# Supplementary material for: Temporal and nutritional effects on the weaner pig ileal microbiota
Source: Anim Microbiome. 2021 Aug 28;3:58. doi: 10.1186/s42523-021-00119-y (PMC8403407; doi:10.1186/s42523-021-00119-y)
Supplement: Supplementary file 1 — Additional file 1. Taxonomic description of metagenomic data (day 13). [file 42523_2021_119_MOESM1_ESM.xlsx]

## Sheet: Kingdom
Supplementary Materials 1: Taxonomic description of metagenomic data (Day 13)
Kingdom	Low_protein_sum	High_protein_sum	All_samples_sum	Low_protein_median	High_protein_median	All_samples_median	Low_protein_mean	High_protein_mean	All_samples_mean	Low_protein_sd	High_protein_sd	All_samples_sd
Eukaryota	2.21672	1.56164	3.77836	0.427841	0.212891	0.314777	0.369453	0.223092	0.290643	0.149624	0.103101	0.142865
Bacteria	3.75611	5.40865	9.16476	0.566607	0.783248	0.681141	0.626019	0.772664	0.704982	0.151027	0.104025	0.14389
Viruses	0.00878773	0.0116925	0.0204802	0.00150752	0.00154429	0.00150752	0.00146462	0.00167035	0.0015754	0.000506511	0.000746583	0.000630068
Archaea	0.0183844	0.0180167	0.0364011	0.00299665	0.00272089	0.00272089	0.00306406	0.00257381	0.00280008	0.00138373	0.00120292	0.00125937

## Sheet: Phylum
Supplementary Materials 1: Taxonomic description of metagenomic data (Day 13)
Phylum	Low_protein_sum	High_protein_sum	All_samples_sum	Low_protein_median	High_protein_median	All_samples_median	Low_protein_mean	High_protein_mean	All_samples_mean	Low_protein_sd	High_protein_sd	All_samples_sd
Chrysiogenetes	0	0.00011	0.00011	0	0	0	0	1.58e-05	8.49e-06	0	1.97e-05	1.61e-05
Candidatus_Cloacimonetes	3.68e-05	0.00011	0.000147	0	0	0	6.13e-06	1.58e-05	1.13e-05	1.5e-05	4.17e-05	3.14e-05
Armatimonadetes	0	0.000147	0.000147	0	0	0	0	2.1e-05	1.13e-05	0	2.89e-05	2.32e-05
Candidatus_Korarchaeota	3.68e-05	0	3.68e-05	0	0	0	6.13e-06	0	2.83e-06	1.5e-05	0	1.02e-05
Calditrichaeota	0	3.68e-05	3.68e-05	0	0	0	0	5.25e-06	2.83e-06	0	1.39e-05	1.02e-05
candidate_division_Zixibacteria	0	0	0	0	0	0	0	0	0	0	0	0
Streptophyta	1.75626	1.26588	3.02214	0.334945	0.18502	0.200574	0.29271	0.180839	0.232472	0.138843	0.092781	0.125323
Cyanobacteria	0.034121	0.025481	0.059602	0.00489	0.003052	0.00364	0.005687	0.00364	0.004585	0.003546	0.002735	0.003179
Coprothermobacterota	0	0	0	0	0	0	0	0	0	0	0	0
Chlorophyta	0.000221	0.000368	0.000588	0	3.68e-05	3.68e-05	3.68e-05	5.25e-05	4.53e-05	7.35e-05	4.68e-05	5.84e-05
Kiritimatiellaeota	0	0	0	0	0	0	0	0	0	0	0	0
Fusobacteria	0.025076	0.022613	0.047689	0.004302	0.002978	0.004192	0.004179	0.00323	0.003668	0.001789	0.001586	0.001683
Crenarchaeota	0.004339	0.002905	0.007243	0.000827	0.000368	0.000515	0.000723	0.000415	0.000557	0.000325	0.00021	0.000303
Evosea	0.002794	0.001949	0.004743	0.000404	0.000184	0.000331	0.000466	0.000278	0.000365	0.000398	0.000193	0.000307
Gemmatimonadetes	3.68e-05	3.68e-05	7.35e-05	0	0	0	6.13e-06	5.25e-06	5.66e-06	1.5e-05	1.39e-05	1.38e-05
Deferribacteres	0.001544	0.001103	0.002647	0.000184	0.000147	0.000147	0.000257	0.000158	0.000204	0.000229	8.93e-05	0.000169
Bacillariophyta	0.000588	0.000552	0.00114	7.35e-05	7.35e-05	7.35e-05	9.81e-05	7.88e-05	8.77e-05	0.000103	0.000105	0.0001
Cercozoa	0	3.68e-05	3.68e-05	0	0	0	0	5.25e-06	2.83e-06	0	1.39e-05	1.02e-05
Negarnaviricota	0.00011	0.00011	0.000221	0	0	0	1.84e-05	1.58e-05	1.7e-05	3.08e-05	2.89e-05	2.85e-05
Proteobacteria	1.53675	2.47182	4.00857	0.181013	0.432217	0.218112	0.256125	0.353117	0.308351	0.293313	0.269611	0.273358
Fibrobacteres	7.35e-05	7.35e-05	0.000147	0	0	0	1.23e-05	1.05e-05	1.13e-05	1.9e-05	2.78e-05	2.32e-05
Ciliophora	0.00011	7.35e-05	0.000184	0	0	0	1.84e-05	1.05e-05	1.41e-05	4.5e-05	1.79e-05	3.2e-05
Lentisphaerae	0.000147	0.000147	0.000294	0	0	0	2.45e-05	2.1e-05	2.26e-05	4.45e-05	3.59e-05	3.84e-05
Spirochaetes	0.012575	0.008825	0.021399	0.00228	0.00125	0.001655	0.002096	0.001261	0.001646	0.001223	0.000836	0.001077
Synergistetes	0.000735	0.000846	0.001581	0.000129	7.35e-05	0.00011	0.000123	0.000121	0.000122	5.02e-05	0.000116	8.8e-05
Thermodesulfobacteria	0.000809	0.000662	0.001471	0.000184	0.00011	0.00011	0.000135	9.45e-05	0.000113	9.2e-05	6.99e-05	8.01e-05
Deinococcus.Thermus	0.000735	0.00011	0.000846	9.19e-05	0	0	0.000123	1.58e-05	6.51e-05	0.000127	2.89e-05	0.000101
Basidiomycota	0.000809	0.001508	0.002316	9.19e-05	0.000147	0.00011	0.000135	0.000215	0.000178	0.000129	0.000213	0.000177
Microsporidia	7.35e-05	0	7.35e-05	0	0	0	1.23e-05	0	5.66e-06	1.9e-05	0	1.38e-05
Verrucomicrobia	0.000809	0.000404	0.001213	9.19e-05	3.68e-05	3.68e-05	0.000135	5.78e-05	9.33e-05	0.000152	5.14e-05	0.000112
Candidatus_Micrarchaeota	0	0	0	0	0	0	0	0	0	0	0	0
Candidatus_Melainabacteria	7.35e-05	7.35e-05	0.000147	0	0	0	1.23e-05	1.05e-05	1.13e-05	3e-05	1.79e-05	2.32e-05
Dictyoglomi	0.001728	0.000625	0.002353	0.000313	7.35e-05	0.000147	0.000288	8.93e-05	0.000181	0.000175	5.14e-05	0.000157
Bacteroidetes	0.104865	0.085451	0.190315	0.020039	0.013531	0.014487	0.017477	0.012207	0.01464	0.007656	0.007496	0.007746
Ascomycota	0.022392	0.020149	0.042541	0.003971	0.002316	0.003089	0.003732	0.002878	0.003272	0.001709	0.001616	0.001649
Candidatus_Bipolaricaulota	0	0	0	0	0	0	0	0	0	0	0	0
Chlamydiae	0.00364	0.003971	0.007611	0.000533	0.000147	0.000478	0.000607	0.000567	0.000585	0.000395	0.000601	0.000496
Tenericutes	0.47281	0.280877	0.753686	0.053866	0.004817	0.007243	0.078802	0.040125	0.057976	0.08599	0.065045	0.074827
Ignavibacteriae	0.000184	0.000184	0.000368	1.84e-05	0	0	3.06e-05	2.63e-05	2.83e-05	4.3e-05	4.61e-05	4.29e-05
Candidatus_Saccharibacteria	3.68e-05	3.68e-05	7.35e-05	0	0	0	6.13e-06	5.25e-06	5.66e-06	1.5e-05	1.39e-05	1.38e-05
Chordata	0.430893	0.264514	0.695408	0.035482	0.023422	0.028202	0.071816	0.037788	0.053493	0.080108	0.03575	0.060205
Acidobacteria	0.000147	0.00011	0.000257	0	0	0	2.45e-05	1.58e-05	1.98e-05	4.45e-05	2.89e-05	3.56e-05
Thermotogae	0.003015	0.002758	0.005773	0.000478	0.000331	0.000478	0.000503	0.000394	0.000444	0.000108	0.000249	0.000198
Candidatus_Gracilibacteria	0.000184	0.000221	0.000404	3.68e-05	3.68e-05	3.68e-05	3.06e-05	3.15e-05	3.11e-05	2.77e-05	3.31e-05	2.94e-05
Elusimicrobia	0.000147	0.000147	0.000294	0	0	0	2.45e-05	2.1e-05	2.26e-05	3.8e-05	4.17e-05	3.84e-05
Euryarchaeota	0.012391	0.012097	0.024488	0.002096	0.001581	0.001765	0.002065	0.001728	0.001884	0.000592	0.000997	0.000821
Nitrospirae	0.00114	0.000404	0.001544	0.000165	0	3.68e-05	0.00019	5.78e-05	0.000119	0.000197	0.000122	0.000168
Euglenozoa	0.001691	0.001103	0.002794	0.000202	0.00011	0.000147	0.000282	0.000158	0.000215	0.000294	0.00011	0.000215
Actinobacteria	0.081443	0.070412	0.151855	0.004614	0.004706	0.004706	0.013574	0.010059	0.011681	0.017013	0.014294	0.015036
Aquificae	0.00114	0.000993	0.002133	0.00011	0.000147	0.00011	0.00019	0.000142	0.000164	0.000211	0.000123	0.000163
Thaumarchaeota	0.001765	0.000735	0.0025	0.000276	7.35e-05	0.000147	0.000294	0.000105	0.000192	0.000233	9.36e-05	0.000191
Apicomplexa	0.031511	0.024892	0.056403	0.005479	0.003419	0.003824	0.005252	0.003556	0.004339	0.00297	0.001868	0.002489
Planctomycetes	0.002427	0.002427	0.004853	0.000368	0.000294	0.000368	0.000404	0.000347	0.000373	0.000172	0.00019	0.000177
Chloroflexi	0.000404	0.000368	0.000772	5.52e-05	3.68e-05	3.68e-05	6.74e-05	5.25e-05	5.94e-05	6.75e-05	5.14e-05	5.72e-05
Firmicutes	1.44648	2.42122	3.86771	0.188734	0.329632	0.243152	0.241081	0.345889	0.297516	0.190226	0.260477	0.227945
Rhodophyta	7.35e-05	7.35e-05	0.000147	0	0	0	1.23e-05	1.05e-05	1.13e-05	1.9e-05	2.78e-05	2.32e-05
Balneolaeota	0	0	0	0	0	0	0	0	0	0	0	0
Caldiserica	3.68e-05	0	3.68e-05	0	0	0	6.13e-06	0	2.83e-06	1.5e-05	0	1.02e-05
Chlorobi	0.000588	0.000257	0.000846	3.68e-05	3.68e-05	3.68e-05	9.81e-05	3.68e-05	6.51e-05	0.000106	5.2e-05	8.38e-05

## Sheet: Family
Supplementary Materials 1: Taxonomic description of metagenomic data (Day 13)
Family	Low_protein_sum	High_protein_sum	All_samples_sum	Low_protein_median	High_protein_median	All_samples_median	Low_protein_mean	High_protein_mean	All_samples_mean	Low_protein_sd	High_protein_sd	All_samples_sd
Dermabacteraceae	0.000137912	0.000275824	0.000413736	3.4478e-05	3.4478e-05	3.4478e-05	2.29853e-05	3.94034e-05	3.18258e-05	1.78044e-05	3.68585e-05	2.9731e-05
Endomicrobiaceae	0	0	0	0	0	0	0	0	0	0	0	0
Anelloviridae	0	0	0	0	0	0	0	0	0	0	0	0
Desulfurellaceae	0.000241346	0.00017239	0.000413736	1.7239e-05	0	0	4.02243e-05	2.46271e-05	3.18258e-05	5.07502e-05	3.27951e-05	4.09441e-05
Egicoccaceae	0	0	0	0	0	0	0	0	0	0	0	0
Euroniviridae	0	0	0	0	0	0	0	0	0	0	0	0
Fibrobacteraceae	3.4478e-05	3.4478e-05	6.8956e-05	0	0	0	5.74633e-06	4.92543e-06	5.30431e-06	1.40756e-05	1.30315e-05	1.29477e-05
Hantaviridae	0	0	0	0	0	0	0	0	0	0	0	0
Planococcaceae	0.00558544	0.00555096	0.0111364	0.000741277	0.00106882	0.00086195	0.000930906	0.000792994	0.000856646	0.0006391	0.000578642	0.000585424
Myxococcaceae	3.4478e-05	0.000103434	0.000137912	0	0	0	5.74633e-06	1.47763e-05	1.06086e-05	1.40756e-05	2.71271e-05	2.17358e-05
Babesiidae	0.000930906	0.00086195	0.00179286	0.000137912	0.000137912	0.000137912	0.000155151	0.000123136	0.000137912	0.000104007	8.41177e-05	9.12202e-05
Methanospirillaceae	6.8956e-05	0.000206868	0.000275824	0	0	0	1.14927e-05	2.95526e-05	2.12172e-05	2.81512e-05	6.42827e-05	4.98412e-05
Porphyromonadaceae	0.000448214	0.000137912	0.000586126	6.8956e-05	0	3.4478e-05	7.47023e-05	1.97017e-05	4.50866e-05	5.52366e-05	3.36471e-05	5.14955e-05
Bacillaceae	0.0606813	0.0462005	0.106882	0.0106365	0.00651634	0.0079989	0.0101135	0.00660007	0.00822168	0.00398132	0.00338464	0.00395676
Polyomaviridae	0	0	0	0	0	0	0	0	0	0	0	0
Chaetomiaceae	0.0020342	0.000930906	0.00296511	0.000189629	6.8956e-05	6.8956e-05	0.000339034	0.000132987	0.000228085	0.000420245	0.000158535	0.000312382
Fimoviridae	0	0	0	0	0	0	0	0	0	0	0	0
Geobacteraceae	0.000241346	0.000413736	0.000655082	3.4478e-05	3.4478e-05	3.4478e-05	4.02243e-05	5.91051e-05	5.03909e-05	2.59541e-05	6.20422e-05	4.79715e-05
Pectobacteriaceae	0.00231003	0.00465453	0.00696456	0.000465453	0.00051717	0.00051717	0.000385004	0.000664933	0.000535735	0.0002312	0.000557263	0.000445691
Wenzhouxiangellaceae	0	0	0	0	0	0	0	0	0	0	0	0
Picornaviridae	0	0	0	0	0	0	0	0	0	0	0	0
Salicaceae	0.016515	0.0152393	0.0317542	0.002741	0.0020342	0.0020342	0.00275249	0.00217704	0.00244263	0.0014591	0.00150384	0.00145155
Dysgonamonadaceae	6.8956e-05	3.4478e-05	0.000103434	0	0	0	1.14927e-05	4.92543e-06	7.95646e-06	2.81512e-05	1.30315e-05	2.06573e-05
Schizosaccharomycetaceae	0.0014136	0.00106882	0.00248242	0.000155151	3.4478e-05	6.8956e-05	0.0002356	0.000152688	0.000190955	0.000248066	0.000241229	0.00023788
Hyellaceae	0	3.4478e-05	3.4478e-05	0	0	0	0	4.92543e-06	2.65215e-06	0	1.30315e-05	9.56248e-06
Natranaerobiaceae	0.000827472	0.00034478	0.00117225	0.00017239	3.4478e-05	6.8956e-05	0.000137912	4.92543e-05	9.01732e-05	8.44535e-05	4.38704e-05	7.7784e-05
Fastidiosibacteraceae	0	0	0	0	0	0	0	0	0	0	0	0
Kangiellaceae	3.4478e-05	0.000241346	0.000275824	0	3.4478e-05	0	5.74633e-06	3.4478e-05	2.12172e-05	1.40756e-05	3.98118e-05	3.31254e-05
Acidothermaceae	0	0	0	0	0	0	0	0	0	0	0	0
Glomerellaceae	0.000413736	0.000206868	0.000620604	1.7239e-05	3.4478e-05	3.4478e-05	6.8956e-05	2.95526e-05	4.77388e-05	0.000109029	3.10211e-05	7.64998e-05
Acidilobaceae	0	0	0	0	0	0	0	0	0	0	0	0
Ardenticatenaceae	0	0	0	0	0	0	0	0	0	0	0	0
Haliscomenobacteraceae	0.000758516	0.00034478	0.0011033	5.1717e-05	6.8956e-05	6.8956e-05	0.000126419	4.92543e-05	8.48689e-05	0.000198261	3.90944e-05	0.000136914
Coxiellaceae	0.00148255	0.00155151	0.00303406	0.000275824	0.000137912	0.000206868	0.000247092	0.000221644	0.00023339	0.000170889	0.000195906	0.000177572
Genomoviridae	0	0	0	0	0	0	0	0	0	0	0	0
Alteromonadaceae	0.00265481	0.00499931	0.00765412	0.000413736	0.000551648	0.00051717	0.000442468	0.000714187	0.000588778	0.000275321	0.000406838	0.000366361
Gallionellaceae	0.000137912	0.000137912	0.000275824	0	0	0	2.29853e-05	1.97017e-05	2.12172e-05	4.17549e-05	2.71271e-05	3.31254e-05
Tristromaviridae	0	0	0	0	0	0	0	0	0	0	0	0
Methanomicrobiaceae	0.000137912	0.000206868	0.00034478	0	3.4478e-05	0	2.29853e-05	2.95526e-05	2.65215e-05	4.17549e-05	3.10211e-05	3.49172e-05
Chitinophagaceae	0.00241346	0.00217211	0.00458557	0.000448214	0.000275824	0.000275824	0.000402243	0.000310302	0.000352736	0.000276398	0.000247826	0.000254591
Desulfarculaceae	0.00103434	0.000310302	0.00134464	0	3.4478e-05	3.4478e-05	0.00017239	4.43289e-05	0.000103434	0.000389464	3.83636e-05	0.000261442
Methylophilaceae	0.00155151	0.00106882	0.00262033	0.000241346	0.000103434	0.000137912	0.000258585	0.000152688	0.000201564	0.000153804	0.000120849	0.000142049
Ktedonosporobacteraceae	3.4478e-05	6.8956e-05	0.000103434	0	0	0	5.74633e-06	9.85086e-06	7.95646e-06	1.40756e-05	2.60629e-05	2.06573e-05
Bifidobacteriaceae	0.000482692	0.00068956	0.00117225	5.1717e-05	6.8956e-05	6.8956e-05	8.04487e-05	9.85086e-05	9.01732e-05	9.91305e-05	9.63506e-05	9.39364e-05
Herpesviridae	3.4478e-05	6.8956e-05	0.000103434	0	0	0	5.74633e-06	9.85086e-06	7.95646e-06	1.40756e-05	1.68235e-05	1.51196e-05
Muribaculaceae	0.000758516	0.000551648	0.00131016	3.4478e-05	3.4478e-05	3.4478e-05	0.000126419	7.88069e-05	0.000100782	0.000201826	0.000102885	0.000151246
Closteroviridae	0	0	0	0	0	0	0	0	0	0	0	0
Dictyosteliaceae	0.00279272	0.00217211	0.00496483	0.000396497	0.00017239	0.000310302	0.000465453	0.000310302	0.00038191	0.000356143	0.000230427	0.00029305
Labilitrichaceae	0	3.4478e-05	3.4478e-05	0	0	0	0	4.92543e-06	2.65215e-06	0	1.30315e-05	9.56248e-06
Turriviridae	0	0	0	0	0	0	0	0	0	0	0	0
Segniliparaceae	0	0	0	0	0	0	0	0	0	0	0	0
Kiritimatiellaceae	0	0	0	0	0	0	0	0	0	0	0	0
Nautiliaceae	0.00189629	0.00155151	0.0034478	0.000206868	6.8956e-05	0.000137912	0.000316048	0.000221644	0.000265215	0.000353238	0.000250891	0.000293024
Aphanothecaceae	0.00217211	0.00120673	0.00337884	0.000413736	3.4478e-05	0.000241346	0.000362019	0.00017239	0.000259911	0.000308188	0.000192995	0.000260537
Coriobacteriaceae	0.000620604	0.00165494	0.00227555	3.4478e-05	3.4478e-05	3.4478e-05	0.000103434	0.000236421	0.000175042	0.000152641	0.000550724	0.000407575
Chromatiaceae	0.000551648	0.000620604	0.00117225	8.6195e-05	3.4478e-05	6.8956e-05	9.19413e-05	8.86577e-05	9.01732e-05	8.63099e-05	0.000137707	0.000112198
Budviciaceae	0.00117225	0.00113777	0.00231003	0.000155151	0.000137912	0.000137912	0.000195375	0.000162539	0.000177694	0.000218784	0.000170906	0.000186652
Enterococcaceae	0.0136878	0.0106537	0.0243415	0.00217211	0.00131016	0.00158599	0.00228129	0.00152196	0.00187242	0.00123803	0.000780511	0.00104808
Holosporaceae	0.000413736	0.000241346	0.000655082	3.4478e-05	3.4478e-05	3.4478e-05	6.8956e-05	3.4478e-05	5.03909e-05	6.8956e-05	4.87593e-05	5.90762e-05
Cryptococcaceae	0.00034478	0.000999862	0.00134464	3.4478e-05	6.8956e-05	3.4478e-05	5.74633e-05	0.000142837	0.000103434	7.76074e-05	0.000205358	0.000159868
Limnochordaceae	0	0	0	0	0	0	0	0	0	0	0	0
Clostridiaceae	0.566094	0.410805	0.9769	0.043132	0.0310992	0.0354434	0.0943491	0.0586865	0.0751461	0.113782	0.0578258	0.0860732
Inoviridae	0	0	0	0	0	0	0	0	0	0	0	0
Caulobacteraceae	0.00279272	0.000586126	0.00337884	0.000137912	6.8956e-05	6.8956e-05	0.000465453	8.37323e-05	0.000259911	0.000876515	9.09094e-05	0.000602891
Hemiselmidaceae	0.00051717	0.000413736	0.000930906	6.8956e-05	0	0	8.6195e-05	5.91051e-05	7.16082e-05	9.69071e-05	0.000113854	0.000102917
Melioribacteraceae	0.000103434	0.00017239	0.000275824	0	3.4478e-05	0	1.7239e-05	2.46271e-05	2.12172e-05	4.22268e-05	2.60629e-05	3.31254e-05
Poaceae	0.158875	0.101158	0.260033	0.0173942	0.0139636	0.014136	0.0264791	0.0144512	0.0200025	0.0298274	0.00354601	0.0203945
Fervidobacteriaceae	0.00120673	0.000655082	0.00186181	0.00017239	3.4478e-05	0.000137912	0.000201122	9.35832e-05	0.000143216	0.000122223	0.000125445	0.000131172
Cellulomonadaceae	6.8956e-05	0.000103434	0.00017239	0	0	0	1.14927e-05	1.47763e-05	1.32608e-05	1.78044e-05	2.71271e-05	2.2426e-05
Thermodesulfobacteriaceae	0.000896428	0.000655082	0.00155151	0.00017239	6.8956e-05	0.000137912	0.000149405	9.35832e-05	0.000119347	0.000112605	9.8959e-05	0.00010497
Sphingomonadaceae	0.0051717	0.00296511	0.00813681	0.000310302	0.000275824	0.000275824	0.00086195	0.000423587	0.000625908	0.00100117	0.000498727	0.000770546
Sulfolobaceae	0.00434423	0.00227555	0.00661978	0.000758516	0.000310302	0.000310302	0.000724038	0.000325078	0.000509214	0.000437205	0.000154007	0.000366548
Sporolactobacillaceae	0	0.000137912	0.000137912	0	0	0	0	1.97017e-05	1.06086e-05	0	3.90944e-05	2.94735e-05
Petrotogaceae	0.00117225	0.00120673	0.00237898	0.000120673	6.8956e-05	0.000103434	0.000195375	0.00017239	0.000182999	0.000159744	0.00017239	0.000160106
Methanopyraceae	3.4478e-05	0	3.4478e-05	0	0	0	5.74633e-06	0	2.65215e-06	1.40756e-05	0	9.56248e-06
Christensenellaceae	0.000137912	3.4478e-05	0.00017239	0	0	0	2.29853e-05	4.92543e-06	1.32608e-05	5.63023e-05	1.30315e-05	3.86463e-05
Candidatus_Brocadiaceae	0	0.000103434	0.000103434	0	0	0	0	1.47763e-05	7.95646e-06	0	1.84293e-05	1.51196e-05
Bernardetiaceae	0.000103434	3.4478e-05	0.000137912	0	0	0	1.7239e-05	4.92543e-06	1.06086e-05	2.88464e-05	1.30315e-05	2.17358e-05
Rutaceae	0.0137912	0.010964	0.0247552	0.00231003	0.00086195	0.00168942	0.00229853	0.00156629	0.00190425	0.00128704	0.00149875	0.00139917
Verrucomicrobiaceae	6.8956e-05	3.4478e-05	0.000103434	0	0	0	1.14927e-05	4.92543e-06	7.95646e-06	1.78044e-05	1.30315e-05	1.51196e-05
Phycisphaeraceae	0	0	0	0	0	0	0	0	0	0	0	0
Nostocaceae	0.00896428	0.00586126	0.0148255	0.00137912	0.000551648	0.000551648	0.00149405	0.000837323	0.00114043	0.00120932	0.000855424	0.00104468
Nudiviridae	0	6.8956e-05	6.8956e-05	0	0	0	0	9.85086e-06	5.30431e-06	0	2.60629e-05	1.9125e-05
Papillomaviridae	0	3.4478e-05	3.4478e-05	0	0	0	0	4.92543e-06	2.65215e-06	0	1.30315e-05	9.56248e-06
Mamiellaceae	0	0.000137912	0.000137912	0	0	0	0	1.97017e-05	1.06086e-05	0	2.71271e-05	2.17358e-05
Ruminococcaceae	0.00582678	0.0115157	0.0173424	0.000620604	0.00051717	0.000551648	0.00097113	0.00164509	0.00133403	0.000702681	0.00304727	0.00222956
Thiotrichaceae	0.000103434	0.000551648	0.000655082	0	3.4478e-05	3.4478e-05	1.7239e-05	7.88069e-05	5.03909e-05	2.88464e-05	9.69363e-05	7.78819e-05
Hymenobacteraceae	0.00217211	0.00131016	0.00348228	0.000396497	0.000103434	0.000275824	0.000362019	0.000187166	0.000267868	0.000207728	0.000130315	0.000186284
Zoogloeaceae	0.000137912	0.000103434	0.000241346	1.7239e-05	0	0	2.29853e-05	1.47763e-05	1.85651e-05	2.81512e-05	1.84293e-05	2.27632e-05
Akkermansiaceae	3.4478e-05	3.4478e-05	6.8956e-05	0	0	0	5.74633e-06	4.92543e-06	5.30431e-06	1.40756e-05	1.30315e-05	1.29477e-05
Geodermatophilaceae	3.4478e-05	3.4478e-05	6.8956e-05	0	0	0	5.74633e-06	4.92543e-06	5.30431e-06	1.40756e-05	1.30315e-05	1.29477e-05
Ilumatobacteraceae	3.4478e-05	0	3.4478e-05	0	0	0	5.74633e-06	0	2.65215e-06	1.40756e-05	0	9.56248e-06
Bathycoccaceae	0.000241346	0.000482692	0.000724038	3.4478e-05	3.4478e-05	3.4478e-05	4.02243e-05	6.8956e-05	5.56952e-05	5.07502e-05	5.63023e-05	5.36693e-05
Gloeobacteraceae	0	0	0	0	0	0	0	0	0	0	0	0
Anaeromyxobacteraceae	0.000103434	3.4478e-05	0.000137912	0	0	0	1.7239e-05	4.92543e-06	1.06086e-05	2.88464e-05	1.30315e-05	2.17358e-05
Fimbriimonadaceae	0	0	0	0	0	0	0	0	0	0	0	0
Totiviridae	0	0	0	0	0	0	0	0	0	0	0	0
Xanthomonadaceae	0.00151703	0.00134464	0.00286167	0.00017239	0.000103434	0.000103434	0.000252839	0.000192092	0.000220129	0.000289013	0.000168739	0.000223682
Desulfomicrobiaceae	0	0	0	0	0	0	0	0	0	0	0	0
Suidae	0.448731	0.275376	0.724107	0.0380982	0.025031	0.0290305	0.0747885	0.0393394	0.0557005	0.0830612	0.0386161	0.0629173
Clavicipitaceae	0.000137912	6.8956e-05	0.000206868	0	0	0	2.29853e-05	9.85086e-06	1.59129e-05	4.17549e-05	2.60629e-05	3.33546e-05
Ignavibacteriaceae	0.000137912	0.000206868	0.00034478	0	0	0	2.29853e-05	2.95526e-05	2.65215e-05	4.17549e-05	4.18903e-05	4.01928e-05
Emcibacteraceae	6.8956e-05	0.000310302	0.000379258	0	6.8956e-05	0	1.14927e-05	4.43289e-05	2.91737e-05	2.81512e-05	4.32205e-05	3.94271e-05
Ustilaginaceae	0.000206868	0.000137912	0.00034478	1.7239e-05	0	0	3.4478e-05	1.97017e-05	2.65215e-05	4.36116e-05	3.90944e-05	4.01928e-05
Cuniculiplasmataceae	0.000103434	0	0.000103434	0	0	0	1.7239e-05	0	7.95646e-06	2.88464e-05	0	2.06573e-05
Caedimonadaceae	0	0	0	0	0	0	0	0	0	0	0	0
Salinivirgaceae	0.000103434	0.00017239	0.000275824	0	3.4478e-05	0	1.7239e-05	2.46271e-05	2.12172e-05	2.88464e-05	2.60629e-05	2.64773e-05
Papaveraceae	0.0477176	0.0390291	0.0867467	0.00855054	0.00624052	0.00641291	0.00795293	0.00557559	0.00667282	0.00331919	0.0028774	0.00320184
Roseiflexaceae	0	3.4478e-05	3.4478e-05	0	0	0	0	4.92543e-06	2.65215e-06	0	1.30315e-05	9.56248e-06
Cryptomonadaceae	0	0	0	0	0	0	0	0	0	0	0	0
Pithoviridae	0	0	0	0	0	0	0	0	0	0	0	0
Rivulariaceae	0.000999862	0.00103434	0.0020342	6.8956e-05	0.000137912	6.8956e-05	0.000166644	0.000147763	0.000156477	0.00018684	0.000155105	0.00016331
Orbaceae	0.0017239	0.0017239	0.0034478	0.000224107	0.000241346	0.000241346	0.000287317	0.000246271	0.000265215	0.000289834	0.000240053	0.000253511
Gemmataceae	6.8956e-05	3.4478e-05	0.000103434	0	0	0	1.14927e-05	4.92543e-06	7.95646e-06	1.78044e-05	1.30315e-05	1.51196e-05
Flavobacteriaceae	0.0741967	0.0563371	0.130534	0.0128948	0.0089298	0.0102055	0.0123661	0.00804815	0.0100411	0.00602624	0.00543583	0.00590977
Vibrionaceae	0.00927458	0.0213764	0.0306509	0.00160323	0.00206868	0.00179286	0.00154576	0.00305377	0.00235776	0.00054358	0.00213827	0.00173824
Jiangellaceae	3.4478e-05	0	3.4478e-05	0	0	0	5.74633e-06	0	2.65215e-06	1.40756e-05	0	9.56248e-06
Shewanellaceae	0.00310302	0.00651634	0.00961936	0.000603365	0.000620604	0.000620604	0.00051717	0.000930906	0.000739951	0.000239864	0.00088665	0.000680539
Rhodothermaceae	0.000137912	3.4478e-05	0.00017239	1.7239e-05	0	0	2.29853e-05	4.92543e-06	1.32608e-05	2.81512e-05	1.30315e-05	2.2426e-05
Thiobacillaceae	0	0	0	0	0	0	0	0	0	0	0	0
Narnaviridae	0	0	0	0	0	0	0	0	0	0	0	0
Brachyspiraceae	0.00462005	0.00272376	0.00734381	0.00086195	0.000310302	0.000551648	0.000770009	0.000389109	0.000564909	0.000427676	0.000269807	0.000389448
Pyriculariaceae	0.00179286	0.0014136	0.00320645	0.000258585	0.000206868	0.000206868	0.000298809	0.000201943	0.00024665	0.000145735	0.000121782	0.000137081
Legionellaceae	0.00330989	0.00299959	0.00630947	0.000534409	0.000310302	0.000448214	0.000551648	0.000428512	0.000485344	0.000339219	0.000240406	0.000284474
Malasseziaceae	0.000103434	0.00034478	0.000448214	1.7239e-05	3.4478e-05	3.4478e-05	1.7239e-05	4.92543e-05	3.4478e-05	1.88844e-05	6.24967e-05	4.87593e-05
Veillonellaceae	0.00189629	0.00262033	0.00451662	0.000241346	0.000379258	0.000275824	0.000316048	0.000374333	0.000347432	0.000219597	0.000323082	0.000270552
Moraxellaceae	0.0152738	0.0212384	0.0365122	0.00280996	0.00348228	0.00320645	0.00254563	0.00303406	0.00280863	0.000927302	0.00174367	0.00139381
Phaffomycetaceae	3.4478e-05	3.4478e-05	6.8956e-05	0	0	0	5.74633e-06	4.92543e-06	5.30431e-06	1.40756e-05	1.30315e-05	1.29477e-05
Beutenbergiaceae	0	3.4478e-05	3.4478e-05	0	0	0	0	4.92543e-06	2.65215e-06	0	1.30315e-05	9.56248e-06
Actinomycetaceae	0.000551648	0.000965384	0.00151703	0.000120673	0.000137912	0.000137912	9.19413e-05	0.000137912	0.000116695	7.4481e-05	9.12202e-05	8.39104e-05
Pseudomonadaceae	0.00596469	0.00758516	0.0135499	0.000482692	0.00086195	0.00068956	0.000994116	0.00108359	0.0010423	0.00106099	0.000861227	0.000917633
Immundisolibacteraceae	6.8956e-05	0.000103434	0.00017239	0	0	0	1.14927e-05	1.47763e-05	1.32608e-05	2.81512e-05	2.71271e-05	2.64773e-05
Xanthobacteraceae	0.000137912	0.000103434	0.000241346	1.7239e-05	0	0	2.29853e-05	1.47763e-05	1.85651e-05	2.81512e-05	2.71271e-05	2.67636e-05
Paenibacillaceae	0.00934354	0.00748173	0.0168253	0.00149979	0.00134464	0.00134464	0.00155726	0.00106882	0.00129425	0.000637393	0.000675921	0.000679665
Kineosporiaceae	0.00310302	0.00148255	0.00458557	0.000103434	0.000103434	0.000103434	0.00051717	0.000211793	0.000352736	0.000777401	0.000322468	0.00057351
Rhodanobacteraceae	0.00017239	0.00017239	0.00034478	1.7239e-05	0	0	2.87317e-05	2.46271e-05	2.65215e-05	4.03063e-05	3.27951e-05	3.49172e-05
Gloeomargaritaceae	3.4478e-05	0	3.4478e-05	0	0	0	5.74633e-06	0	2.65215e-06	1.40756e-05	0	9.56248e-06
Fagaceae	0.0314095	0.0270652	0.0584747	0.00499931	0.00399945	0.00410288	0.00523491	0.00386646	0.00449805	0.00265444	0.00210471	0.00237801
Rudiviridae	0	0	0	0	0	0	0	0	0	0	0	0
Phycodnaviridae	0.000241346	0.000310302	0.000551648	0	3.4478e-05	3.4478e-05	4.02243e-05	4.43289e-05	4.24345e-05	8.27951e-05	3.27951e-05	5.82971e-05
Hydrogenothermaceae	0.00086195	0.000275824	0.00113777	8.6195e-05	3.4478e-05	3.4478e-05	0.000143658	3.94034e-05	8.75211e-05	0.00013159	2.37921e-05	0.000102099
Methanococcaceae	0.00127569	0.00182733	0.00310302	0.000189629	0.000241346	0.000241346	0.000212614	0.000261048	0.000238694	0.000165231	0.000221535	0.00019117
Cytophagaceae	0.00613708	0.00351676	0.00965384	0.000896428	0.000379258	0.000586126	0.00102285	0.000502394	0.000742603	0.000816675	0.000457774	0.000674985
Dermocarpellaceae	0.000586126	0.000551648	0.00113777	5.1717e-05	6.8956e-05	6.8956e-05	9.76877e-05	7.88069e-05	8.75211e-05	0.000122223	6.81302e-05	9.29579e-05
Streptomycetaceae	0.0296856	0.0163426	0.0460281	0.00151703	0.00103434	0.00124121	0.00494759	0.00233465	0.00354063	0.00668954	0.00310747	0.00503112
Propionibacteriaceae	0.00155151	0.00124121	0.00279272	0.000103434	0.000137912	0.000103434	0.000258585	0.000177315	0.000214824	0.000417597	0.000198489	0.00030682
Archaeoglobaceae	6.8956e-05	3.4478e-05	0.000103434	0	0	0	1.14927e-05	4.92543e-06	7.95646e-06	1.78044e-05	1.30315e-05	1.51196e-05
Methanosarcinaceae	0.00310302	0.00275824	0.00586126	0.000482692	0.000310302	0.000413736	0.00051717	0.000394034	0.000450866	0.000203391	0.000313388	0.000265377
Mycosphaerellaceae	0.00017239	0.000206868	0.000379258	0	3.4478e-05	0	2.87317e-05	2.95526e-05	2.91737e-05	5.52366e-05	3.10211e-05	4.18643e-05
Candidatus_Nanopelagicaceae	0.000310302	0.00051717	0.000827472	3.4478e-05	6.8956e-05	6.8956e-05	5.1717e-05	7.38814e-05	6.36517e-05	6.45024e-05	4.63793e-05	5.42342e-05
Lactobacillaceae	0.4779	1.54968	2.02758	0.00829196	0.0907461	0.047028	0.0796499	0.221383	0.155968	0.123757	0.260277	0.213687
Nitrosopumilaceae	0.000379258	0.000275824	0.000655082	6.8956e-05	3.4478e-05	3.4478e-05	6.32097e-05	3.94034e-05	5.03909e-05	5.52366e-05	2.37921e-05	4.13146e-05
Haloferacaceae	0	3.4478e-05	3.4478e-05	0	0	0	0	4.92543e-06	2.65215e-06	0	1.30315e-05	9.56248e-06
Nitrososphaeraceae	0.00106882	0.000379258	0.00144808	0.000120673	0	6.8956e-05	0.000178136	5.41797e-05	0.00011139	0.000191862	7.92673e-05	0.000150388
Silvanigrellaceae	0.000758516	0.000724038	0.00148255	0.000120673	6.8956e-05	6.8956e-05	0.000126419	0.000103434	0.000114043	0.0001015	0.000135008	0.000116398
Corynebacteriaceae	0.0114122	0.0274445	0.0388567	0.00129293	0.00165494	0.00165494	0.00190204	0.00392064	0.00298898	0.00179834	0.00715349	0.00529441
Dicistroviridae	0	0	0	0	0	0	0	0	0	0	0	0
Gottschalkiaceae	0.00268928	0.00148255	0.00417184	0.00034478	0.00017239	0.000275824	0.000448214	0.000211793	0.000320911	0.000401487	0.000177407	0.000312967
Ichthyobacteriaceae	0.000448214	0.00034478	0.000792994	0	0	0	7.47023e-05	4.92543e-05	6.09995e-05	0.000182983	0.000115826	0.000144337
Paramyxoviridae	0	0	0	0	0	0	0	0	0	0	0	0
Mycobacteriaceae	0.00827472	0.0031375	0.0114122	0.000327541	0.000310302	0.000310302	0.00137912	0.000448214	0.000877863	0.00232986	0.000417075	0.00160688
Nymphaeaceae	0.0097228	0.00672321	0.016446	0.00162047	0.000758516	0.00151703	0.00162047	0.000960459	0.00126508	0.00083034	0.000615935	0.000770873
Leptospiraceae	0.000310302	0.000413736	0.000724038	3.4478e-05	6.8956e-05	3.4478e-05	5.1717e-05	5.91051e-05	5.56952e-05	4.22268e-05	5.158e-05	4.56936e-05
Frankiaceae	0.00017239	3.4478e-05	0.000206868	0	0	0	2.87317e-05	4.92543e-06	1.59129e-05	4.58268e-05	1.30315e-05	3.33546e-05
Nocardiopsaceae	0	0.000103434	0.000103434	0	0	0	0	1.47763e-05	7.95646e-06	0	3.90944e-05	2.86874e-05
Planctomycetaceae	0.000103434	3.4478e-05	0.000137912	0	0	0	1.7239e-05	4.92543e-06	1.06086e-05	2.88464e-05	1.30315e-05	2.17358e-05
Methanomassiliicoccaceae	6.8956e-05	0.000103434	0.00017239	0	0	0	1.14927e-05	1.47763e-05	1.32608e-05	1.78044e-05	2.71271e-05	2.2426e-05
Rubiaceae	0.0300993	0.0202731	0.0503724	0.00532685	0.00279272	0.0037581	0.00501655	0.00289615	0.0038748	0.00210466	0.0016602	0.00210577
Leuconostocaceae	0.00317198	0.00365467	0.00682664	0.000396497	0.000448214	0.000448214	0.000528663	0.000522095	0.000525127	0.000341083	0.000372633	0.000343385
Spongiibacteraceae	0	3.4478e-05	3.4478e-05	0	0	0	0	4.92543e-06	2.65215e-06	0	1.30315e-05	9.56248e-06
Sanguibacteraceae	0	0	0	0	0	0	0	0	0	0	0	0
Synechococcaceae	0.00034478	0.000827472	0.00117225	1.7239e-05	0.000103434	6.8956e-05	5.74633e-05	0.00011821	9.01732e-05	8.35099e-05	9.72279e-05	9.28759e-05
Aerococcaceae	0.000655082	0.00134464	0.00199972	0.000103434	3.4478e-05	0.000103434	0.00010918	0.000192092	0.000153825	0.000100913	0.000259432	0.000199365
Yersiniaceae	0.0040684	0.00979175	0.0138602	0.000534409	0.000655082	0.000620604	0.000678067	0.00139882	0.00106617	0.000520911	0.00133471	0.00106942
Acaryochloridaceae	0	0	0	0	0	0	0	0	0	0	0	0
Peptostreptococcaceae	0.126362	0.210454	0.336816	0.0105675	0.0120328	0.0120328	0.0210603	0.0300648	0.0259089	0.0245984	0.0332623	0.02876
Mariprofundaceae	0	6.8956e-05	6.8956e-05	0	0	0	0	9.85086e-06	5.30431e-06	0	2.60629e-05	1.9125e-05
Prevotellaceae	0.00337884	0.00493035	0.0083092	0.000310302	0.000310302	0.000310302	0.000563141	0.000704336	0.000639169	0.000685641	0.000917153	0.000788561
Sterolibacteriaceae	0	6.8956e-05	6.8956e-05	0	0	0	0	9.85086e-06	5.30431e-06	0	2.60629e-05	1.9125e-05
Nocardiaceae	0.00106882	0.000551648	0.00162047	6.8956e-05	6.8956e-05	6.8956e-05	0.000178136	7.88069e-05	0.000124651	0.000256547	9.05976e-05	0.000184888
Sporichthyaceae	0	0	0	0	0	0	0	0	0	0	0	0
Pseudonocardiaceae	0.000999862	0.00068956	0.00168942	0.000103434	0.000103434	0.000103434	0.000166644	9.85086e-05	0.000129956	0.000202708	4.18903e-05	0.000138738
Lythraceae	0.00999862	0.00724038	0.017239	0.0017239	0.000827472	0.00103434	0.00166644	0.00103434	0.00132608	0.0011883	0.000866078	0.00103488
Thermoactinomycetaceae	6.8956e-05	6.8956e-05	0.000137912	0	0	0	1.14927e-05	9.85086e-06	1.06086e-05	1.78044e-05	1.68235e-05	1.65627e-05
Picrophilaceae	0	3.4478e-05	3.4478e-05	0	0	0	0	4.92543e-06	2.65215e-06	0	1.30315e-05	9.56248e-06
Lipothrixviridae	0	0	0	0	0	0	0	0	0	0	0	0
Rubrobacteraceae	0.000241346	0.000206868	0.000448214	0	0	0	4.02243e-05	2.95526e-05	3.4478e-05	9.85291e-05	7.81888e-05	8.44535e-05
Methanocaldococcaceae	0.000758516	0.000930906	0.00168942	1.7239e-05	6.8956e-05	3.4478e-05	0.000126419	0.000132987	0.000129956	0.000190931	0.000149531	0.000162421
Rhabdoviridae	0	0	0	0	0	0	0	0	0	0	0	0
Methanocorpusculaceae	0	0	0	0	0	0	0	0	0	0	0	0
Idiomarinaceae	3.4478e-05	0.00034478	0.000379258	0	0	0	5.74633e-06	4.92543e-05	2.91737e-05	1.40756e-05	8.41177e-05	6.42657e-05
Rhamnaceae	0.0228934	0.0156875	0.0385809	0.00339608	0.0017239	0.0023445	0.00381557	0.00224107	0.00296776	0.00288453	0.0019361	0.00245123
Halomonadaceae	0.000896428	0.000896428	0.00179286	0.000206868	0.000103434	0.000103434	0.000149405	0.000128061	0.000137912	0.00011877	0.000123856	0.000116921
Rickettsiaceae	0.00489588	0.00241346	0.00730934	0.000844711	0.000413736	0.00051717	0.000815979	0.00034478	0.000562257	0.000377478	0.000269282	0.000394213
Puniceicoccaceae	0	3.4478e-05	3.4478e-05	0	0	0	0	4.92543e-06	2.65215e-06	0	1.30315e-05	9.56248e-06
Ectothiorhodospiraceae	0.000103434	0.000137912	0.000241346	0	0	0	1.7239e-05	1.97017e-05	1.85651e-05	2.88464e-05	5.21258e-05	4.13146e-05
Rhodocyclaceae	0.000137912	0.000103434	0.000241346	0	0	0	2.29853e-05	1.47763e-05	1.85651e-05	3.56087e-05	2.71271e-05	3.02392e-05
Methanothermaceae	0.000241346	0.000241346	0.000482692	0	3.4478e-05	0	4.02243e-05	3.4478e-05	3.71302e-05	8.27951e-05	3.4478e-05	5.88177e-05
Nakamurellaceae	0	0.000103434	0.000103434	0	0	0	0	1.47763e-05	7.95646e-06	0	3.90944e-05	2.86874e-05
Heliobacteriaceae	0	0	0	0	0	0	0	0	0	0	0	0
Brassicaceae	0.212798	0.118984	0.331782	0.0208937	0.00934354	0.0153427	0.0354664	0.0169977	0.0255217	0.0456641	0.0131299	0.0323553
Promicromonosporaceae	6.8956e-05	0	6.8956e-05	0	0	0	1.14927e-05	0	5.30431e-06	2.81512e-05	0	1.9125e-05
Eubacteriaceae	0.00555096	0.00413736	0.00968832	0.00106882	0.00051717	0.000586126	0.00092516	0.000591051	0.000745255	0.000535206	0.000568427	0.000557638
Marseilleviridae	0.000379258	0.000413736	0.000792994	5.1717e-05	3.4478e-05	3.4478e-05	6.32097e-05	5.91051e-05	6.09995e-05	7.68377e-05	6.51573e-05	6.77295e-05
Merismopediaceae	3.4478e-05	6.8956e-05	0.000103434	0	0	0	5.74633e-06	9.85086e-06	7.95646e-06	1.40756e-05	2.60629e-05	2.06573e-05
Thermomonosporaceae	6.8956e-05	0	6.8956e-05	0	0	0	1.14927e-05	0	5.30431e-06	1.78044e-05	0	1.29477e-05
Baculoviridae	0.00017239	3.4478e-05	0.000206868	0	0	0	2.87317e-05	4.92543e-06	1.59129e-05	4.58268e-05	1.30315e-05	3.33546e-05
Herelleviridae	0.00068956	0.000792994	0.00148255	8.6195e-05	0.000103434	0.000103434	0.000114927	0.000113285	0.000114043	0.000106082	9.48705e-05	9.58635e-05
Chamaesiphonaceae	0	0	0	0	0	0	0	0	0	0	0	0
Peptoniphilaceae	0.00296511	0.00306854	0.00603365	0.000482692	0.000413736	0.000482692	0.000494185	0.000438363	0.000464127	0.000301099	0.00022051	0.000250852
Chromobacteriaceae	0.000310302	0.00017239	0.000482692	3.4478e-05	0	3.4478e-05	5.1717e-05	2.46271e-05	3.71302e-05	5.66531e-05	3.83636e-05	4.76527e-05
Anaerolineaceae	0.000275824	0.000103434	0.000379258	3.4478e-05	0	0	4.59707e-05	1.47763e-05	2.91737e-05	6.41945e-05	2.71271e-05	4.84457e-05
Prolixibacteraceae	0.00131016	0.00086195	0.00217211	0.000189629	0.000103434	0.000137912	0.000218361	0.000123136	0.000167086	0.000233502	0.000122477	0.00018072
Methylacidiphilaceae	0.000586126	0.000310302	0.000896428	0.000103434	0	3.4478e-05	9.76877e-05	4.43289e-05	6.8956e-05	7.68377e-05	8.13814e-05	8.08581e-05
Hyphomicrobiaceae	0.000103434	0.000206868	0.000310302	1.7239e-05	3.4478e-05	3.4478e-05	1.7239e-05	2.95526e-05	2.38694e-05	1.88844e-05	2.37921e-05	2.17358e-05
Aquificaceae	0.000379258	0.00017239	0.000551648	0	0	0	6.32097e-05	2.46271e-05	4.24345e-05	0.000103242	3.27951e-05	7.3347e-05
Anaplasmataceae	0.00231003	0.00158599	0.00389601	0.000362019	0.000137912	0.000275824	0.000385004	0.00022657	0.000299693	0.000271845	0.000230304	0.00025312
Pneumoviridae	0	0	0	0	0	0	0	0	0	0	0	0
Cyclobacteriaceae	0.000448214	0.000792994	0.00124121	3.4478e-05	6.8956e-05	6.8956e-05	7.47023e-05	0.000113285	9.54775e-05	0.000100913	0.000104793	0.000100671
Thermoanaerobacterales_Family_IV._Incertae_Sedis	3.4478e-05	3.4478e-05	6.8956e-05	0	0	0	5.74633e-06	4.92543e-06	5.30431e-06	1.40756e-05	1.30315e-05	1.29477e-05
Ferrimonadaceae	0	6.8956e-05	6.8956e-05	0	0	0	0	9.85086e-06	5.30431e-06	0	1.68235e-05	1.29477e-05
Brucellaceae	6.8956e-05	0.000137912	0.000206868	0	3.4478e-05	0	1.14927e-05	1.97017e-05	1.59129e-05	1.78044e-05	1.84293e-05	1.78898e-05
Geminigeraceae	3.4478e-05	3.4478e-05	6.8956e-05	0	0	0	5.74633e-06	4.92543e-06	5.30431e-06	1.40756e-05	1.30315e-05	1.29477e-05
Oscillospiraceae	0.00106882	0.00151703	0.00258585	0.000137912	6.8956e-05	0.000103434	0.000178136	0.000216719	0.000198912	0.000217421	0.000396479	0.000314158
Iamiaceae	6.8956e-05	0	6.8956e-05	0	0	0	1.14927e-05	0	5.30431e-06	2.81512e-05	0	1.9125e-05
Bicaudaviridae	0	3.4478e-05	3.4478e-05	0	0	0	0	4.92543e-06	2.65215e-06	0	1.30315e-05	9.56248e-06
Peribunyaviridae	0	3.4478e-05	3.4478e-05	0	0	0	0	4.92543e-06	2.65215e-06	0	1.30315e-05	9.56248e-06
Plasmodiidae	0.024238	0.0167218	0.0409599	0.00458557	0.00262033	0.00286167	0.00403967	0.00238883	0.00315076	0.00192366	0.0014078	0.00180736
Methylococcaceae	0.00320645	0.00189629	0.00510274	0.000482692	0.000103434	0.000241346	0.000534409	0.000270899	0.000392519	0.00047412	0.000375809	0.000427754
Aurantimonadaceae	0.000551648	0.000275824	0.000827472	0	3.4478e-05	0	9.19413e-05	3.94034e-05	6.36517e-05	0.000156739	6.1123e-05	0.000113347
Methanoregulaceae	0	0	0	0	0	0	0	0	0	0	0	0
Chroococcaceae	0.00551648	0.00296511	0.00848159	0.000672321	0.000206868	0.000206868	0.000919413	0.000423587	0.00065243	0.00103771	0.000559038	0.000819226
Baekduiaceae	3.4478e-05	0	3.4478e-05	0	0	0	5.74633e-06	0	2.65215e-06	1.40756e-05	0	9.56248e-06
Dermatophilaceae	6.8956e-05	3.4478e-05	0.000103434	0	0	0	1.14927e-05	4.92543e-06	7.95646e-06	1.78044e-05	1.30315e-05	1.51196e-05
Halieaceae	3.4478e-05	0.000137912	0.00017239	0	0	0	5.74633e-06	1.97017e-05	1.32608e-05	1.40756e-05	2.71271e-05	2.2426e-05
Chelatococcaceae	3.4478e-05	3.4478e-05	6.8956e-05	0	0	0	5.74633e-06	4.92543e-06	5.30431e-06	1.40756e-05	1.30315e-05	1.29477e-05
Sutterellaceae	0	0	0	0	0	0	0	0	0	0	0	0
Potyviridae	0	0	0	0	0	0	0	0	0	0	0	0
Magnetococcaceae	0	0	0	0	0	0	0	0	0	0	0	0
Pseudoalteromonadaceae	0.00434423	0.0065853	0.0109295	0.000413736	0.000792994	0.000551648	0.000724038	0.000940757	0.000840733	0.000630863	0.000838346	0.000727932
Opitutaceae	0.000103434	0.000137912	0.000241346	0	0	0	1.7239e-05	1.97017e-05	1.85651e-05	2.88464e-05	3.90944e-05	3.33546e-05
Tobaniviridae	0	0	0	0	0	0	0	0	0	0	0	0
Flammeovirgaceae	0.00186181	0.000792994	0.00265481	0.000275824	0.000103434	0.000137912	0.000310302	0.000113285	0.000204216	0.00025801	9.48705e-05	0.00020661
Chlorobiaceae	0.000275824	0.00034478	0.000620604	3.4478e-05	3.4478e-05	3.4478e-05	4.59707e-05	4.92543e-05	4.77388e-05	4.71059e-05	6.24967e-05	5.36693e-05
Leptolyngbyaceae	0.000655082	0.000448214	0.0011033	6.8956e-05	3.4478e-05	3.4478e-05	0.00010918	6.40306e-05	8.48689e-05	0.000116241	6.72942e-05	9.18861e-05
Marinifilaceae	0.00034478	0.000620604	0.000965384	5.1717e-05	3.4478e-05	3.4478e-05	5.74633e-05	8.86577e-05	7.42603e-05	6.41945e-05	0.000110576	8.99585e-05
Thermaceae	0.000275824	0.000137912	0.000413736	0	0	0	4.59707e-05	1.97017e-05	3.18258e-05	7.4481e-05	3.36471e-05	5.53468e-05
Hapalosiphonaceae	0	3.4478e-05	3.4478e-05	0	0	0	0	4.92543e-06	2.65215e-06	0	1.30315e-05	9.56248e-06
Parameciidae	0.000137912	0	0.000137912	0	0	0	2.29853e-05	0	1.06086e-05	5.63023e-05	0	3.82499e-05
Iflaviridae	0	3.4478e-05	3.4478e-05	0	0	0	0	4.92543e-06	2.65215e-06	0	1.30315e-05	9.56248e-06
Fervidicoccaceae	0	6.8956e-05	6.8956e-05	0	0	0	0	9.85086e-06	5.30431e-06	0	1.68235e-05	1.29477e-05
Spiroplasmataceae	0.0318577	0.0205144	0.0523721	0.00355123	0.00106882	0.00155151	0.00530961	0.00293063	0.00402862	0.00530406	0.00435511	0.00476753
Candidatus_Deianiraeaceae	3.4478e-05	0.000379258	0.000413736	0	0	0	5.74633e-06	5.41797e-05	3.18258e-05	1.40756e-05	0.000143346	0.000104824
Desulfurobacteriaceae	3.4478e-05	0.000103434	0.000137912	0	0	0	5.74633e-06	1.47763e-05	1.06086e-05	1.40756e-05	1.84293e-05	1.65627e-05
Nocardioidaceae	0.000999862	0.00034478	0.00134464	5.1717e-05	3.4478e-05	3.4478e-05	0.000166644	4.92543e-05	0.000103434	0.000269208	5.21258e-05	0.000187792
Asfarviridae	0	0	0	0	0	0	0	0	0	0	0	0
Streptosporangiaceae	0.000206868	0.000103434	0.000310302	3.4478e-05	0	0	3.4478e-05	1.47763e-05	2.38694e-05	3.08381e-05	2.71271e-05	2.94735e-05
Candidatus_Midichloriaceae	0	0.000103434	0.000103434	0	0	0	0	1.47763e-05	7.95646e-06	0	2.71271e-05	2.06573e-05
Phenuiviridae	0.000103434	6.8956e-05	0.00017239	0	0	0	1.7239e-05	9.85086e-06	1.32608e-05	4.22268e-05	1.68235e-05	2.99862e-05
Isosphaeraceae	0	6.8956e-05	6.8956e-05	0	0	0	0	9.85086e-06	5.30431e-06	0	1.68235e-05	1.29477e-05
Borreliaceae	0.00630947	0.00365467	0.00996414	0.000913667	0.000310302	0.000310302	0.00105158	0.000522095	0.000766473	0.000941129	0.000655816	0.000812145
Kosmotogaceae	0.00017239	6.8956e-05	0.000241346	3.4478e-05	0	0	2.87317e-05	9.85086e-06	1.85651e-05	2.59541e-05	1.68235e-05	2.27632e-05
Bacteroidaceae	0.00306854	0.00603365	0.00910219	0.000534409	0.000413736	0.00051717	0.000511424	0.00086195	0.000700169	0.000368393	0.000969276	0.000747914
Ackermannviridae	0	0	0	0	0	0	0	0	0	0	0	0
Steroidobacteraceae	0	0	0	0	0	0	0	0	0	0	0	0
Solibacteraceae	0	0	0	0	0	0	0	0	0	0	0	0
Scytonemataceae	0.000241346	0.000206868	0.000448214	1.7239e-05	3.4478e-05	3.4478e-05	4.02243e-05	2.95526e-05	3.4478e-05	5.52366e-05	3.68585e-05	4.45109e-05
Caldilineaceae	0	0	0	0	0	0	0	0	0	0	0	0
Gordoniaceae	0.00017239	0.000310302	0.000482692	1.7239e-05	3.4478e-05	3.4478e-05	2.87317e-05	4.43289e-05	3.71302e-05	4.03063e-05	5.52878e-05	4.76527e-05
Actinopolysporaceae	0	0	0	0	0	0	0	0	0	0	0	0
Syntrophomonadaceae	0.00144808	0.00117225	0.00262033	0.000293063	0.000137912	0.00017239	0.000241346	0.000167465	0.000201564	0.000141318	0.00013118	0.000135628
Microbulbiferaceae	0.000896428	0.000827472	0.0017239	0.000155151	6.8956e-05	0.000103434	0.000149405	0.00011821	0.000132608	0.000122708	0.000141957	0.000128887
Dipodascaceae	0.000827472	0.000586126	0.0014136	6.8956e-05	0	0	0.000137912	8.37323e-05	0.000108738	0.000181133	0.000168739	0.000169403
Cyanobacteriaceae	0.000551648	0.000655082	0.00120673	1.7239e-05	0.000103434	3.4478e-05	9.19413e-05	9.35832e-05	9.28254e-05	0.000140756	8.13814e-05	0.000107551
Chenopodiaceae	0.0206178	0.0152048	0.0358226	0.003534	0.0020342	0.00251689	0.00343631	0.00217211	0.00275559	0.0013744	0.00146034	0.00151117
Halobacteriaceae	3.4478e-05	0	3.4478e-05	0	0	0	5.74633e-06	0	2.65215e-06	1.40756e-05	0	9.56248e-06
Aspergillaceae	0.000206868	0.000103434	0.000310302	3.4478e-05	0	3.4478e-05	3.4478e-05	1.47763e-05	2.38694e-05	3.77688e-05	1.84293e-05	2.94735e-05
Comamonadaceae	0.0031375	0.00148255	0.00462005	0.000293063	0.000275824	0.000275824	0.000522916	0.000211793	0.000355389	0.000546198	0.000145502	0.000401187
Podoviridae	0.000241346	6.8956e-05	0.000310302	0	0	0	4.02243e-05	9.85086e-06	2.38694e-05	8.27951e-05	1.68235e-05	5.6975e-05
Enterobacteriaceae	1.12774	0.522549	1.65029	0.0601641	0.0341677	0.039891	0.187957	0.0746498	0.126945	0.312197	0.0719393	0.215998
Alphaflexiviridae	0	0	0	0	0	0	0	0	0	0	0	0
Clostridiales_Family_XIII._Incertae_Sedis	0.000448214	0.000724038	0.00117225	5.1717e-05	3.4478e-05	3.4478e-05	7.47023e-05	0.000103434	9.01732e-05	5.07502e-05	0.00012746	9.70485e-05
Nimaviridae	0	0	0	0	0	0	0	0	0	0	0	0
Vulgatibacteraceae	0	0	0	0	0	0	0	0	0	0	0	0
Desulfobacteraceae	0.0011033	0.000792994	0.00189629	0.00017239	0.000137912	0.000137912	0.000183883	0.000113285	0.000145868	0.000142435	0.000100941	0.000122023
Francisellaceae	0.00362019	0.00334437	0.00696456	0.000603365	0.000379258	0.000551648	0.000603365	0.000477767	0.000535735	0.000367963	0.000423873	0.000387939
Endornaviridae	3.4478e-05	0	3.4478e-05	0	0	0	5.74633e-06	0	2.65215e-06	1.40756e-05	0	9.56248e-06
Deferribacteraceae	0.00186181	0.000792994	0.00265481	0.000275824	0.000103434	0.000137912	0.000310302	0.000113285	0.000204216	0.000196252	0.000104793	0.000178855
Litoricolaceae	0	0	0	0	0	0	0	0	0	0	0	0
Caulimoviridae	0	3.4478e-05	3.4478e-05	0	0	0	0	4.92543e-06	2.65215e-06	0	1.30315e-05	9.56248e-06
Methanotrichaceae	0	0	0	0	0	0	0	0	0	0	0	0
Sinobacteraceae	0.0014136	0.00086195	0.00227555	8.6195e-05	6.8956e-05	6.8956e-05	0.0002356	0.000123136	0.000175042	0.000414549	0.000180098	0.000302039
Lavidaviridae	0	3.4478e-05	3.4478e-05	0	0	0	0	4.92543e-06	2.65215e-06	0	1.30315e-05	9.56248e-06
Granulosicoccaceae	0	3.4478e-05	3.4478e-05	0	0	0	0	4.92543e-06	2.65215e-06	0	1.30315e-05	9.56248e-06
Fabaceae	0.348814	0.262757	0.611571	0.058354	0.0413046	0.0423735	0.0581357	0.0375367	0.0470439	0.029893	0.0255169	0.0284978
Betaflexiviridae	0	0	0	0	0	0	0	0	0	0	0	0
Sordariaceae	0.000482692	0.000586126	0.00106882	3.4478e-05	6.8956e-05	3.4478e-05	8.04487e-05	8.37323e-05	8.22168e-05	0.00011877	0.000119198	0.00011395
Deinococcaceae	0.00051717	0.00017239	0.00068956	8.6195e-05	0	0	8.6195e-05	2.46271e-05	5.30431e-05	8.08581e-05	4.32205e-05	6.84012e-05
Leptotrichiaceae	0.00827472	0.00582678	0.0141015	0.00151703	0.000896428	0.00117225	0.00137912	0.000832398	0.00108473	0.000505312	0.000472918	0.000546527
Euzebyaceae	0	3.4478e-05	3.4478e-05	0	0	0	0	4.92543e-06	2.65215e-06	0	1.30315e-05	9.56248e-06
Alcaligenaceae	0.00179286	0.00386154	0.00565439	0.00034478	0.000413736	0.000379258	0.000298809	0.000551648	0.000434953	0.000120755	0.000405514	0.000324819
Staphylococcaceae	0.0211695	0.0185147	0.0396842	0.0034478	0.00258585	0.00334437	0.00352825	0.00264496	0.00305263	0.00120361	0.00140963	0.00134432
Dietziaceae	0.000241346	0.000413736	0.000655082	1.7239e-05	0	0	4.02243e-05	5.91051e-05	5.03909e-05	6.69146e-05	0.000100941	8.40012e-05
Halorubraceae	6.8956e-05	3.4478e-05	0.000103434	0	0	0	1.14927e-05	4.92543e-06	7.95646e-06	1.78044e-05	1.30315e-05	1.51196e-05
Listeriaceae	0.00544752	0.00334437	0.00879189	0.00105158	0.000241346	0.00051717	0.000907921	0.000477767	0.000676299	0.000567649	0.00049342	0.000553
Mesoniviridae	0	0	0	0	0	0	0	0	0	0	0	0
Trypanosomatidae	0.00189629	0.00120673	0.00310302	0.000241346	0.000137912	0.00017239	0.000316048	0.00017239	0.000238694	0.000297724	0.000125896	0.000224532
Peptococcaceae	0.00386154	0.00258585	0.00644739	0.00068956	0.000241346	0.000241346	0.000643589	0.000369407	0.000495953	0.000439194	0.000346336	0.000400731
Sandaracinaceae	0	3.4478e-05	3.4478e-05	0	0	0	0	4.92543e-06	2.65215e-06	0	1.30315e-05	9.56248e-06
Desulfobulbaceae	0	0	0	0	0	0	0	0	0	0	0	0
Trichomonascaceae	0.000724038	0.000482692	0.00120673	0.000103434	3.4478e-05	3.4478e-05	0.000120673	6.8956e-05	9.28254e-05	0.000124789	7.4481e-05	9.99115e-05
Dictyoglomaceae	0.00158599	0.00086195	0.00244794	0.000275824	0.000103434	0.000206868	0.000264331	0.000123136	0.000188303	0.000152121	9.51683e-05	0.000139778
Catenulisporaceae	0.000137912	0.00017239	0.000310302	0	0	0	2.29853e-05	2.46271e-05	2.38694e-05	4.17549e-05	5.158e-05	4.53588e-05
Methylocystaceae	0.00017239	0.000206868	0.000379258	1.7239e-05	3.4478e-05	3.4478e-05	2.87317e-05	2.95526e-05	2.91737e-05	3.38985e-05	2.37921e-05	2.76045e-05
Yueviridae	0	0	0	0	0	0	0	0	0	0	0	0
Lachnospiraceae	0.0286512	0.0295821	0.0582333	0.00382706	0.00220659	0.00293063	0.0047752	0.00422602	0.00447949	0.00367094	0.00543711	0.00452517
Paludibacteraceae	0.000413736	0.00017239	0.000586126	3.4478e-05	3.4478e-05	3.4478e-05	6.8956e-05	2.46271e-05	4.50866e-05	9.50493e-05	2.60629e-05	6.80662e-05
Pasteurellaceae	0.223693	1.70118	1.92487	0.0189801	0.286064	0.0314439	0.0372822	0.243026	0.148067	0.0543405	0.212511	0.187637
Tectiviridae	0	0	0	0	0	0	0	0	0	0	0	0
Rhodobacteraceae	0.00144808	0.00158599	0.00303406	0.000241346	0.000206868	0.000241346	0.000241346	0.00022657	0.00023339	0.000157244	0.000131826	0.000138022
Elusimicrobiaceae	0	0	0	0	0	0	0	0	0	0	0	0
Hytrosaviridae	0	0	0	0	0	0	0	0	0	0	0	0
Helicobacteraceae	0.00610261	0.0163426	0.0224452	0.00113777	0.00168942	0.00151703	0.0010171	0.00233465	0.00172655	0.000663825	0.00194648	0.00159542
Saccharospirillaceae	3.4478e-05	0.000103434	0.000137912	0	0	0	5.74633e-06	1.47763e-05	1.06086e-05	1.40756e-05	1.84293e-05	1.65627e-05
Alloherpesviridae	0	0	0	0	0	0	0	0	0	0	0	0
Burkholderiaceae	0.00465453	0.0023445	0.00699903	0.000534409	0.00034478	0.000379258	0.000775755	0.000334929	0.000538387	0.000867792	0.000158891	0.000615401
Trueperaceae	0	0	0	0	0	0	0	0	0	0	0	0
Candidatus_Methanomethylophilaceae	3.4478e-05	0.00017239	0.000206868	0	3.4478e-05	0	5.74633e-06	2.46271e-05	1.59129e-05	1.40756e-05	2.60629e-05	2.27632e-05
Cryptosporidiidae	0.00220659	0.00227555	0.00448214	0.000275824	0.000103434	0.000103434	0.000367765	0.000325078	0.00034478	0.000358748	0.000448151	0.00039311
Acidaminococcaceae	0.000551648	0.00051717	0.00106882	0	3.4478e-05	3.4478e-05	9.19413e-05	7.38814e-05	8.22168e-05	0.000156739	0.000135636	0.000139723
Selenomonadaceae	0.000655082	0.00068956	0.00134464	3.4478e-05	6.8956e-05	6.8956e-05	0.00010918	9.85086e-05	0.000103434	0.000163786	0.000115091	0.000133533
Barnesiellaceae	3.4478e-05	3.4478e-05	6.8956e-05	0	0	0	5.74633e-06	4.92543e-06	5.30431e-06	1.40756e-05	1.30315e-05	1.29477e-05
Prochlorotrichaceae	0	0	0	0	0	0	0	0	0	0	0	0
Rikenellaceae	0.000965384	0.000482692	0.00144808	6.8956e-05	0	3.4478e-05	0.000160897	6.8956e-05	0.00011139	0.000204169	9.12202e-05	0.000154289
Tsukamurellaceae	6.8956e-05	6.8956e-05	0.000137912	0	0	0	1.14927e-05	9.85086e-06	1.06086e-05	2.81512e-05	1.68235e-05	2.17358e-05
Asteraceae	0.0674735	0.0551303	0.122604	0.0124983	0.00744725	0.00879189	0.0112456	0.00787576	0.00943106	0.00501815	0.00410534	0.00468792
Sedimentisphaeraceae	6.8956e-05	6.8956e-05	0.000137912	0	0	0	1.14927e-05	9.85086e-06	1.06086e-05	1.78044e-05	1.68235e-05	1.65627e-05
Vallitaleaceae	0.000551648	0.00034478	0.000896428	6.8956e-05	3.4478e-05	3.4478e-05	9.19413e-05	4.92543e-05	6.8956e-05	8.35099e-05	6.24967e-05	7.31389e-05
Nitrospiraceae	0.0011033	0.000655082	0.00175838	0.000155151	0	6.8956e-05	0.000183883	9.35832e-05	0.00013526	0.000173992	0.000163803	0.000168002
Acidithiobacillaceae	0	0.000103434	0.000103434	0	0	0	0	1.47763e-05	7.95646e-06	0	1.84293e-05	1.51196e-05
Asparagaceae	0.0278237	0.023583	0.0514067	0.0045511	0.00324093	0.00324093	0.00463729	0.00336899	0.00395436	0.00238589	0.00143815	0.00195936
Entomoplasmataceae	0.014067	0.00937802	0.023445	0.0018101	0.000413736	0.00068956	0.0023445	0.00133972	0.00180346	0.00227597	0.00211644	0.00216098
Natrialbaceae	0.000275824	0.00017239	0.000448214	3.4478e-05	0	3.4478e-05	4.59707e-05	2.46271e-05	3.4478e-05	1.78044e-05	3.27951e-05	2.81512e-05
Syntrophaceae	0	0	0	0	0	0	0	0	0	0	0	0
Pyrodictiaceae	0	0	0	0	0	0	0	0	0	0	0	0
Chthonomonadaceae	0	0	0	0	0	0	0	0	0	0	0	0
Rhodobiaceae	0.000241346	0.000103434	0.00034478	0	0	0	4.02243e-05	1.47763e-05	2.65215e-05	9.85291e-05	3.90944e-05	7.05941e-05
Solanaceae	0.22521	0.164977	0.390188	0.040029	0.0252034	0.0257551	0.0375351	0.0235682	0.0300144	0.020541	0.015619	0.0187163
Bangiaceae	0	0	0	0	0	0	0	0	0	0	0	0
Saccharomycetaceae	0.00792994	0.00879189	0.0167218	0.00136188	0.00117225	0.00134464	0.00132166	0.00125598	0.00128629	0.000578436	0.000693816	0.000617465
Thermomicrobiaceae	0	0	0	0	0	0	0	0	0	0	0	0
Spirochaetaceae	0.0023445	0.00289615	0.00524066	0.000448214	0.000448214	0.000448214	0.000390751	0.000413736	0.000403127	0.000265876	0.000204944	0.000224939
Reoviridae	6.8956e-05	0.000551648	0.000620604	0	0	0	1.14927e-05	7.88069e-05	4.77388e-05	1.78044e-05	0.000193727	0.000141834
Iridoviridae	0.000103434	6.8956e-05	0.00017239	0	0	0	1.7239e-05	9.85086e-06	1.32608e-05	4.22268e-05	1.68235e-05	2.99862e-05
Phasmaviridae	6.8956e-05	0	6.8956e-05	0	0	0	1.14927e-05	0	5.30431e-06	1.78044e-05	0	1.29477e-05
Hungateiclostridiaceae	0.00610261	0.00506827	0.0111709	0.00117225	0.000827472	0.000896428	0.0010171	0.000724038	0.000859298	0.000445154	0.000558785	0.000511674
Desulfurococcaceae	0.000448214	0.00068956	0.00113777	8.6195e-05	6.8956e-05	6.8956e-05	7.47023e-05	9.85086e-05	8.75211e-05	6.69146e-05	0.000120144	9.61017e-05
Clostridiales_Family_XVI._Incertae_Sedis	0	0	0	0	0	0	0	0	0	0	0	0
Calotrichaceae	0.00206868	0.00186181	0.00393049	0.000293063	0.000241346	0.000275824	0.00034478	0.000265973	0.000302346	0.00026884	0.000214129	0.000233906
Rhodospirillaceae	0.000551648	0.00137912	0.00193077	3.4478e-05	0.000137912	0.000103434	9.19413e-05	0.000197017	0.000148521	0.000126524	0.000200758	0.000172611
Oleiphilaceae	0	6.8956e-05	6.8956e-05	0	0	0	0	9.85086e-06	5.30431e-06	0	2.60629e-05	1.9125e-05
Eggerthellaceae	6.8956e-05	0.00034478	0.000413736	0	0	0	1.14927e-05	4.92543e-05	3.18258e-05	1.78044e-05	0.000101221	7.50923e-05
Cohaesibacteraceae	0	0	0	0	0	0	0	0	0	0	0	0
Thermoplasmataceae	3.4478e-05	3.4478e-05	6.8956e-05	0	0	0	5.74633e-06	4.92543e-06	5.30431e-06	1.40756e-05	1.30315e-05	1.29477e-05
Thermoproteaceae	6.8956e-05	0.000137912	0.000206868	0	0	0	1.14927e-05	1.97017e-05	1.59129e-05	1.78044e-05	5.21258e-05	3.8843e-05
Cannabaceae	0.0251345	0.0182733	0.0434078	0.003534	0.00296511	0.00296511	0.00418908	0.00261048	0.00333906	0.00251663	0.00181621	0.00222692
Cucurbitaceae	0.0239967	0.0220314	0.0460281	0.00346504	0.00258585	0.00286167	0.00399945	0.00314735	0.00354063	0.00227795	0.00203758	0.00210558
Pelagibacteraceae	0.0017239	0.00196525	0.00368915	0.000310302	0.000206868	0.000206868	0.000287317	0.000280749	0.00028378	0.000179374	0.000278987	0.000228768
Conexibacteraceae	0	0	0	0	0	0	0	0	0	0	0	0
Thermoguttaceae	0	0	0	0	0	0	0	0	0	0	0	0
Rhizobiaceae	0.00413736	0.0031375	0.00727486	0.000706799	0.000482692	0.00051717	0.00068956	0.000448214	0.000559605	0.000532348	0.000261821	0.000409924
Campylobacteraceae	0.0334437	0.0311681	0.0646118	0.00544752	0.00399945	0.00499931	0.00557394	0.00445259	0.00497014	0.00193491	0.00227846	0.00211995
Mimiviridae	0.000379258	0.000758516	0.00113777	6.8956e-05	0.000103434	6.8956e-05	6.32097e-05	0.000108359	8.75211e-05	5.52366e-05	0.000111595	8.9704e-05
Malvaceae	0.13112	0.0960557	0.227176	0.0265136	0.0144808	0.0154806	0.0218533	0.0137222	0.017475	0.0107051	0.00837598	0.0100314
Thermoanaerobacteraceae	0.00334437	0.00272376	0.00606813	0.00051717	0.000241346	0.000448214	0.000557394	0.000389109	0.000466779	0.000274456	0.000297734	0.000288675
Oxalobacteraceae	0.00106882	0.0011033	0.00217211	0.000103434	0.000137912	0.000137912	0.000178136	0.000157614	0.000167086	0.000175013	0.000110576	0.000137801
Sphingobacteriaceae	0.00589574	0.00534409	0.0112398	0.000948145	0.00068956	0.000758516	0.000982623	0.000763441	0.000864602	0.000308958	0.000375282	0.000350892
Arecaceae	0.0467177	0.0335471	0.0802648	0.00827472	0.00482692	0.00513722	0.00778628	0.00479244	0.00617421	0.0043799	0.00344774	0.00404348
Desulfuromonadaceae	3.4478e-05	6.8956e-05	0.000103434	0	0	0	5.74633e-06	9.85086e-06	7.95646e-06	1.40756e-05	1.68235e-05	1.51196e-05
Glycomycetaceae	0	0	0	0	0	0	0	0	0	0	0	0
Unikaryonidae	0	3.4478e-05	3.4478e-05	0	0	0	0	4.92543e-06	2.65215e-06	0	1.30315e-05	9.56248e-06
Coleofasciculaceae	0	0	0	0	0	0	0	0	0	0	0	0
Ruaniaceae	0	0	0	0	0	0	0	0	0	0	0	0
Sclerotiniaceae	0.000586126	0.000379258	0.000965384	8.6195e-05	3.4478e-05	3.4478e-05	9.76877e-05	5.41797e-05	7.42603e-05	0.000100913	5.21258e-05	7.81748e-05
Acholeplasmataceae	0.00965384	0.00586126	0.0155151	0.00153427	0.000620604	0.000896428	0.00160897	0.000837323	0.00119347	0.0012421	0.00109042	0.00118223
Thermoanaerobacterales_Family_III._Incertae_Sedis	0.00403393	0.00334437	0.00737829	0.000551648	0.000379258	0.000413736	0.000672321	0.000477767	0.000567561	0.000518203	0.000416327	0.000456886
Microbacteriaceae	0.0194456	0.0107227	0.0301683	0.000948145	0.000965384	0.000965384	0.00324093	0.00153181	0.00232063	0.00418598	0.00182591	0.00312321
Marasmiaceae	0	0	0	0	0	0	0	0	0	0	0	0
Apiaceae	0.0247207	0.0185836	0.0433044	0.00396497	0.00206868	0.00231003	0.00412012	0.00265481	0.00333111	0.00284887	0.00220946	0.00252995
Candidatus_Desulfofervidaceae	0.000241346	0.000103434	0.00034478	3.4478e-05	0	0	4.02243e-05	1.47763e-05	2.65215e-05	4.03063e-05	2.71271e-05	3.49172e-05
Cardiobacteriaceae	3.4478e-05	0.000310302	0.00034478	0	3.4478e-05	0	5.74633e-06	4.43289e-05	2.65215e-05	1.40756e-05	3.83636e-05	3.49172e-05
Halothiobacillaceae	0	0	0	0	0	0	0	0	0	0	0	0
Cryomorphaceae	0	3.4478e-05	3.4478e-05	0	0	0	0	4.92543e-06	2.65215e-06	0	1.30315e-05	9.56248e-06
Methanocellaceae	3.4478e-05	6.8956e-05	0.000103434	0	0	0	5.74633e-06	9.85086e-06	7.95646e-06	1.40756e-05	1.68235e-05	1.51196e-05
Caliciviridae	0	0	0	0	0	0	0	0	0	0	0	0
Bartonellaceae	0.00103434	0.00068956	0.0017239	0.000137912	3.4478e-05	6.8956e-05	0.00017239	9.85086e-05	0.000132608	0.000167494	0.000129661	0.00014685
Cellvibrionaceae	0.00017239	0.000724038	0.000896428	1.7239e-05	3.4478e-05	3.4478e-05	2.87317e-05	0.000103434	6.8956e-05	4.03063e-05	0.000148962	0.000115214
Calditrichaceae	0.000103434	3.4478e-05	0.000137912	0	0	0	1.7239e-05	4.92543e-06	1.06086e-05	4.22268e-05	1.30315e-05	2.94735e-05
Symbiobacteriaceae	0	3.4478e-05	3.4478e-05	0	0	0	0	4.92543e-06	2.65215e-06	0	1.30315e-05	9.56248e-06
Piscirickettsiaceae	0.000758516	0.00113777	0.00189629	6.8956e-05	0.00017239	0.000103434	0.000126419	0.000162539	0.000145868	0.000153675	0.000125445	0.000134386
Desulfovibrionaceae	0.000413736	0.000310302	0.000724038	5.1717e-05	3.4478e-05	3.4478e-05	6.8956e-05	4.43289e-05	5.56952e-05	7.86219e-05	4.75842e-05	6.22174e-05
Parvularculaceae	0	0	0	0	0	0	0	0	0	0	0	0
Tannerellaceae	0.00017239	0.00017239	0.00034478	3.4478e-05	0	0	2.87317e-05	2.46271e-05	2.65215e-05	2.59541e-05	4.32205e-05	3.49172e-05
Candidatus_Nitrosocaldaceae	0	0	0	0	0	0	0	0	0	0	0	0
Bradyrhizobiaceae	0.00224107	0.000827472	0.00306854	0.000137912	3.4478e-05	0.000103434	0.000373512	0.00011821	0.000236042	0.000635151	0.000198917	0.000453235
Polydnaviridae	0	0	0	0	0	0	0	0	0	0	0	0
Tospoviridae	0	0	0	0	0	0	0	0	0	0	0	0
Hyphomonadaceae	3.4478e-05	0.000103434	0.000137912	0	0	0	5.74633e-06	1.47763e-05	1.06086e-05	1.40756e-05	2.71271e-05	2.17358e-05
Retroviridae	0.000137912	0	0.000137912	0	0	0	2.29853e-05	0	1.06086e-05	4.17549e-05	0	2.94735e-05
Erythrobacteraceae	0.000241346	0.000137912	0.000379258	3.4478e-05	0	3.4478e-05	4.02243e-05	1.97017e-05	2.91737e-05	5.07502e-05	2.71271e-05	3.94271e-05
Thermotogaceae	0.000448214	0.000586126	0.00103434	1.7239e-05	3.4478e-05	3.4478e-05	7.47023e-05	8.37323e-05	7.95646e-05	0.000103242	0.00010316	9.8915e-05
Theileriidae	0.00113777	0.000620604	0.00175838	0.000155151	6.8956e-05	0.000103434	0.000189629	8.86577e-05	0.00013526	0.00011278	8.41177e-05	0.000107622
Gemmatimonadaceae	0	3.4478e-05	3.4478e-05	0	0	0	0	4.92543e-06	2.65215e-06	0	1.30315e-05	9.56248e-06
Hahellaceae	6.8956e-05	3.4478e-05	0.000103434	0	0	0	1.14927e-05	4.92543e-06	7.95646e-06	2.81512e-05	1.30315e-05	2.06573e-05
Atopobiaceae	0.000275824	0.000482692	0.000758516	3.4478e-05	3.4478e-05	3.4478e-05	4.59707e-05	6.8956e-05	5.83474e-05	4.71059e-05	0.000124312	9.37741e-05
Thioalkalibacteraceae	0	0	0	0	0	0	0	0	0	0	0	0
Dehalococcoidaceae	6.8956e-05	0.000103434	0.00017239	0	0	0	1.14927e-05	1.47763e-05	1.32608e-05	1.78044e-05	3.90944e-05	2.99862e-05
Convolvulaceae	0.0197904	0.0143428	0.0341332	0.00317198	0.0023445	0.0023445	0.0032984	0.00204898	0.00262563	0.00165346	0.00145325	0.00161721
Tepidiformaceae	0	0	0	0	0	0	0	0	0	0	0	0
Halobacteriovoraceae	0.00168942	0.00103434	0.00272376	0.000103434	0.000137912	0.000103434	0.00028157	0.000147763	0.00020952	0.00044337	0.000108509	0.000304326
Dermacoccaceae	0.000275824	3.4478e-05	0.000310302	0	0	0	4.59707e-05	4.92543e-06	2.38694e-05	9.67025e-05	1.30315e-05	6.65949e-05
Coronaviridae	0	0	0	0	0	0	0	0	0	0	0	0
Tombusviridae	0	0	0	0	0	0	0	0	0	0	0	0
Streptococcaceae	0.0245139	0.0229279	0.0474417	0.00367191	0.00386154	0.00386154	0.00408564	0.00327541	0.00364936	0.00243687	0.0016852	0.00201767
Sporomusaceae	0.000999862	0.000965384	0.00196525	0.000120673	0.000137912	0.000137912	0.000166644	0.000137912	0.000151173	0.000151729	0.000125896	0.00013319
Syntrophobacteraceae	0	3.4478e-05	3.4478e-05	0	0	0	0	4.92543e-06	2.65215e-06	0	1.30315e-05	9.56248e-06
Virgaviridae	0	0	0	0	0	0	0	0	0	0	0	0
Vitaceae	0.0285823	0.0184802	0.0470625	0.00432699	0.00199972	0.00258585	0.00476371	0.00264003	0.00362019	0.00360373	0.00231079	0.00304882
Tolecusatellitidae	0	0	0	0	0	0	0	0	0	0	0	0
Adenoviridae	3.4478e-05	0.000206868	0.000241346	0	0	0	5.74633e-06	2.95526e-05	1.85651e-05	1.40756e-05	7.81888e-05	5.73749e-05
Jonesiaceae	0	0	0	0	0	0	0	0	0	0	0	0
Caldisphaeraceae	0.000137912	0.00017239	0.000310302	0	3.4478e-05	0	2.29853e-05	2.46271e-05	2.38694e-05	4.17549e-05	2.60629e-05	3.26621e-05
Kofleriaceae	3.4478e-05	6.8956e-05	0.000103434	0	0	0	5.74633e-06	9.85086e-06	7.95646e-06	1.40756e-05	2.60629e-05	2.06573e-05
Acidiferrobacteraceae	0	3.4478e-05	3.4478e-05	0	0	0	0	4.92543e-06	2.65215e-06	0	1.30315e-05	9.56248e-06
Bradymonadaceae	6.8956e-05	0	6.8956e-05	0	0	0	1.14927e-05	0	5.30431e-06	2.81512e-05	0	1.9125e-05
Brevibacteriaceae	3.4478e-05	6.8956e-05	0.000103434	0	0	0	5.74633e-06	9.85086e-06	7.95646e-06	1.40756e-05	1.68235e-05	1.51196e-05
Methylobacteriaceae	0.00886085	0.00713695	0.0159978	0.000586126	0.000655082	0.000655082	0.00147681	0.00101956	0.0012306	0.00220944	0.00125689	0.00169711
Neisseriaceae	0.00137912	0.00768859	0.00906771	0.000189629	0.000551648	0.000310302	0.000229853	0.00109837	0.000697517	0.000200645	0.000964651	0.00082773
Archangiaceae	0.000137912	3.4478e-05	0.00017239	0	0	0	2.29853e-05	4.92543e-06	1.32608e-05	3.56087e-05	1.30315e-05	2.64773e-05
Nairoviridae	0	0	0	0	0	0	0	0	0	0	0	0
Persicobacteraceae	0.000448214	0.00034478	0.000792994	0	0	0	7.47023e-05	4.92543e-05	6.09995e-05	0.000182983	6.85443e-05	0.000128353
Intrasporangiaceae	0.000551648	0.00017239	0.000724038	3.4478e-05	0	0	9.19413e-05	2.46271e-05	5.56952e-05	0.000135594	4.32205e-05	9.9069e-05
Nectriaceae	0.000999862	0.000930906	0.00193077	0.000137912	6.8956e-05	0.000137912	0.000166644	0.000132987	0.000148521	9.10028e-05	0.000134167	0.000112943
Waddliaceae	0	0	0	0	0	0	0	0	0	0	0	0
Colwelliaceae	0.000792994	0.00227555	0.00306854	0.000137912	0.000241346	0.000137912	0.000132166	0.000325078	0.000236042	7.03779e-05	0.000330616	0.000258334
Phaeodactylaceae	0.000103434	0.000103434	0.000206868	0	0	0	1.7239e-05	1.47763e-05	1.59129e-05	4.22268e-05	2.71271e-05	3.33546e-05
Polyangiaceae	0.000275824	0.00017239	0.000448214	3.4478e-05	0	3.4478e-05	4.59707e-05	2.46271e-05	3.4478e-05	5.19082e-05	3.83636e-05	4.45109e-05
Psychromonadaceae	0.000275824	0.000448214	0.000724038	5.1717e-05	6.8956e-05	6.8956e-05	4.59707e-05	6.40306e-05	5.56952e-05	4.17549e-05	8.5453e-05	6.68234e-05
Crocinitomicaceae	3.4478e-05	3.4478e-05	6.8956e-05	0	0	0	5.74633e-06	4.92543e-06	5.30431e-06	1.40756e-05	1.30315e-05	1.29477e-05
Micromonosporaceae	0.00220659	0.00124121	0.0034478	0.000241346	6.8956e-05	0.000103434	0.000367765	0.000177315	0.000265215	0.000417549	0.000212936	0.000324162
Marinilabiliaceae	3.4478e-05	0.000103434	0.000137912	0	0	0	5.74633e-06	1.47763e-05	1.06086e-05	1.40756e-05	1.84293e-05	1.65627e-05
Hafniaceae	0.000310302	0.00165494	0.00196525	6.8956e-05	0.000206868	6.8956e-05	5.1717e-05	0.000236421	0.000151173	2.88464e-05	0.000222045	0.000184888
Saprospiraceae	0	0	0	0	0	0	0	0	0	0	0	0
Parvoviridae	0.000965384	0.00017239	0.00113777	1.7239e-05	0	0	0.000160897	2.46271e-05	8.75211e-05	0.000314236	5.158e-05	0.000217883
Thermococcaceae	0.000241346	0.00051717	0.000758516	3.4478e-05	6.8956e-05	3.4478e-05	4.02243e-05	7.38814e-05	5.83474e-05	4.03063e-05	7.56124e-05	6.19719e-05
Carnobacteriaceae	0.00727486	0.00496483	0.0122397	0.00131016	0.000482692	0.00103434	0.00121248	0.000709262	0.000941515	0.000505978	0.000371796	0.000493928
Cyanothecaceae	3.4478e-05	6.8956e-05	0.000103434	0	0	0	5.74633e-06	9.85086e-06	7.95646e-06	1.40756e-05	2.60629e-05	2.06573e-05
Azonexaceae	3.4478e-05	0	3.4478e-05	0	0	0	5.74633e-06	0	2.65215e-06	1.40756e-05	0	9.56248e-06
Thioalkalispiraceae	6.8956e-05	0	6.8956e-05	0	0	0	1.14927e-05	0	5.30431e-06	2.81512e-05	0	1.9125e-05
Acidimicrobiaceae	0	0	0	0	0	0	0	0	0	0	0	0
Geminiviridae	0	0	0	0	0	0	0	0	0	0	0	0
Erwiniaceae	0.0163081	0.0143773	0.0306854	0.00298235	0.00210316	0.00210316	0.00271802	0.0020539	0.00236042	0.00186072	0.00161469	0.00169262
Cyanidiaceae	0	3.4478e-05	3.4478e-05	0	0	0	0	4.92543e-06	2.65215e-06	0	1.30315e-05	9.56248e-06
Microcoleaceae	0.000965384	0.000896428	0.00186181	0.000155151	0.000103434	0.000103434	0.000160897	0.000128061	0.000143216	7.12175e-05	0.000110319	9.21345e-05
Simkaniaceae	0	0	0	0	0	0	0	0	0	0	0	0
Micrococcaceae	0.000930906	0.000827472	0.00175838	0.00017239	0.000137912	0.000137912	0.000155151	0.00011821	0.00013526	0.000118937	9.09094e-05	0.00010195
Bogoriellaceae	0	0	0	0	0	0	0	0	0	0	0	0
Gomontiellaceae	0.000827472	0.00051717	0.00134464	6.8956e-05	0	3.4478e-05	0.000137912	7.38814e-05	0.000103434	0.00014299	0.000109805	0.000125107
Coprothermobacteraceae	0	3.4478e-05	3.4478e-05	0	0	0	0	4.92543e-06	2.65215e-06	0	1.30315e-05	9.56248e-06
Pichiaceae	0.000551648	0.00117225	0.0017239	8.6195e-05	0.000137912	0.000103434	9.19413e-05	0.000167465	0.000132608	7.12175e-05	0.000102334	9.42604e-05
Phyllobacteriaceae	0.000310302	0.000448214	0.000758516	3.4478e-05	3.4478e-05	3.4478e-05	5.1717e-05	6.40306e-05	5.83474e-05	6.45024e-05	9.63506e-05	8.01006e-05
Poxviridae	0.00117225	0.00137912	0.00255137	0.00017239	0.00017239	0.00017239	0.000195375	0.000197017	0.000196259	0.000161225	0.000169743	0.000158864
Acetobacteraceae	0.000413736	0.00086195	0.00127569	8.6195e-05	0.000103434	0.000103434	6.8956e-05	0.000123136	9.81297e-05	5.76927e-05	8.41177e-05	7.5598e-05
Tissierellaceae	0.00158599	0.00134464	0.00293063	0.000275824	0.00017239	0.000206868	0.000264331	0.000192092	0.000225433	0.000182006	0.000171072	0.000172743
Chroococcidiopsidaceae	0	0.000103434	0.000103434	0	0	0	0	1.47763e-05	7.95646e-06	0	1.84293e-05	1.51196e-05
Blattabacteriaceae	0.00175838	0.00120673	0.00296511	0.000310302	0.000137912	0.000206868	0.000293063	0.00017239	0.000228085	0.000184707	0.00016773	0.00017945
Amoebophilaceae	0.00017239	0.000137912	0.000310302	1.7239e-05	0	0	2.87317e-05	1.97017e-05	2.38694e-05	4.03063e-05	3.90944e-05	3.82499e-05
Acidobacteriaceae	0.000137912	0.000103434	0.000241346	0	0	0	2.29853e-05	1.47763e-05	1.85651e-05	4.17549e-05	2.71271e-05	3.33546e-05
Hydrogenophilaceae	0	0	0	0	0	0	0	0	0	0	0	0
Egibacteraceae	0	0	0	0	0	0	0	0	0	0	0	0
Vicinamibacteraceae	0	0	0	0	0	0	0	0	0	0	0	0
Mycoplasmataceae	0.434009	0.246966	0.680975	0.0477176	0.00293063	0.00468901	0.0723349	0.0352808	0.0523827	0.0810219	0.0581247	0.0692396
Nitrosomonadaceae	0.000137912	0.000206868	0.00034478	1.7239e-05	3.4478e-05	3.4478e-05	2.29853e-05	2.95526e-05	2.65215e-05	2.81512e-05	3.10211e-05	2.86874e-05
Arenaviridae	0	0	0	0	0	0	0	0	0	0	0	0
Methanobacteriaceae	0.0057923	0.00382706	0.00961936	0.000844711	0.000482692	0.000758516	0.000965384	0.000546723	0.000739951	0.000519692	0.00041442	0.000495576
Funariaceae	0.0316853	0.0250655	0.0567508	0.00484416	0.00289615	0.00393049	0.00528088	0.00358079	0.00436545	0.00290708	0.00297627	0.00295442
Synergistaceae	0.00127569	0.000655082	0.00193077	0.000224107	3.4478e-05	0.000137912	0.000212614	9.35832e-05	0.000148521	0.000118268	0.000102885	0.00012221
Oleaceae	0.0428217	0.0329265	0.0757482	0.00732658	0.00472349	0.00493035	0.00713695	0.00470378	0.00582678	0.0035697	0.00359861	0.00365765
Siphoviridae	0.0020342	0.00162047	0.00365467	0.000327541	0.000206868	0.000310302	0.000339034	0.000231495	0.000281128	0.000221752	0.000170906	0.000195466
Salinisphaeraceae	0	0	0	0	0	0	0	0	0	0	0	0
Tymoviridae	0	0	0	0	0	0	0	0	0	0	0	0
Odoribacteraceae	0.00165494	0.000655082	0.00231003	0.000293063	6.8956e-05	6.8956e-05	0.000275824	9.35832e-05	0.000177694	0.000212537	0.000112101	0.000184517
Bacteriovoracaceae	0.000137912	3.4478e-05	0.00017239	1.7239e-05	0	0	2.29853e-05	4.92543e-06	1.32608e-05	2.81512e-05	1.30315e-05	2.2426e-05
Endozoicomonadaceae	3.4478e-05	3.4478e-05	6.8956e-05	0	0	0	5.74633e-06	4.92543e-06	5.30431e-06	1.40756e-05	1.30315e-05	1.29477e-05
Erysipelotrichaceae	0.0166184	0.0472349	0.0638533	0.00213764	0.00175838	0.00175838	0.00276973	0.00674784	0.00491179	0.00245232	0.012855	0.00945475
Aphanizomenonaceae	0.00179286	0.00034478	0.00213764	8.6195e-05	3.4478e-05	6.8956e-05	0.000298809	4.92543e-05	0.000164434	0.000413544	5.57974e-05	0.000299302
Bdellovibrionaceae	0.000275824	0.000275824	0.000551648	3.4478e-05	3.4478e-05	3.4478e-05	4.59707e-05	3.94034e-05	4.24345e-05	5.19082e-05	3.68585e-05	4.25861e-05
Pedaliaceae	0.0154461	0.0107227	0.0261688	0.00213764	0.00162047	0.00199972	0.00257436	0.00153181	0.00201298	0.00144506	0.000780873	0.00121144
Chrysiogenaceae	0	3.4478e-05	3.4478e-05	0	0	0	0	4.92543e-06	2.65215e-06	0	1.30315e-05	9.56248e-06
Woeseiaceae	0	0	0	0	0	0	0	0	0	0	0	0
Pirellulaceae	0	0	0	0	0	0	0	0	0	0	0	0
Thermofilaceae	0	3.4478e-05	3.4478e-05	0	0	0	0	4.92543e-06	2.65215e-06	0	1.30315e-05	9.56248e-06
Parachlamydiaceae	0.0014136	0.000655082	0.00206868	0.00017239	0.000103434	0.000103434	0.0002356	9.35832e-05	0.000159129	0.000249975	7.09786e-05	0.000184352
Aeromonadaceae	0.0011033	0.00217211	0.00327541	0.000137912	0.00034478	0.000206868	0.000183883	0.000310302	0.000251955	0.000153675	0.000304501	0.000245974
Halanaerobiaceae	0.0031375	0.00220659	0.00534409	0.000620604	0.000275824	0.00034478	0.000522916	0.000315227	0.000411084	0.000289629	0.000234204	0.000272013
Desulfohalobiaceae	0	6.8956e-05	6.8956e-05	0	0	0	0	9.85086e-06	5.30431e-06	0	2.60629e-05	1.9125e-05
Prochloraceae	0.00410288	0.0028272	0.00693008	0.000465453	0.000275824	0.000275824	0.000683814	0.000403885	0.000533083	0.000636273	0.000466713	0.000546527
Beijerinckiaceae	0.000137912	0	0.000137912	1.7239e-05	0	0	2.29853e-05	0	1.06086e-05	2.81512e-05	0	2.17358e-05
Musaceae	0.0109985	0.00934354	0.020342	0.00182733	0.00131016	0.00158599	0.00183308	0.00133479	0.00156477	0.000453968	0.000734016	0.000649697
Haloarculaceae	0.000103434	3.4478e-05	0.000137912	1.7239e-05	0	0	1.7239e-05	4.92543e-06	1.06086e-05	1.88844e-05	1.30315e-05	1.65627e-05
Chlamydiaceae	0.00179286	0.00355123	0.00534409	0.000275824	0.000206868	0.000241346	0.000298809	0.000507319	0.000411084	0.00020991	0.000645551	0.000488295
Caldisericaceae	0.000103434	3.4478e-05	0.000137912	0	0	0	1.7239e-05	4.92543e-06	1.06086e-05	2.88464e-05	1.30315e-05	2.17358e-05
Oceanospirillaceae	0.000241346	0.000999862	0.00124121	3.4478e-05	0.000206868	6.8956e-05	4.02243e-05	0.000142837	9.54775e-05	4.03063e-05	0.000102334	9.353e-05
Halobacteroidaceae	0.00193077	0.00186181	0.00379258	0.000258585	0.000206868	0.000206868	0.000321795	0.000265973	0.000291737	0.000214393	0.000240288	0.000221043
Oscillatoriaceae	0.000103434	0.000103434	0.000206868	0	0	0	1.7239e-05	1.47763e-05	1.59129e-05	2.88464e-05	2.71271e-05	2.67636e-05
Rosaceae	0.0423045	0.0359261	0.0782306	0.00777479	0.0048614	0.00620604	0.00705075	0.0051323	0.00601774	0.00297278	0.00325566	0.00315797
Anaerohalosphaeraceae	0	0	0	0	0	0	0	0	0	0	0	0
Chloroflexaceae	3.4478e-05	0	3.4478e-05	0	0	0	5.74633e-06	0	2.65215e-06	1.40756e-05	0	9.56248e-06
Clostridiales_Family_XVII._Incertae_Sedis	0.00017239	0.000103434	0.000275824	0	0	0	2.87317e-05	1.47763e-05	2.12172e-05	7.03779e-05	2.71271e-05	4.98412e-05
Candidatus_Babeliaceae	0.00017239	0.000310302	0.000482692	1.7239e-05	3.4478e-05	3.4478e-05	2.87317e-05	4.43289e-05	3.71302e-05	4.03063e-05	4.75842e-05	4.3296e-05
Sphaerobacteraceae	0	0	0	0	0	0	0	0	0	0	0	0
Alicyclobacillaceae	0	0.000137912	0.000137912	0	0	0	0	1.97017e-05	1.06086e-05	0	2.71271e-05	2.17358e-05
Fusobacteriaceae	0.0178941	0.0176872	0.0355813	0.00293063	0.00206868	0.0028272	0.00298235	0.00252675	0.00273702	0.00181247	0.00145255	0.00157468
Debaryomycetaceae	0.00496483	0.00399945	0.00896428	0.00086195	0.000448214	0.000655082	0.000827472	0.00057135	0.00068956	0.000390074	0.000348129	0.000376374
Pseudanabaenaceae	0.00120673	0.000551648	0.00175838	0.000155151	3.4478e-05	3.4478e-05	0.000201122	7.88069e-05	0.00013526	0.000235277	9.8959e-05	0.000178855
Candidatus_Paracaedibacteraceae	3.4478e-05	3.4478e-05	6.8956e-05	0	0	0	5.74633e-06	4.92543e-06	5.30431e-06	1.40756e-05	1.30315e-05	1.29477e-05
Thermodesulfobiaceae	0.000241346	0.000137912	0.000379258	0	0	0	4.02243e-05	1.97017e-05	2.91737e-05	7.03779e-05	2.71271e-05	5.04491e-05
Myoviridae	0.00206868	0.005482	0.00755068	0.000379258	0.00034478	0.00034478	0.00034478	0.000783143	0.000580822	0.000229738	0.000834081	0.000649287
Sarcocystidae	0.00434423	0.00386154	0.00820576	0.000241346	0.000275824	0.000241346	0.000724038	0.000551648	0.000631213	0.00111359	0.000787227	0.000913546
Thalassiosiraceae	0.000448214	0.000413736	0.00086195	3.4478e-05	0	3.4478e-05	7.47023e-05	5.91051e-05	6.63039e-05	9.10028e-05	0.000100941	9.27938e-05
Moritellaceae	0.000275824	0.000965384	0.00124121	3.4478e-05	0.000103434	3.4478e-05	4.59707e-05	0.000137912	9.54775e-05	4.71059e-05	0.000166545	0.000130648
Microcystaceae	0.00193077	0.00117225	0.00310302	6.8956e-05	0.000137912	0.000103434	0.000321795	0.000167465	0.000238694	0.000480058	9.21463e-05	0.000326621
Morganellaceae	0.00820576	0.0156185	0.0238243	0.000965384	0.00220659	0.00117225	0.00136763	0.00223122	0.00183264	0.00126486	0.00190876	0.00163984
Alcanivoracaceae	3.4478e-05	0.00017239	0.000206868	0	0	0	5.74633e-06	2.46271e-05	1.59129e-05	1.40756e-05	3.27951e-05	2.67636e-05
Ferroplasmaceae	0.000965384	0.000551648	0.00151703	0.000137912	3.4478e-05	3.4478e-05	0.000160897	7.88069e-05	0.000116695	0.000183307	0.000136052	0.000158335
Flaviviridae	0	0	0	0	0	0	0	0	0	0	0	0
Bromeliaceae	0.0137222	0.0106192	0.0243415	0.00217211	0.00137912	0.00162047	0.00228704	0.00151703	0.00187242	0.00103656	0.000898856	0.00100563
Gracilariaceae	3.4478e-05	0	3.4478e-05	0	0	0	5.74633e-06	0	2.65215e-06	1.40756e-05	0	9.56248e-06
Euphorbiaceae	0.0185147	0.0156875	0.0342022	0.00308578	0.00217211	0.00262033	0.00308578	0.00224107	0.00263094	0.00148628	0.00143156	0.00146192
Lacipirellulaceae	0	3.4478e-05	3.4478e-05	0	0	0	0	4.92543e-06	2.65215e-06	0	1.30315e-05	9.56248e-06

## Sheet: Genus
Supplementary Materials 1: Taxonomic description of metagenomic data (Day 13)
Taxa	Low_protein_sum	High_protein_sum	All_samples_sum	Low_protein_median	High_protein_median	All_samples_median	Low_protein_mean	High_protein_mean	All_samples_mean	Low_protein_sd	High_protein_sd	All_samples_sd
Candidatus_Puniceispirillum	0	0	0	0	0	0	0	0	0	0	0	0
Kosakonia	0.00106629	0.00106629	0.00213259	7.35375e-05	7.35375e-05	7.35375e-05	0.000177716	0.000152328	0.000164045	0.000313219	0.000176884	0.000238107
Aminipila	0.000147075	0.000147075	0.00029415	3.67688e-05	0	0	2.45125e-05	2.10107e-05	2.26269e-05	1.89873e-05	4.16919e-05	3.19785e-05
Ochrobactrum	3.67688e-05	3.67688e-05	7.35375e-05	0	0	0	6.12813e-06	5.25268e-06	5.65673e-06	1.50108e-05	1.38973e-05	1.38079e-05
Reinekea	0	0.000147075	0.000147075	0	0	0	0	2.10107e-05	1.13135e-05	0	2.89295e-05	2.318e-05
Negativibacillus	3.67688e-05	3.67688e-05	7.35375e-05	0	0	0	6.12813e-06	5.25268e-06	5.65673e-06	1.50108e-05	1.38973e-05	1.38079e-05
Gloeothece	0.000110306	0.000147075	0.000257381	0	0	0	1.83844e-05	2.10107e-05	1.97986e-05	3.0763e-05	4.16919e-05	3.55708e-05
Actinopolyspora	0	0	0	0	0	0	0	0	0	0	0	0
Ustilago	0.000147075	0.000110306	0.000257381	1.83844e-05	0	0	2.45125e-05	1.5758e-05	1.97986e-05	3.00216e-05	2.89295e-05	2.85418e-05
Cucumis	0.0149649	0.0129426	0.0279075	0.0025922	0.00147075	0.00198551	0.00249415	0.00184894	0.00214673	0.00114573	0.0014536	0.00130977
Chloroflexus	0	0	0	0	0	0	0	0	0	0	0	0
Methanolacinia	0	7.35375e-05	7.35375e-05	0	0	0	0	1.05054e-05	5.65673e-06	0	1.79413e-05	1.38079e-05
Liefievirus	3.67688e-05	0	3.67688e-05	0	0	0	6.12813e-06	0	2.82837e-06	1.50108e-05	0	1.01978e-05
Dorea	0.000110306	0.000147075	0.000257381	0	0	0	1.83844e-05	2.10107e-05	1.97986e-05	3.0763e-05	4.16919e-05	3.55708e-05
Denitratisoma	3.67688e-05	0	3.67688e-05	0	0	0	6.12813e-06	0	2.82837e-06	1.50108e-05	0	1.01978e-05
Methylovirgula	0	0	0	0	0	0	0	0	0	0	0	0
Protoparvovirus	3.67688e-05	3.67688e-05	7.35375e-05	0	0	0	6.12813e-06	5.25268e-06	5.65673e-06	1.50108e-05	1.38973e-05	1.38079e-05
Eremothecium	0.000257381	0.000514763	0.000772144	1.83844e-05	7.35375e-05	7.35375e-05	4.28969e-05	7.35375e-05	5.93957e-05	5.89066e-05	4.24569e-05	5.09891e-05
Chunghsingvirus	0	0	0	0	0	0	0	0	0	0	0	0
Ferroplasma	0.00165459	0.000514763	0.00216936	0.000183844	0	3.67688e-05	0.000275766	7.35375e-05	0.000166874	0.000290217	0.000118195	0.000230412
Mycolicibacter	0	3.67688e-05	3.67688e-05	0	0	0	0	5.25268e-06	2.82837e-06	0	1.38973e-05	1.01978e-05
Nissabacter	0	3.67688e-05	3.67688e-05	0	0	0	0	5.25268e-06	2.82837e-06	0	1.38973e-05	1.01978e-05
Caldimicrobium	0	0	0	0	0	0	0	0	0	0	0	0
Yuavirus	0	0	0	0	0	0	0	0	0	0	0	0
Halorientalis	0	0	0	0	0	0	0	0	0	0	0	0
Microterricola	0.000147075	0	0.000147075	1.83844e-05	0	0	2.45125e-05	0	1.13135e-05	3.00216e-05	0	2.318e-05
Fermentimonas	7.35375e-05	0	7.35375e-05	0	0	0	1.22563e-05	0	5.65673e-06	1.89873e-05	0	1.38079e-05
Methyloversatilis	0	3.67688e-05	3.67688e-05	0	0	0	0	5.25268e-06	2.82837e-06	0	1.38973e-05	1.01978e-05
Aciduliprofundum	0.000147075	0	0.000147075	1.83844e-05	0	0	2.45125e-05	0	1.13135e-05	3.00216e-05	0	2.318e-05
Ferroglobus	0	0	0	0	0	0	0	0	0	0	0	0
Sideroxydans	0	3.67688e-05	3.67688e-05	0	0	0	0	5.25268e-06	2.82837e-06	0	1.38973e-05	1.01978e-05
Brassica	0.199103	0.106997	0.3061	0.0146156	0.0093025	0.0105159	0.0331838	0.0152853	0.0235461	0.0460777	0.0141608	0.0327286
Candidatus_Hepatoplasma	0.000367688	0.000220613	0.0005883	3.67688e-05	3.67688e-05	3.67688e-05	6.12813e-05	3.15161e-05	4.52539e-05	7.59492e-05	2.53729e-05	5.44415e-05
Thermosphaera	0	0	0	0	0	0	0	0	0	0	0	0
Rubulavirus	0	0	0	0	0	0	0	0	0	0	0	0
Biseptimavirus	0	3.67688e-05	3.67688e-05	0	0	0	0	5.25268e-06	2.82837e-06	0	1.38973e-05	1.01978e-05
Alphatristromavirus	0	0	0	0	0	0	0	0	0	0	0	0
Sphingorhabdus	7.35375e-05	3.67688e-05	0.000110306	0	0	0	1.22563e-05	5.25268e-06	8.4851e-06	1.89873e-05	1.38973e-05	1.61242e-05
Rhodoplanes	0	7.35375e-05	7.35375e-05	0	0	0	0	1.05054e-05	5.65673e-06	0	2.77946e-05	2.03956e-05
Ectothiorhodospira	0	0	0	0	0	0	0	0	0	0	0	0
Brevidensovirus	0	0	0	0	0	0	0	0	0	0	0	0
Krischvirus	0.000551531	3.67688e-05	0.0005883	1.83844e-05	0	0	9.19219e-05	5.25268e-06	4.52539e-05	0.000173633	1.38973e-05	0.000121164
Methylocaldum	0.00183844	0.00132368	0.00316211	0.000128691	0.000110306	0.000110306	0.000306406	0.000189096	0.000243239	0.000499117	0.000264657	0.000377526
Dermabacter	0	0	0	0	0	0	0	0	0	0	0	0
Ilumatobacter	0	3.67688e-05	3.67688e-05	0	0	0	0	5.25268e-06	2.82837e-06	0	1.38973e-05	1.01978e-05
Lessievirus	0	0	0	0	0	0	0	0	0	0	0	0
Elizabethkingia	0.00128691	0.00128691	0.00257381	0.000165459	0.000110306	0.000147075	0.000214484	0.000183844	0.000197986	0.000173113	0.000134261	0.000147487
Rubrivivax	0	3.67688e-05	3.67688e-05	0	0	0	0	5.25268e-06	2.82837e-06	0	1.38973e-05	1.01978e-05
Candidatus_Pelagibacter	0.00194874	0.0017649	0.00371364	0.000330919	0.000220613	0.000257381	0.000324791	0.000252129	0.000285665	0.000259387	0.00021061	0.000227231
Kribbella	0	7.35375e-05	7.35375e-05	0	0	0	0	1.05054e-05	5.65673e-06	0	1.79413e-05	1.38079e-05
Acidiphilium	0	3.67688e-05	3.67688e-05	0	0	0	0	5.25268e-06	2.82837e-06	0	1.38973e-05	1.01978e-05
Lysobacter	0.000220613	0.000220613	0.000441225	3.67688e-05	0	0	3.67688e-05	3.15161e-05	3.39404e-05	4.02782e-05	6.85537e-05	5.50745e-05
Encephalitozoon	3.67688e-05	3.67688e-05	7.35375e-05	0	0	0	6.12813e-06	5.25268e-06	5.65673e-06	1.50108e-05	1.38973e-05	1.38079e-05
Guyparkeria	0	3.67688e-05	3.67688e-05	0	0	0	0	5.25268e-06	2.82837e-06	0	1.38973e-05	1.01978e-05
Nesterenkonia	0	0	0	0	0	0	0	0	0	0	0	0
Treponema	0.0011766	0.00154429	0.00272089	0.000202228	0.000183844	0.000183844	0.0001961	0.000220613	0.000209299	0.000110714	0.000143978	0.000125036
Aggregatibacter	0.00364011	0.0401883	0.0438284	0.00029415	0.00194874	0.000551531	0.000606685	0.00574118	0.00337141	0.000869097	0.00700672	0.00565328
Citromicrobium	0	0	0	0	0	0	0	0	0	0	0	0
Inovirus	0	0	0	0	0	0	0	0	0	0	0	0
Austwickia	0	0	0	0	0	0	0	0	0	0	0	0
Tenacibaculum	0.00569916	0.00356657	0.00926573	0.000937603	0.000404456	0.000551531	0.00094986	0.00050951	0.000712748	0.000690398	0.000587314	0.000650599
Hydrogenophilus	0	0	0	0	0	0	0	0	0	0	0	0
Frederiksenia	0	0	0	0	0	0	0	0	0	0	0	0
Jonesia	0	0	0	0	0	0	0	0	0	0	0	0
Chromobacterium	0.000110306	0.000147075	0.000257381	0	0	0	1.83844e-05	2.10107e-05	1.97986e-05	4.50324e-05	2.89295e-05	3.55708e-05
Roseobacter	0	3.67688e-05	3.67688e-05	0	0	0	0	5.25268e-06	2.82837e-06	0	1.38973e-05	1.01978e-05
Nitrospirillum	7.35375e-05	0	7.35375e-05	0	0	0	1.22563e-05	0	5.65673e-06	1.89873e-05	0	1.38079e-05
Pseudoclostridium	0.0023532	0.00121337	0.00356657	0.000330919	0.000147075	0.000183844	0.0003922	0.000173338	0.000274352	0.000343875	0.000208768	0.000289757
Anaerostipes	0.00242674	0.00246351	0.00489025	0.000496378	0.000183844	0.000367688	0.000404456	0.00035193	0.000376173	0.000187485	0.000319738	0.000257886
Shimwellia	0.000441225	0.000110306	0.000551531	3.67688e-05	0	3.67688e-05	7.35375e-05	1.5758e-05	4.24255e-05	0.000127371	1.96537e-05	8.86096e-05
Borrelia	0.00202228	0.000772144	0.00279443	0.000220613	7.35375e-05	0.000147075	0.000337047	0.000110306	0.000214956	0.000330851	0.000103998	0.000254673
Methyloceanibacter	0	0	0	0	0	0	0	0	0	0	0	0
Methylomicrobium	0.000147075	0.000220613	0.000367688	1.83844e-05	3.67688e-05	3.67688e-05	2.45125e-05	3.15161e-05	2.82837e-05	3.00216e-05	3.30822e-05	3.05935e-05
Clostridium	0.603559	0.420671	1.02423	0.0593815	0.0373571	0.0484245	0.100593	0.0600959	0.078787	0.111508	0.0605901	0.0863594
Rogunavirus	0	0	0	0	0	0	0	0	0	0	0	0
Alkalilimnicola	0	0	0	0	0	0	0	0	0	0	0	0
Methanoregula	0	0	0	0	0	0	0	0	0	0	0	0
Thermoactinomyces	0	3.67688e-05	3.67688e-05	0	0	0	0	5.25268e-06	2.82837e-06	0	1.38973e-05	1.01978e-05
Lysinibacillus	0.00367688	0.00286796	0.00654484	0.000551531	0.00029415	0.000514763	0.000612813	0.000409709	0.000503449	0.000189873	0.000333245	0.000285751
Natronorubrum	0	0	0	0	0	0	0	0	0	0	0	0
Cutibacterium	0.00139721	0.000808913	0.00220613	5.51531e-05	7.35375e-05	7.35375e-05	0.000232869	0.000115559	0.000169702	0.000397828	0.000120888	0.000277411
Stackebrandtia	3.67688e-05	3.67688e-05	7.35375e-05	0	0	0	6.12813e-06	5.25268e-06	5.65673e-06	1.50108e-05	1.38973e-05	1.38079e-05
Dialister	0.000257381	0.000735375	0.000992757	0	3.67688e-05	0	4.28969e-05	0.000105054	7.63659e-05	7.50539e-05	0.000149248	0.000120518
Methanolinea	0	0	0	0	0	0	0	0	0	0	0	0
Thermogutta	0	0	0	0	0	0	0	0	0	0	0	0
Xenorhabdus	0.00132368	0.00290473	0.00422841	0.000202228	0.000257381	0.000220613	0.000220613	0.000414962	0.000325262	0.00022305	0.000334787	0.000294856
Maricaulis	0	7.35375e-05	7.35375e-05	0	0	0	0	1.05054e-05	5.65673e-06	0	1.79413e-05	1.38079e-05
Mycolicibacterium	0.00194874	0.000147075	0.00209582	5.51531e-05	0	3.67688e-05	0.000324791	2.10107e-05	0.000161217	0.000671739	2.89295e-05	0.00046182
Fluviicola	0	3.67688e-05	3.67688e-05	0	0	0	0	5.25268e-06	2.82837e-06	0	1.38973e-05	1.01978e-05
Thermovirga	3.67688e-05	0	3.67688e-05	0	0	0	6.12813e-06	0	2.82837e-06	1.50108e-05	0	1.01978e-05
Desulfococcus	0.000183844	0.000147075	0.000330919	3.67688e-05	0	3.67688e-05	3.06406e-05	2.10107e-05	2.54553e-05	2.76785e-05	2.89295e-05	2.76158e-05
Agarivorans	3.67688e-05	0.000257381	0.00029415	0	3.67688e-05	0	6.12813e-06	3.67688e-05	2.26269e-05	1.50108e-05	3.67688e-05	3.19785e-05
Pragia	0.00128691	0.00136044	0.00264735	0.000165459	0.000147075	0.000147075	0.000214484	0.000194349	0.000203642	0.000253055	0.000207686	0.000219904
Paguronivirus	0	0	0	0	0	0	0	0	0	0	0	0
Fibrella	0.000183844	0.000147075	0.000330919	0	0	0	3.06406e-05	2.10107e-05	2.54553e-05	5.89066e-05	5.55891e-05	5.49169e-05
Actinomadura	0.000110306	3.67688e-05	0.000147075	1.83844e-05	0	0	1.83844e-05	5.25268e-06	1.13135e-05	2.01391e-05	1.38973e-05	1.76631e-05
Allochromatium	3.67688e-05	3.67688e-05	7.35375e-05	0	0	0	6.12813e-06	5.25268e-06	5.65673e-06	1.50108e-05	1.38973e-05	1.38079e-05
Roseiflexus	0	0	0	0	0	0	0	0	0	0	0	0
Pseudogulbenkiania	0	0	0	0	0	0	0	0	0	0	0	0
Candidatus_Paracaedibacter	0	3.67688e-05	3.67688e-05	0	0	0	0	5.25268e-06	2.82837e-06	0	1.38973e-05	1.01978e-05
Desulfarculus	0.0011766	0.000183844	0.00136044	3.67688e-05	0	3.67688e-05	0.0001961	2.62634e-05	0.00010465	0.000409219	3.49741e-05	0.000279558
Candidatus_Nardonella	0.000110306	7.35375e-05	0.000183844	0	0	0	1.83844e-05	1.05054e-05	1.41418e-05	4.50324e-05	2.77946e-05	3.53263e-05
Twortvirus	0	0	0	0	0	0	0	0	0	0	0	0
Ignavibacterium	0.000147075	0.000220613	0.000367688	0	3.67688e-05	0	2.45125e-05	3.15161e-05	2.82837e-05	4.45292e-05	3.93075e-05	4.01489e-05
Ketobacter	0	0	0	0	0	0	0	0	0	0	0	0
Anaeromassilibacillus	3.67688e-05	7.35375e-05	0.000110306	0	0	0	6.12813e-06	1.05054e-05	8.4851e-06	1.50108e-05	1.79413e-05	1.61242e-05
Oscillibacter	0.000477994	0.0005883	0.00106629	5.51531e-05	0	3.67688e-05	7.96656e-05	8.40429e-05	8.20226e-05	0.000110102	0.000161272	0.00013439
Candidatus_Ishikawaella	0.000110306	0.000147075	0.000257381	0	3.67688e-05	0	1.83844e-05	2.10107e-05	1.97986e-05	3.0763e-05	1.96537e-05	2.42757e-05
Methylobacillus	3.67688e-05	0	3.67688e-05	0	0	0	6.12813e-06	0	2.82837e-06	1.50108e-05	0	1.01978e-05
Gilvibacter	0	0	0	0	0	0	0	0	0	0	0	0
Korravirus	0	0	0	0	0	0	0	0	0	0	0	0
Methanococcoides	3.67688e-05	7.35375e-05	0.000110306	0	0	0	6.12813e-06	1.05054e-05	8.4851e-06	1.50108e-05	2.77946e-05	2.20298e-05
Acetobacterium	0.000367688	0.000404456	0.000772144	3.67688e-05	3.67688e-05	3.67688e-05	6.12813e-05	5.77795e-05	5.93957e-05	7.23015e-05	7.30985e-05	6.96644e-05
Blautia	0.00643453	0.00643453	0.0128691	0.000643453	0.000477994	0.000514763	0.00107242	0.000919219	0.000989928	0.00102252	0.00130101	0.00113502
Atlantibacter	0.000257381	0.000257381	0.000514763	1.83844e-05	0	0	4.28969e-05	3.67688e-05	3.95971e-05	7.13605e-05	5.61652e-05	6.0903e-05
Acidianus	0.00121337	0.000808913	0.00202228	0.000220613	0.000110306	0.000110306	0.000202228	0.000115559	0.00015556	0.000146615	0.000119009	0.00013439
Thiobacillus	0	0	0	0	0	0	0	0	0	0	0	0
Cloacibacillus	0.000183844	3.67688e-05	0.000220613	0	0	0	3.06406e-05	5.25268e-06	1.69702e-05	7.50539e-05	1.38973e-05	5.11588e-05
Terriglobus	7.35375e-05	0.000110306	0.000183844	0	0	0	1.22563e-05	1.5758e-05	1.41418e-05	3.00216e-05	2.89295e-05	2.82365e-05
Ramlibacter	3.67688e-05	0	3.67688e-05	0	0	0	6.12813e-06	0	2.82837e-06	1.50108e-05	0	1.01978e-05
Jedunavirus	0	0	0	0	0	0	0	0	0	0	0	0
Methylophilus	0	0	0	0	0	0	0	0	0	0	0	0
Candidatus_Walczuchella	7.35375e-05	0	7.35375e-05	0	0	0	1.22563e-05	0	5.65673e-06	1.89873e-05	0	1.38079e-05
Chryseobacterium	0.0254072	0.0143766	0.0397838	0.00384234	0.00161783	0.00308858	0.00423454	0.0020538	0.00306029	0.00222303	0.00194555	0.00228737
Enhodamvirus	0	0	0	0	0	0	0	0	0	0	0	0
Janibacter	7.35375e-05	7.35375e-05	0.000147075	0	0	0	1.22563e-05	1.05054e-05	1.13135e-05	3.00216e-05	2.77946e-05	2.76158e-05
Tegunavirus	0	7.35375e-05	7.35375e-05	0	0	0	0	1.05054e-05	5.65673e-06	0	2.77946e-05	2.03956e-05
Desulfurobacterium	0	3.67688e-05	3.67688e-05	0	0	0	0	5.25268e-06	2.82837e-06	0	1.38973e-05	1.01978e-05
Confluentimicrobium	0	0	0	0	0	0	0	0	0	0	0	0
Crassaminicella	0.00492701	0.00264735	0.00757436	0.000827297	0.000367688	0.0005883	0.000821169	0.000378193	0.000582643	0.000343875	0.000288515	0.000379107
Maribius	0	0	0	0	0	0	0	0	0	0	0	0
Piscirickettsia	0.000147075	0.000257381	0.000404456	1.83844e-05	3.67688e-05	3.67688e-05	2.45125e-05	3.67688e-05	3.1112e-05	3.00216e-05	5.19989e-05	4.20467e-05
Catenovulum	3.67688e-05	0.000698606	0.000735375	0	3.67688e-05	3.67688e-05	6.12813e-06	9.98009e-05	5.65673e-05	1.50108e-05	0.000126864	0.000102487
Picrophilus	0	3.67688e-05	3.67688e-05	0	0	0	0	5.25268e-06	2.82837e-06	0	1.38973e-05	1.01978e-05
Lacimicrobium	0	3.67688e-05	3.67688e-05	0	0	0	0	5.25268e-06	2.82837e-06	0	1.38973e-05	1.01978e-05
Nonomuraea	0.000147075	0	0.000147075	1.83844e-05	0	0	2.45125e-05	0	1.13135e-05	3.00216e-05	0	2.318e-05
Carlavirus	0	0	0	0	0	0	0	0	0	0	0	0
Diaminobutyricimonas	0	0	0	0	0	0	0	0	0	0	0	0
Asaia	0	0	0	0	0	0	0	0	0	0	0	0
Luzseptimavirus	0	0	0	0	0	0	0	0	0	0	0	0
Turicibacter	0.0093025	0.0444902	0.0537927	0.000937603	0.000992757	0.000992757	0.00155042	0.00635574	0.0041379	0.00175559	0.0133482	0.00982797
Blastomonas	7.35375e-05	0	7.35375e-05	0	0	0	1.22563e-05	0	5.65673e-06	1.89873e-05	0	1.38079e-05
Myxococcus	7.35375e-05	7.35375e-05	0.000147075	0	0	0	1.22563e-05	1.05054e-05	1.13135e-05	1.89873e-05	1.79413e-05	1.76631e-05
Sulfodiicoccus	3.67688e-05	0	3.67688e-05	0	0	0	6.12813e-06	0	2.82837e-06	1.50108e-05	0	1.01978e-05
Litoricola	0	0	0	0	0	0	0	0	0	0	0	0
Acetoanaerobium	0.00161783	0.00250028	0.0041181	0.00029415	0.000183844	0.000220613	0.000269638	0.000357182	0.000316777	0.000144603	0.000425478	0.000318263
Ammonifex	0	7.35375e-05	7.35375e-05	0	0	0	0	1.05054e-05	5.65673e-06	0	1.79413e-05	1.38079e-05
Persephonella	7.35375e-05	0	7.35375e-05	0	0	0	1.22563e-05	0	5.65673e-06	3.00216e-05	0	2.03956e-05
Waddlia	0	0	0	0	0	0	0	0	0	0	0	0
Actinoplanes	0.00113983	0.000367688	0.00150752	9.19219e-05	3.67688e-05	7.35375e-05	0.000189972	5.25268e-05	0.000115963	0.000208536	5.95046e-05	0.000158039
Gudongella	0	0.000110306	0.000110306	0	0	0	0	1.5758e-05	8.4851e-06	0	1.96537e-05	1.61242e-05
Cylindrospermum	0.000625069	0.000698606	0.00132368	0.000110306	3.67688e-05	3.67688e-05	0.000104178	9.98009e-05	0.000101821	9.42218e-05	0.000149678	0.00012209
Halohasta	0	0	0	0	0	0	0	0	0	0	0	0
Hepatovirus	0	0	0	0	0	0	0	0	0	0	0	0
Gamaleyavirus	0	7.35375e-05	7.35375e-05	0	0	0	0	1.05054e-05	5.65673e-06	0	1.79413e-05	1.38079e-05
Thermodesulfatator	7.35375e-05	7.35375e-05	0.000147075	0	0	0	1.22563e-05	1.05054e-05	1.13135e-05	1.89873e-05	1.79413e-05	1.76631e-05
Fusarium	0.00128691	0.000992757	0.00227966	0.000183844	0.000147075	0.000147075	0.000214484	0.000141822	0.000175359	0.000154982	0.000129873	0.000140937
Baltimorevirus	0	0	0	0	0	0	0	0	0	0	0	0
Zymoseptoria	0.000147075	0.000183844	0.000330919	0	3.67688e-05	0	2.45125e-05	2.62634e-05	2.54553e-05	4.45292e-05	2.77946e-05	3.48322e-05
Nocardiopsis	7.35375e-05	7.35375e-05	0.000147075	0	0	0	1.22563e-05	1.05054e-05	1.13135e-05	1.89873e-05	2.77946e-05	2.318e-05
Fischerella	0	0	0	0	0	0	0	0	0	0	0	0
Actinotignum	0	0	0	0	0	0	0	0	0	0	0	0
Sulfuricurvum	0	0	0	0	0	0	0	0	0	0	0	0
Metallosphaera	0.00029415	0.000257381	0.000551531	3.67688e-05	3.67688e-05	3.67688e-05	4.9025e-05	3.67688e-05	4.24255e-05	6.84597e-05	4.24569e-05	5.38009e-05
Sedimentitalea	0	0	0	0	0	0	0	0	0	0	0	0
Hylemonella	7.35375e-05	3.67688e-05	0.000110306	0	0	0	1.22563e-05	5.25268e-06	8.4851e-06	3.00216e-05	1.38973e-05	2.20298e-05
Homburgvirus	3.67688e-05	0	3.67688e-05	0	0	0	6.12813e-06	0	2.82837e-06	1.50108e-05	0	1.01978e-05
Aequorivita	0	0.000147075	0.000147075	0	0	0	0	2.10107e-05	1.13135e-05	0	2.89295e-05	2.318e-05
Tunavirus	0	0	0	0	0	0	0	0	0	0	0	0
Prevotella	0.00330919	0.00360334	0.00691253	0.000330919	0.000183844	0.000330919	0.000551531	0.000514763	0.000531733	0.000649882	0.000747531	0.000675087
Winogradskyella	0.00088245	0.0005883	0.00147075	0.000110306	3.67688e-05	0.000110306	0.000147075	8.40429e-05	0.000113135	0.000109074	8.9347e-05	0.000100091
Propionibacterium	0	3.67688e-05	3.67688e-05	0	0	0	0	5.25268e-06	2.82837e-06	0	1.38973e-05	1.01978e-05
Aureitalea	0	0	0	0	0	0	0	0	0	0	0	0
Halobacterium	0	0	0	0	0	0	0	0	0	0	0	0
Komagataella	3.67688e-05	7.35375e-05	0.000110306	0	0	0	6.12813e-06	1.05054e-05	8.4851e-06	1.50108e-05	1.79413e-05	1.61242e-05
Thiomicrospira	0.000110306	0.000183844	0.00029415	0	3.67688e-05	0	1.83844e-05	2.62634e-05	2.26269e-05	3.0763e-05	2.77946e-05	2.82365e-05
Leadbetterella	0	7.35375e-05	7.35375e-05	0	0	0	0	1.05054e-05	5.65673e-06	0	2.77946e-05	2.03956e-05
Ignicoccus	3.67688e-05	7.35375e-05	0.000110306	0	0	0	6.12813e-06	1.05054e-05	8.4851e-06	1.50108e-05	2.77946e-05	2.20298e-05
Stigmatella	3.67688e-05	0	3.67688e-05	0	0	0	6.12813e-06	0	2.82837e-06	1.50108e-05	0	1.01978e-05
Halocella	0.00194874	0.000772144	0.00272089	0.000312534	7.35375e-05	0.000110306	0.000324791	0.000110306	0.000209299	0.000224761	0.000121948	0.000202164
Auritidibacter	0	0	0	0	0	0	0	0	0	0	0	0
Chroococcidiopsis	0	0	0	0	0	0	0	0	0	0	0	0
Diaphorobacter	0	0	0	0	0	0	0	0	0	0	0	0
Thermosediminibacter	7.35375e-05	3.67688e-05	0.000110306	0	0	0	1.22563e-05	5.25268e-06	8.4851e-06	3.00216e-05	1.38973e-05	2.20298e-05
Salinisphaera	0	0	0	0	0	0	0	0	0	0	0	0
Iltovirus	0	0	0	0	0	0	0	0	0	0	0	0
Ionavirus	0	0	0	0	0	0	0	0	0	0	0	0
Oceanobacillus	0.00183844	0.000698606	0.00253704	0.000202228	7.35375e-05	0.000110306	0.000306406	9.98009e-05	0.000195157	0.000259648	0.000125076	0.000217726
Candidatus_Accumulibacter	0	0	0	0	0	0	0	0	0	0	0	0
Candidatus_Desulfofervidus	0.000220613	0.000110306	0.000330919	3.67688e-05	0	3.67688e-05	3.67688e-05	1.5758e-05	2.54553e-05	3.2887e-05	1.96537e-05	2.76158e-05
Cypovirus	0	0	0	0	0	0	0	0	0	0	0	0
Pecentumvirus	0	0	0	0	0	0	0	0	0	0	0	0
Urechidicola	0.000992757	0.000955988	0.00194874	0.000183844	3.67688e-05	0.000110306	0.000165459	0.00013657	0.000149903	0.000142879	0.000236118	0.000191328
Faecalibacterium	0.00102953	0.00507409	0.00610361	5.51531e-05	0.000147075	0.000110306	0.000171588	0.00072487	0.000469509	0.000252253	0.00149983	0.00111071
Candidatus_Desulforudis	0	3.67688e-05	3.67688e-05	0	0	0	0	5.25268e-06	2.82837e-06	0	1.38973e-05	1.01978e-05
Pseudoalteromonas	0.00540501	0.00643453	0.0118395	0.000716991	0.000845682	0.000845682	0.000900835	0.000919219	0.000910734	0.000596402	0.000771268	0.000667626
Cercospora	7.35375e-05	3.67688e-05	0.000110306	0	0	0	1.22563e-05	5.25268e-06	8.4851e-06	1.89873e-05	1.38973e-05	1.61242e-05
Mobiluncus	0	0	0	0	0	0	0	0	0	0	0	0
Agrococcus	3.67688e-05	3.67688e-05	7.35375e-05	0	0	0	6.12813e-06	5.25268e-06	5.65673e-06	1.50108e-05	1.38973e-05	1.38079e-05
Salinicoccus	3.67688e-05	0.000147075	0.000183844	0	0	0	6.12813e-06	2.10107e-05	1.41418e-05	1.50108e-05	2.89295e-05	2.3916e-05
Mosigvirus	0.000110306	3.67688e-05	0.000147075	0	0	0	1.83844e-05	5.25268e-06	1.13135e-05	4.50324e-05	1.38973e-05	3.14318e-05
Xylophilus	0	3.67688e-05	3.67688e-05	0	0	0	0	5.25268e-06	2.82837e-06	0	1.38973e-05	1.01978e-05
Merdibacter	3.67688e-05	0.000147075	0.000183844	0	0	0	6.12813e-06	2.10107e-05	1.41418e-05	1.50108e-05	2.89295e-05	2.3916e-05
Adlercreutzia	0	3.67688e-05	3.67688e-05	0	0	0	0	5.25268e-06	2.82837e-06	0	1.38973e-05	1.01978e-05
Nickievirus	7.35375e-05	0	7.35375e-05	0	0	0	1.22563e-05	0	5.65673e-06	3.00216e-05	0	2.03956e-05
Robiginitalea	0	3.67688e-05	3.67688e-05	0	0	0	0	5.25268e-06	2.82837e-06	0	1.38973e-05	1.01978e-05
Mixta	0.000110306	0.000441225	0.000551531	1.83844e-05	3.67688e-05	3.67688e-05	1.83844e-05	6.30322e-05	4.24255e-05	2.01391e-05	6.61643e-05	5.38009e-05
Hollowayvirus	0	0	0	0	0	0	0	0	0	0	0	0
Gloeomargarita	3.67688e-05	0	3.67688e-05	0	0	0	6.12813e-06	0	2.82837e-06	1.50108e-05	0	1.01978e-05
Candidatus_Atelocyanobacterium	0.0011766	0.000514763	0.00169136	0.000183844	0	0	0.0001961	7.35375e-05	0.000130105	0.000215236	0.00011233	0.000172209
Cellulosilyticum	0.00286796	0.00161783	0.00448579	0.000220613	0.000147075	0.000147075	0.000477994	0.000231118	0.000345061	0.000579035	0.00027162	0.000439316
Aliiarcobacter	0.000330919	0.0005883	0.000919219	1.83844e-05	7.35375e-05	3.67688e-05	5.51531e-05	8.40429e-05	7.07092e-05	7.62453e-05	0.000101174	8.81192e-05
Citricoccus	0	7.35375e-05	7.35375e-05	0	0	0	0	1.05054e-05	5.65673e-06	0	1.79413e-05	1.38079e-05
Paenisporosarcina	0.0005883	0.000441225	0.00102953	7.35375e-05	0	3.67688e-05	9.805e-05	6.30322e-05	7.91943e-05	8.27638e-05	0.000121419	0.00010274
Coriobacterium	0	0	0	0	0	0	0	0	0	0	0	0
Phaeodactylum	0.000220613	7.35375e-05	0.00029415	1.83844e-05	0	0	3.67688e-05	1.05054e-05	2.26269e-05	4.65092e-05	1.79413e-05	3.53263e-05
Zobellella	0	3.67688e-05	3.67688e-05	0	0	0	0	5.25268e-06	2.82837e-06	0	1.38973e-05	1.01978e-05
Cellulomonas	7.35375e-05	3.67688e-05	0.000110306	0	0	0	1.22563e-05	5.25268e-06	8.4851e-06	1.89873e-05	1.38973e-05	1.61242e-05
Aviadenovirus	0	0	0	0	0	0	0	0	0	0	0	0
Microvirgula	0	0	0	0	0	0	0	0	0	0	0	0
Lwoffvirus	0	3.67688e-05	3.67688e-05	0	0	0	0	5.25268e-06	2.82837e-06	0	1.38973e-05	1.01978e-05
Ethanoligenens	0	0	0	0	0	0	0	0	0	0	0	0
Sulfuriflexus	0	0	0	0	0	0	0	0	0	0	0	0
Thermobacillus	0	0.000147075	0.000147075	0	0	0	0	2.10107e-05	1.13135e-05	0	4.16919e-05	3.14318e-05
Candidatus_Xiphinematobacter	0	0	0	0	0	0	0	0	0	0	0	0
Prosimiispumavirus	0.000147075	0	0.000147075	0	0	0	2.45125e-05	0	1.13135e-05	4.45292e-05	0	3.14318e-05
Dermatophilus	3.67688e-05	0	3.67688e-05	0	0	0	6.12813e-06	0	2.82837e-06	1.50108e-05	0	1.01978e-05
Moonvirus	0	3.67688e-05	3.67688e-05	0	0	0	0	5.25268e-06	2.82837e-06	0	1.38973e-05	1.01978e-05
Antarcticibacterium	0.000183844	0.000367688	0.000551531	1.83844e-05	3.67688e-05	3.67688e-05	3.06406e-05	5.25268e-05	4.24255e-05	4.29843e-05	5.13761e-05	4.71017e-05
Mammarenavirus	0	0	0	0	0	0	0	0	0	0	0	0
Pannonibacter	0	0	0	0	0	0	0	0	0	0	0	0
Slackia	0	3.67688e-05	3.67688e-05	0	0	0	0	5.25268e-06	2.82837e-06	0	1.38973e-05	1.01978e-05
Empedobacter	0.000330919	0.000183844	0.000514763	5.51531e-05	0	3.67688e-05	5.51531e-05	2.62634e-05	3.95971e-05	5.57626e-05	3.49741e-05	4.61726e-05
Okubovirus	0	0	0	0	0	0	0	0	0	0	0	0
Muriicola	0.0011766	0.000698606	0.00187521	0.000183844	7.35375e-05	7.35375e-05	0.0001961	9.98009e-05	0.000144247	0.000215236	0.000115718	0.000168804
Gryllotalpicola	0	0	0	0	0	0	0	0	0	0	0	0
Starkeya	0	0	0	0	0	0	0	0	0	0	0	0
Staphylospora	0	0	0	0	0	0	0	0	0	0	0	0
Novibacillus	0	0	0	0	0	0	0	0	0	0	0	0
Pidchovirus	0	0	0	0	0	0	0	0	0	0	0	0
Thermovibrio	0	0	0	0	0	0	0	0	0	0	0	0
Silvanigrella	0.00143398	0.000845682	0.00227966	0.000220613	7.35375e-05	0.000110306	0.000238997	0.000120812	0.000175359	0.000238005	9.89216e-05	0.000179599
Xanthomonas	0.0005883	0.000735375	0.00132368	5.51531e-05	7.35375e-05	7.35375e-05	9.805e-05	0.000105054	0.000101821	0.000142721	7.77917e-05	0.00010736
Sorangium	0.000367688	7.35375e-05	0.000441225	5.51531e-05	0	0	6.12813e-05	1.05054e-05	3.39404e-05	5.02357e-05	2.77946e-05	4.61726e-05
Halorhabdus	3.67688e-05	0	3.67688e-05	0	0	0	6.12813e-06	0	2.82837e-06	1.50108e-05	0	1.01978e-05
Sebaldella	0.00088245	0.000330919	0.00121337	5.51531e-05	3.67688e-05	3.67688e-05	0.000147075	4.72741e-05	9.33361e-05	0.000172461	4.09125e-05	0.00012614
Oryzomicrobium	0	3.67688e-05	3.67688e-05	0	0	0	0	5.25268e-06	2.82837e-06	0	1.38973e-05	1.01978e-05
Longibaculum	0.0011766	0.00106629	0.00224289	7.35375e-05	0.000110306	7.35375e-05	0.0001961	0.000152328	0.00017253	0.000229817	0.00016773	0.000191283
Sagittula	0	0	0	0	0	0	0	0	0	0	0	0
Mycetohabitans	0	0	0	0	0	0	0	0	0	0	0	0
Roseomonas	3.67688e-05	0.000110306	0.000147075	0	0	0	6.12813e-06	1.5758e-05	1.13135e-05	1.50108e-05	2.89295e-05	2.318e-05
Halostella	0	0	0	0	0	0	0	0	0	0	0	0
Solibacillus	0.00242674	0.00165459	0.00408133	0.000275766	0.000183844	0.000183844	0.000404456	0.000236371	0.000313949	0.000369887	0.000187313	0.000286629
Candidatus_Portiera	0	0	0	0	0	0	0	0	0	0	0	0
Methanofollis	0	0	0	0	0	0	0	0	0	0	0	0
Epidermidibacterium	3.67688e-05	3.67688e-05	7.35375e-05	0	0	0	6.12813e-06	5.25268e-06	5.65673e-06	1.50108e-05	1.38973e-05	1.38079e-05
Pseudomonas	0.00555208	0.00720668	0.0127588	0.000772144	0.000808913	0.000808913	0.000925347	0.00102953	0.000981443	0.000533041	0.00079741	0.000662754
Salegentibacter	0.0011766	0.000698606	0.00187521	0.000202228	7.35375e-05	0.000110306	0.0001961	9.98009e-05	0.000144247	0.000185552	0.000107648	0.000150454
Sinomonas	0	7.35375e-05	7.35375e-05	0	0	0	0	1.05054e-05	5.65673e-06	0	1.79413e-05	1.38079e-05
Alteromonas	0.00154429	0.00187521	0.00341949	0.000202228	0.000183844	0.000183844	0.000257381	0.000267887	0.000263038	0.000191762	0.000259747	0.000221553
Flaviflexus	0	3.67688e-05	3.67688e-05	0	0	0	0	5.25268e-06	2.82837e-06	0	1.38973e-05	1.01978e-05
Polymorphum	3.67688e-05	0	3.67688e-05	0	0	0	6.12813e-06	0	2.82837e-06	1.50108e-05	0	1.01978e-05
Methylovulum	0.000110306	0.000110306	0.000220613	1.83844e-05	0	0	1.83844e-05	1.5758e-05	1.69702e-05	2.01391e-05	2.89295e-05	2.42757e-05
Blastococcus	0	0	0	0	0	0	0	0	0	0	0	0
Peduovirus	3.67688e-05	0	3.67688e-05	0	0	0	6.12813e-06	0	2.82837e-06	1.50108e-05	0	1.01978e-05
Geobacillus	0.000772144	0.000772144	0.00154429	7.35375e-05	7.35375e-05	7.35375e-05	0.000128691	0.000110306	0.000118791	0.000168896	0.000116273	0.000136881
Angelakisella	0	0	0	0	0	0	0	0	0	0	0	0
Neospora	0.000330919	0.000367688	0.000698606	0	0	0	5.51531e-05	5.25268e-05	5.3739e-05	0.000103346	0.000123522	0.000109913
Camvirus	0	0	0	0	0	0	0	0	0	0	0	0
Draconibacterium	0.000404456	0.000110306	0.000514763	5.51531e-05	0	0	6.74094e-05	1.5758e-05	3.95971e-05	6.74651e-05	4.16919e-05	5.90241e-05
Kluyveromyces	0.000220613	0.000441225	0.000661838	3.67688e-05	7.35375e-05	7.35375e-05	3.67688e-05	6.30322e-05	5.09106e-05	4.02782e-05	6.26663e-05	5.31527e-05
Cytophaga	0.000147075	3.67688e-05	0.000183844	1.83844e-05	0	0	2.45125e-05	5.25268e-06	1.41418e-05	3.00216e-05	1.38973e-05	2.3916e-05
Roseivivax	0	0	0	0	0	0	0	0	0	0	0	0
Drancourtella	0.000477994	0.000477994	0.000955988	5.51531e-05	3.67688e-05	3.67688e-05	7.96656e-05	6.82848e-05	7.35375e-05	9.1307e-05	7.77917e-05	8.08355e-05
Natrinema	0	0	0	0	0	0	0	0	0	0	0	0
Sporisorium	0.000110306	0.000110306	0.000220613	0	0	0	1.83844e-05	1.5758e-05	1.69702e-05	3.0763e-05	2.89295e-05	2.85418e-05
Cyclobacterium	0.000183844	0.000183844	0.000367688	1.83844e-05	0	0	3.06406e-05	2.62634e-05	2.82837e-05	4.29843e-05	4.09125e-05	4.01489e-05
Pigmentiphaga	0	3.67688e-05	3.67688e-05	0	0	0	0	5.25268e-06	2.82837e-06	0	1.38973e-05	1.01978e-05
Grimontia	7.35375e-05	0.000367688	0.000441225	0	3.67688e-05	0	1.22563e-05	5.25268e-05	3.39404e-05	3.00216e-05	5.95046e-05	5.08188e-05
Psychromonas	0.000257381	0.0005883	0.000845682	3.67688e-05	7.35375e-05	7.35375e-05	4.28969e-05	8.40429e-05	6.50524e-05	2.76785e-05	8.67885e-05	6.7388e-05
Gelderlandvirus	0	0	0	0	0	0	0	0	0	0	0	0
Intrasporangium	0.000110306	0	0.000110306	0	0	0	1.83844e-05	0	8.4851e-06	3.0763e-05	0	2.20298e-05
Enterococcus	0.00992757	0.00687576	0.0168033	0.00163621	0.000845682	0.0011766	0.00165459	0.000982251	0.00129256	0.00074087	0.000419075	0.000661982
Medicago	0.0266574	0.0170239	0.0436813	0.00468802	0.00224289	0.00308858	0.00444289	0.00243199	0.0033601	0.00159856	0.00149151	0.00180713
Sulfurifustis	0	0	0	0	0	0	0	0	0	0	0	0
Seuratvirus	0	7.35375e-05	7.35375e-05	0	0	0	0	1.05054e-05	5.65673e-06	0	2.77946e-05	2.03956e-05
Leifsonia	0.0169872	0.00834651	0.0253337	0.00075376	0.00088245	0.00088245	0.00283119	0.00119236	0.00194874	0.00375121	0.00119915	0.00270282
Pseudovibrio	0	0.000147075	0.000147075	0	0	0	0	2.10107e-05	1.13135e-05	0	4.16919e-05	3.14318e-05
Pleurocapsa	0	7.35375e-05	7.35375e-05	0	0	0	0	1.05054e-05	5.65673e-06	0	1.79413e-05	1.38079e-05
Brevibacillus	0.00172813	0.00121337	0.0029415	0.000220613	0.000147075	0.000220613	0.000288022	0.000173338	0.000226269	0.000272602	0.00013378	0.000208453
Sulfurivermis	7.35375e-05	0	7.35375e-05	0	0	0	1.22563e-05	0	5.65673e-06	3.00216e-05	0	2.03956e-05
Intestinibaculum	7.35375e-05	0.000257381	0.000330919	0	0	0	1.22563e-05	3.67688e-05	2.54553e-05	1.89873e-05	6.71303e-05	5.0648e-05
Finegoldia	0.000955988	0.000808913	0.0017649	0.000110306	7.35375e-05	7.35375e-05	0.000159331	0.000115559	0.000135762	0.000187003	0.000149248	0.000161939
Punica	0.0109203	0.00860389	0.0195242	0.0020039	0.000955988	0.00143398	0.00182005	0.00122913	0.00150186	0.000940231	0.00090883	0.0009356
Arachidicoccus	0.000735375	0.000698606	0.00143398	7.35375e-05	7.35375e-05	7.35375e-05	0.000122563	9.98009e-05	0.000110306	0.000128778	8.9347e-05	0.000105075
Rickettsiella	0.000183844	0.000220613	0.000404456	1.83844e-05	0	0	3.06406e-05	3.15161e-05	3.1112e-05	3.61508e-05	4.46735e-05	3.9276e-05
Aminobacterium	0.000772144	0.000404456	0.0011766	1.83844e-05	0	0	0.000128691	5.77795e-05	9.05077e-05	0.000246926	0.000121684	0.000184831
Thermocrinis	0.000147075	7.35375e-05	0.000220613	0	0	0	2.45125e-05	1.05054e-05	1.69702e-05	4.45292e-05	1.79413e-05	3.22483e-05
Olsenella	0.00029415	0.000404456	0.000698606	3.67688e-05	0	3.67688e-05	4.9025e-05	5.77795e-05	5.3739e-05	3.79746e-05	0.000121684	8.95823e-05
Cornellvirus	0	0	0	0	0	0	0	0	0	0	0	0
Friunavirus	7.35375e-05	0	7.35375e-05	0	0	0	1.22563e-05	0	5.65673e-06	3.00216e-05	0	2.03956e-05
Collimonas	0.000477994	0.000183844	0.000661838	5.51531e-05	3.67688e-05	3.67688e-05	7.96656e-05	2.62634e-05	5.09106e-05	9.70491e-05	1.79413e-05	6.96644e-05
Halothermothrix	0.000257381	0.000147075	0.000404456	3.67688e-05	0	3.67688e-05	4.28969e-05	2.10107e-05	3.1112e-05	4.29843e-05	2.89295e-05	3.62943e-05
Granulosicoccus	0	0.000147075	0.000147075	0	0	0	0	2.10107e-05	1.13135e-05	0	4.16919e-05	3.14318e-05
Kurthia	0.00113983	0.000735375	0.00187521	0.000183844	7.35375e-05	0.000147075	0.000189972	0.000105054	0.000144247	7.8574e-05	0.000126356	0.000111789
Microcoleus	0	0	0	0	0	0	0	0	0	0	0	0
Methanosalsum	3.67688e-05	3.67688e-05	7.35375e-05	0	0	0	6.12813e-06	5.25268e-06	5.65673e-06	1.50108e-05	1.38973e-05	1.38079e-05
Sporomusa	0	3.67688e-05	3.67688e-05	0	0	0	0	5.25268e-06	2.82837e-06	0	1.38973e-05	1.01978e-05
Beta	0.0244145	0.0172813	0.0416958	0.00398941	0.00272089	0.0029415	0.00406908	0.00246876	0.00320737	0.00114767	0.00124967	0.00142097
Entomoplasma	0.00327242	0.00205905	0.00533147	0.000551531	0.000110306	0.000183844	0.000545403	0.00029415	0.000410113	0.000487469	0.000447311	0.000464813
Limnochorda	0	0	0	0	0	0	0	0	0	0	0	0
Nitunavirus	0	0	0	0	0	0	0	0	0	0	0	0
Cynara	0.0172445	0.0130529	0.0302975	0.00305181	0.00154429	0.00183844	0.00287409	0.0018647	0.00233057	0.000949864	0.000962498	0.0010552
Blastochloris	0	0	0	0	0	0	0	0	0	0	0	0
Sus	0.490973	0.291392	0.782366	0.0399493	0.0251866	0.0300401	0.0818289	0.0416275	0.060182	0.0865688	0.0393097	0.0658051
Verminephrobacter	3.67688e-05	0	3.67688e-05	0	0	0	6.12813e-06	0	2.82837e-06	1.50108e-05	0	1.01978e-05
Pradoshia	0.000220613	0.000220613	0.000441225	1.83844e-05	0	0	3.67688e-05	3.15161e-05	3.39404e-05	5.69619e-05	4.46735e-05	4.85513e-05
Furovirus	0	0	0	0	0	0	0	0	0	0	0	0
Niveispirillum	0	0	0	0	0	0	0	0	0	0	0	0
Dehalobacterium	0.00172813	0.000477994	0.00220613	0.000165459	3.67688e-05	3.67688e-05	0.000288022	6.82848e-05	0.000169702	0.000327565	0.000117101	0.000254094
Chondromyces	3.67688e-05	3.67688e-05	7.35375e-05	0	0	0	6.12813e-06	5.25268e-06	5.65673e-06	1.50108e-05	1.38973e-05	1.38079e-05
Rhodovulum	7.35375e-05	0	7.35375e-05	0	0	0	1.22563e-05	0	5.65673e-06	1.89873e-05	0	1.38079e-05
Dickeya	0.000147075	0.00139721	0.00154429	0	0.000183844	3.67688e-05	2.45125e-05	0.000199602	0.000118791	3.79746e-05	0.000208922	0.000175153
Candidatus_Nitrosotalea	3.67688e-05	0	3.67688e-05	0	0	0	6.12813e-06	0	2.82837e-06	1.50108e-05	0	1.01978e-05
Cnuibacter	0	0	0	0	0	0	0	0	0	0	0	0
Ktedonosporobacter	3.67688e-05	0.000257381	0.00029415	0	3.67688e-05	0	6.12813e-06	3.67688e-05	2.26269e-05	1.50108e-05	3.67688e-05	3.19785e-05
Leporipoxvirus	0	0	0	0	0	0	0	0	0	0	0	0
Taylorella	3.67688e-05	0.000110306	0.000147075	0	0	0	6.12813e-06	1.5758e-05	1.13135e-05	1.50108e-05	1.96537e-05	1.76631e-05
Sutterella	0	7.35375e-05	7.35375e-05	0	0	0	0	1.05054e-05	5.65673e-06	0	1.79413e-05	1.38079e-05
Kuttervirus	0	0	0	0	0	0	0	0	0	0	0	0
Mycoplasma	0.452991	0.260323	0.713314	0.0544362	0.0029415	0.0125014	0.0754985	0.037189	0.0548703	0.0810694	0.0608262	0.0705938
Duncaniella	0.000110306	0	0.000110306	0	0	0	1.83844e-05	0	8.4851e-06	3.0763e-05	0	2.20298e-05
Tannerella	0.000183844	0.000147075	0.000330919	3.67688e-05	0	0	3.06406e-05	2.10107e-05	2.54553e-05	2.76785e-05	4.16919e-05	3.48322e-05
Thermosulfidibacter	3.67688e-05	3.67688e-05	7.35375e-05	0	0	0	6.12813e-06	5.25268e-06	5.65673e-06	1.50108e-05	1.38973e-05	1.38079e-05
Fabibacter	0.000735375	0.000257381	0.000992757	1.83844e-05	0	0	0.000122563	3.67688e-05	7.63659e-05	0.000176592	9.7281e-05	0.000140382
Metakosakonia	0	0	0	0	0	0	0	0	0	0	0	0
Candidatus_Planktophila	0.00029415	0.000220613	0.000514763	5.51531e-05	3.67688e-05	3.67688e-05	4.9025e-05	3.15161e-05	3.95971e-05	3.00216e-05	3.30822e-05	3.17063e-05
Lachancea	0	3.67688e-05	3.67688e-05	0	0	0	0	5.25268e-06	2.82837e-06	0	1.38973e-05	1.01978e-05
Undibacterium	3.67688e-05	0.000110306	0.000147075	0	0	0	6.12813e-06	1.5758e-05	1.13135e-05	1.50108e-05	2.89295e-05	2.318e-05
Rickettsia	0.0051844	0.00323565	0.00842005	0.000955988	0.0005883	0.000661838	0.000864066	0.000462236	0.000647696	0.000433029	0.000399894	0.000448955
Luteimonas	0.000110306	3.67688e-05	0.000147075	1.83844e-05	0	0	1.83844e-05	5.25268e-06	1.13135e-05	2.01391e-05	1.38973e-05	1.76631e-05
Gammaretrovirus	0	0	0	0	0	0	0	0	0	0	0	0
Bifidobacterium	0.000404456	0.0005883	0.000992757	1.83844e-05	7.35375e-05	3.67688e-05	6.74094e-05	8.40429e-05	7.63659e-05	0.000114909	7.26568e-05	9.06402e-05
Gallionella	0.000110306	0.000183844	0.00029415	0	3.67688e-05	0	1.83844e-05	2.62634e-05	2.26269e-05	4.50324e-05	2.77946e-05	3.53263e-05
Halobacteriovorax	0.00172813	0.00128691	0.00301504	7.35375e-05	0.000110306	0.000110306	0.000288022	0.000183844	0.000231926	0.000497353	0.000118195	0.000336116
Snodgrassella	0.000183844	0.00029415	0.000477994	1.83844e-05	0	0	3.06406e-05	4.20214e-05	3.67688e-05	3.61508e-05	9.59483e-05	7.19892e-05
Halostagnicola	0	0	0	0	0	0	0	0	0	0	0	0
Rhodobacter	7.35375e-05	0.000110306	0.000183844	0	0	0	1.22563e-05	1.5758e-05	1.41418e-05	3.00216e-05	2.89295e-05	2.82365e-05
Pikminvirus	0	0	0	0	0	0	0	0	0	0	0	0
Clostridioides	0.0310696	0.036254	0.0673236	0.00343788	0.00264735	0.00268412	0.00517827	0.00517914	0.00517874	0.00486113	0.00637202	0.00549066
Nocardia	0.000625069	0.000183844	0.000808913	3.67688e-05	3.67688e-05	3.67688e-05	0.000104178	2.62634e-05	6.22241e-05	0.000147839	1.79413e-05	0.000104414
Teseptimavirus	0	0	0	0	0	0	0	0	0	0	0	0
Micavibrio	0	0	0	0	0	0	0	0	0	0	0	0
Bibersteinia	0.00128691	0.0105159	0.0118028	0.000128691	0.00125014	0.000220613	0.000214484	0.00150227	0.000907906	0.000303574	0.0016144	0.00133717
Cardiobacterium	0	0	0	0	0	0	0	0	0	0	0	0
Rimavirus	0	0	0	0	0	0	0	0	0	0	0	0
Sphingomonas	0.00433871	0.00231643	0.00665515	0.000183844	0.000183844	0.000183844	0.000723119	0.000330919	0.000511934	0.000959	0.00044882	0.000724799
Nitratifractor	0	0	0	0	0	0	0	0	0	0	0	0
Thiolapillus	0	0.000110306	0.000110306	0	0	0	0	1.5758e-05	8.4851e-06	0	2.89295e-05	2.20298e-05
Barnyardvirus	0	0	0	0	0	0	0	0	0	0	0	0
Nicotiana	0.0424312	0.0293047	0.0717359	0.00775821	0.00378718	0.00496378	0.00707186	0.00418639	0.00551814	0.00255363	0.00238869	0.00279493
Desulfocapsa	0	0	0	0	0	0	0	0	0	0	0	0
Potexvirus	0	0	0	0	0	0	0	0	0	0	0	0
Ezakiella	0.00102953	0.00106629	0.00209582	0.000128691	0.000183844	0.000183844	0.000171588	0.000152328	0.000161217	0.000185552	0.000166381	0.000168187
Caldisericum	0.000147075	3.67688e-05	0.000183844	1.83844e-05	0	0	2.45125e-05	5.25268e-06	1.41418e-05	3.00216e-05	1.38973e-05	2.3916e-05
Gemella	0.0052947	0.00264735	0.00794205	0.000772144	0.000441225	0.000551531	0.00088245	0.000378193	0.000610927	0.000462176	0.000318932	0.000456421
Gallaecimonas	3.67688e-05	0.000147075	0.000183844	0	0	0	6.12813e-06	2.10107e-05	1.41418e-05	1.50108e-05	2.89295e-05	2.3916e-05
Camelina	0.0230908	0.0175387	0.0406295	0.00402618	0.00253704	0.00264735	0.00384846	0.00250553	0.00312534	0.00176209	0.00147739	0.00169429
Actinomyces	0.000367688	0.000661838	0.00102953	7.35375e-05	7.35375e-05	7.35375e-05	6.12813e-05	9.45482e-05	7.91943e-05	5.02357e-05	8.1825e-05	6.85356e-05
Arcticibacterium	0.000110306	0.000110306	0.000220613	0	0	0	1.83844e-05	1.5758e-05	1.69702e-05	3.0763e-05	1.96537e-05	2.42757e-05
Kluyvera	0.00029415	0.000404456	0.000698606	0	3.67688e-05	0	4.9025e-05	5.77795e-05	5.3739e-05	0.000103127	8.1825e-05	8.83157e-05
Nitrosococcus	3.67688e-05	0	3.67688e-05	0	0	0	6.12813e-06	0	2.82837e-06	1.50108e-05	0	1.01978e-05
Sanguibacter	0	3.67688e-05	3.67688e-05	0	0	0	0	5.25268e-06	2.82837e-06	0	1.38973e-05	1.01978e-05
Jeotgalicoccus	0.000110306	0.000257381	0.000367688	0	0	0	1.83844e-05	3.67688e-05	2.82837e-05	3.0763e-05	9.7281e-05	7.22296e-05
Paucibacter	3.67688e-05	0	3.67688e-05	0	0	0	6.12813e-06	0	2.82837e-06	1.50108e-05	0	1.01978e-05
Candidatus_Sneabacter	0	0	0	0	0	0	0	0	0	0	0	0
Laribacter	0	0	0	0	0	0	0	0	0	0	0	0
Limnospira	0	0	0	0	0	0	0	0	0	0	0	0
Parashewanella	0.000147075	0.000183844	0.000330919	1.83844e-05	3.67688e-05	3.67688e-05	2.45125e-05	2.62634e-05	2.54553e-05	3.00216e-05	2.77946e-05	2.76158e-05
Janthinobacterium	0.00029415	0.000514763	0.000808913	3.67688e-05	3.67688e-05	3.67688e-05	4.9025e-05	7.35375e-05	6.22241e-05	5.5357e-05	0.000120086	9.29998e-05
Jesfedecavirus	0	0	0	0	0	0	0	0	0	0	0	0
Inhella	0	0	0	0	0	0	0	0	0	0	0	0
Leclercia	0.000625069	0.000808913	0.00143398	3.67688e-05	0.000147075	3.67688e-05	0.000104178	0.000115559	0.000110306	0.000185187	0.000100535	0.000139204
Thermus	0.000147075	0.000110306	0.000257381	0	0	0	2.45125e-05	1.5758e-05	1.97986e-05	3.79746e-05	4.16919e-05	3.86083e-05
Dinoroseobacter	3.67688e-05	0	3.67688e-05	0	0	0	6.12813e-06	0	2.82837e-06	1.50108e-05	0	1.01978e-05
Acidihalobacter	3.67688e-05	3.67688e-05	7.35375e-05	0	0	0	6.12813e-06	5.25268e-06	5.65673e-06	1.50108e-05	1.38973e-05	1.38079e-05
Megasphaera	0.000735375	0.000919219	0.00165459	5.51531e-05	7.35375e-05	7.35375e-05	0.000122563	0.000131317	0.000127276	0.000212709	0.000127118	0.000164171
Fipvunavirus	0	0	0	0	0	0	0	0	0	0	0	0
Betabaculovirus	3.67688e-05	0	3.67688e-05	0	0	0	6.12813e-06	0	2.82837e-06	1.50108e-05	0	1.01978e-05
Prunus	0.0123175	0.0094128	0.0217303	0.00231643	0.00154429	0.00158106	0.00205292	0.00134469	0.00167156	0.00110169	0.000731337	0.000952992
Denitrovibrio	0	3.67688e-05	3.67688e-05	0	0	0	0	5.25268e-06	2.82837e-06	0	1.38973e-05	1.01978e-05
Peptoniphilus	0.00161783	0.00110306	0.00272089	0.000238997	7.35375e-05	0.000220613	0.000269638	0.00015758	0.000209299	0.000162228	0.000158453	0.000164013
Betaentomopoxvirus	7.35375e-05	7.35375e-05	0.000147075	0	0	0	1.22563e-05	1.05054e-05	1.13135e-05	1.89873e-05	1.79413e-05	1.76631e-05
Macavirus	0	3.67688e-05	3.67688e-05	0	0	0	0	5.25268e-06	2.82837e-06	0	1.38973e-05	1.01978e-05
Bruynoghevirus	0	0	0	0	0	0	0	0	0	0	0	0
Methylococcus	0	0	0	0	0	0	0	0	0	0	0	0
Nocardioides	0.000183844	0.000220613	0.000404456	3.67688e-05	0	3.67688e-05	3.06406e-05	3.15161e-05	3.1112e-05	2.76785e-05	5.3824e-05	4.20467e-05
Prasinovirus	0	3.67688e-05	3.67688e-05	0	0	0	0	5.25268e-06	2.82837e-06	0	1.38973e-05	1.01978e-05
Dechloromonas	3.67688e-05	0	3.67688e-05	0	0	0	6.12813e-06	0	2.82837e-06	1.50108e-05	0	1.01978e-05
Kocuria	3.67688e-05	0.000110306	0.000147075	0	0	0	6.12813e-06	1.5758e-05	1.13135e-05	1.50108e-05	2.89295e-05	2.318e-05
Jeotgalibaca	0.0017649	0.000735375	0.00250028	0.00029415	7.35375e-05	0.000183844	0.00029415	0.000105054	0.000192329	7.35375e-05	0.000107048	0.000132702
Acetohalobium	0.000110306	0.000257381	0.000367688	1.83844e-05	0	0	1.83844e-05	3.67688e-05	2.82837e-05	2.01391e-05	4.74683e-05	3.72372e-05
Defluviimonas	3.67688e-05	0	3.67688e-05	0	0	0	6.12813e-06	0	2.82837e-06	1.50108e-05	0	1.01978e-05
Botrytis	0.000772144	0.000625069	0.00139721	0.000110306	7.35375e-05	7.35375e-05	0.000128691	8.92956e-05	0.000107478	0.000103346	6.99481e-05	8.5524e-05
Microbulbifer	0.000919219	0.00088245	0.00180167	0.000128691	7.35375e-05	7.35375e-05	0.000153203	0.000126064	0.00013859	0.000153228	0.000121684	0.000131851
Spirochaeta	0.000257381	0.000257381	0.000514763	0	3.67688e-05	0	4.28969e-05	3.67688e-05	3.95971e-05	8.82961e-05	4.24569e-05	6.44967e-05
Moorea	0.000110306	0.000110306	0.000220613	0	0	0	1.83844e-05	1.5758e-05	1.69702e-05	3.0763e-05	2.89295e-05	2.85418e-05
Castellaniella	0	3.67688e-05	3.67688e-05	0	0	0	0	5.25268e-06	2.82837e-06	0	1.38973e-05	1.01978e-05
Ensifer	0	0	0	0	0	0	0	0	0	0	0	0
Candidatus_Bipolaricaulis	0	0	0	0	0	0	0	0	0	0	0	0
Aquimarina	0.000919219	0.000808913	0.00172813	0.000128691	7.35375e-05	7.35375e-05	0.000153203	0.000115559	0.000132933	0.000117238	0.000139896	0.000126071
Dhillonvirus	7.35375e-05	0.000147075	0.000220613	0	0	0	1.22563e-05	2.10107e-05	1.69702e-05	3.00216e-05	2.89295e-05	2.85418e-05
Vequintavirus	3.67688e-05	7.35375e-05	0.000110306	0	0	0	6.12813e-06	1.05054e-05	8.4851e-06	1.50108e-05	2.77946e-05	2.20298e-05
Verrucomicrobium	7.35375e-05	7.35375e-05	0.000147075	0	0	0	1.22563e-05	1.05054e-05	1.13135e-05	1.89873e-05	1.79413e-05	1.76631e-05
Microchaete	0.000845682	0.000551531	0.00139721	5.51531e-05	3.67688e-05	3.67688e-05	0.000140947	7.87902e-05	0.000107478	0.000190938	0.000131597	0.000157764
Phaeovirus	0	0	0	0	0	0	0	0	0	0	0	0
Neorhizobium	3.67688e-05	3.67688e-05	7.35375e-05	0	0	0	6.12813e-06	5.25268e-06	5.65673e-06	1.50108e-05	1.38973e-05	1.38079e-05
Desulfohalobium	0	0.000183844	0.000183844	0	0	0	0	2.62634e-05	1.41418e-05	0	4.60921e-05	3.53263e-05
Rhodanobacter	0	3.67688e-05	3.67688e-05	0	0	0	0	5.25268e-06	2.82837e-06	0	1.38973e-05	1.01978e-05
Xylella	0.000110306	7.35375e-05	0.000183844	1.83844e-05	0	0	1.83844e-05	1.05054e-05	1.41418e-05	2.01391e-05	1.79413e-05	1.86186e-05
Alkalitalea	0.000110306	3.67688e-05	0.000147075	0	0	0	1.83844e-05	5.25268e-06	1.13135e-05	3.0763e-05	1.38973e-05	2.318e-05
Actinoalloteichus	0	0	0	0	0	0	0	0	0	0	0	0
Proboscivirus	0	7.35375e-05	7.35375e-05	0	0	0	0	1.05054e-05	5.65673e-06	0	1.79413e-05	1.38079e-05
Advenella	0.000110306	0.000110306	0.000220613	0	0	0	1.83844e-05	1.5758e-05	1.69702e-05	3.0763e-05	2.89295e-05	2.85418e-05
Marivirga	3.67688e-05	3.67688e-05	7.35375e-05	0	0	0	6.12813e-06	5.25268e-06	5.65673e-06	1.50108e-05	1.38973e-05	1.38079e-05
Tardiphaga	0	0	0	0	0	0	0	0	0	0	0	0
Methanosarcina	0.00349303	0.00253704	0.00603008	0.000496378	0.000257381	0.000330919	0.000582172	0.000362435	0.000463852	0.000500605	0.000253348	0.000386666
Methylocella	7.35375e-05	0	7.35375e-05	0	0	0	1.22563e-05	0	5.65673e-06	1.89873e-05	0	1.38079e-05
Desulfobulbus	0	3.67688e-05	3.67688e-05	0	0	0	0	5.25268e-06	2.82837e-06	0	1.38973e-05	1.01978e-05
Brachyspira	0.0051844	0.00319888	0.00838328	0.000992757	0.000551531	0.000772144	0.000864066	0.000456983	0.000644868	0.000315226	0.000294806	0.000359826
Tessaracoccus	7.35375e-05	0	7.35375e-05	0	0	0	1.22563e-05	0	5.65673e-06	1.89873e-05	0	1.38079e-05
Heliorestis	3.67688e-05	0	3.67688e-05	0	0	0	6.12813e-06	0	2.82837e-06	1.50108e-05	0	1.01978e-05
Mastadenovirus	3.67688e-05	0.000220613	0.000257381	0	0	0	6.12813e-06	3.15161e-05	1.97986e-05	1.50108e-05	6.85537e-05	5.11588e-05
Seunavirus	0	0	0	0	0	0	0	0	0	0	0	0
Klebsiella	0.0210317	0.0886495	0.109681	0.000330919	0.000625069	0.000477994	0.00350529	0.0126642	0.00843702	0.00794051	0.0211562	0.0165121
Jeotgalibacillus	0	7.35375e-05	7.35375e-05	0	0	0	0	1.05054e-05	5.65673e-06	0	1.79413e-05	1.38079e-05
Candidatus_Nitrosoglobus	0.000147075	0.000147075	0.00029415	0	0	0	2.45125e-05	2.10107e-05	2.26269e-05	4.45292e-05	2.89295e-05	3.53263e-05
Psychroflexus	0.000183844	0.000147075	0.000330919	1.83844e-05	0	0	3.06406e-05	2.10107e-05	2.54553e-05	4.29843e-05	2.89295e-05	3.48322e-05
Dyadobacter	0	3.67688e-05	3.67688e-05	0	0	0	0	5.25268e-06	2.82837e-06	0	1.38973e-05	1.01978e-05
Arenibacter	0.000220613	0.000183844	0.000404456	3.67688e-05	0	3.67688e-05	3.67688e-05	2.62634e-05	3.1112e-05	4.02782e-05	4.09125e-05	3.9276e-05
Lutibacter	0.000220613	0.000257381	0.000477994	1.83844e-05	0	0	3.67688e-05	3.67688e-05	3.67688e-05	5.69619e-05	6.71303e-05	6.00431e-05
Mucilaginibacter	0.000441225	0.000845682	0.00128691	7.35375e-05	0.000110306	7.35375e-05	7.35375e-05	0.000120812	9.89928e-05	6.97638e-05	0.000103377	8.92916e-05
Orthonairovirus	0	0	0	0	0	0	0	0	0	0	0	0
Paraoceanicella	0	0	0	0	0	0	0	0	0	0	0	0
Aquifex	0.000110306	0.000110306	0.000220613	1.83844e-05	0	0	1.83844e-05	1.5758e-05	1.69702e-05	2.01391e-05	2.89295e-05	2.42757e-05
Pahexavirus	0	0	0	0	0	0	0	0	0	0	0	0
Sphaerochaeta	0.000183844	0.000220613	0.000404456	0	0	0	3.06406e-05	3.15161e-05	3.1112e-05	5.89066e-05	6.85537e-05	6.16104e-05
Mavirus	0	0	0	0	0	0	0	0	0	0	0	0
Aureimonas	0.000514763	0.000257381	0.000772144	0	0	0	8.57938e-05	3.67688e-05	5.93957e-05	0.000162228	6.71303e-05	0.000117754
Pyrobaculum	7.35375e-05	3.67688e-05	0.000110306	0	0	0	1.22563e-05	5.25268e-06	8.4851e-06	3.00216e-05	1.38973e-05	2.20298e-05
Caminibacter	0.000698606	0.000441225	0.00113983	7.35375e-05	3.67688e-05	7.35375e-05	0.000116434	6.30322e-05	8.76794e-05	0.000114909	7.56945e-05	9.55734e-05
Immundisolibacter	0.000110306	0.000110306	0.000220613	0	0	0	1.83844e-05	1.5758e-05	1.69702e-05	4.50324e-05	1.96537e-05	3.22483e-05
Gynuella	0	0.000183844	0.000183844	0	0	0	0	2.62634e-05	1.41418e-05	0	4.09125e-05	3.19785e-05
Unaquatrovirus	0	0	0	0	0	0	0	0	0	0	0	0
Caldisphaera	0.00029415	7.35375e-05	0.000367688	3.67688e-05	0	3.67688e-05	4.9025e-05	1.05054e-05	2.82837e-05	3.79746e-05	1.79413e-05	3.40776e-05
Arachis	0.0818105	0.0506674	0.132478	0.0125749	0.0076479	0.00897158	0.0136351	0.00723819	0.0101906	0.00407848	0.00461349	0.00534696
Salarchaeum	3.67688e-05	0	3.67688e-05	0	0	0	6.12813e-06	0	2.82837e-06	1.50108e-05	0	1.01978e-05
Pseudobacter	0.000110306	3.67688e-05	0.000147075	0	0	0	1.83844e-05	5.25268e-06	1.13135e-05	3.0763e-05	1.38973e-05	2.318e-05
Wolinella	0	0.000110306	0.000110306	0	0	0	0	1.5758e-05	8.4851e-06	0	1.96537e-05	1.61242e-05
Micrococcus	0.000110306	7.35375e-05	0.000183844	0	0	0	1.83844e-05	1.05054e-05	1.41418e-05	4.50324e-05	1.79413e-05	3.19785e-05
Micromonas	0	0	0	0	0	0	0	0	0	0	0	0
Kingella	0	0.000551531	0.000551531	0	7.35375e-05	0	0	7.87902e-05	4.24255e-05	0	7.17653e-05	6.51651e-05
Cohaesibacter	0	0	0	0	0	0	0	0	0	0	0	0
Sterolibacterium	0	0	0	0	0	0	0	0	0	0	0	0
Flintibacter	0.000955988	0.00158106	0.00253704	0.000147075	7.35375e-05	7.35375e-05	0.000159331	0.000225865	0.000195157	0.000140814	0.000266355	0.000211958
Raoultella	0.000625069	0.000477994	0.00110306	0	7.35375e-05	3.67688e-05	0.000104178	6.82848e-05	8.4851e-05	0.000205927	5.7859e-05	0.00014032
Halogeometricum	0	0	0	0	0	0	0	0	0	0	0	0
Thioclava	0	0	0	0	0	0	0	0	0	0	0	0
Tlsvirus	0	0	0	0	0	0	0	0	0	0	0	0
Pyrococcus	0.000110306	0.000110306	0.000220613	0	0	0	1.83844e-05	1.5758e-05	1.69702e-05	3.0763e-05	2.89295e-05	2.85418e-05
Pyricularia	0.00224289	0.00165459	0.00389749	0.00029415	0.000220613	0.000220613	0.000373816	0.000236371	0.000299807	0.000302682	0.00016696	0.00023916
Barnesiella	3.67688e-05	0.000183844	0.000220613	0	3.67688e-05	0	6.12813e-06	2.62634e-05	1.69702e-05	1.50108e-05	2.77946e-05	2.42757e-05
Rhizorhabdus	7.35375e-05	0	7.35375e-05	0	0	0	1.22563e-05	0	5.65673e-06	3.00216e-05	0	2.03956e-05
Psychrobacter	0.00297827	0.00599331	0.00897158	0.000312534	0.000183844	0.000183844	0.000496378	0.000856187	0.000690121	0.000600919	0.00152398	0.00116042
Rhadinovirus	0	0	0	0	0	0	0	0	0	0	0	0
Orbivirus	0	0.000330919	0.000330919	0	0	0	0	4.72741e-05	2.54553e-05	0	0.000125076	9.17804e-05
Candidatus_Methanomethylophilus	3.67688e-05	7.35375e-05	0.000110306	0	0	0	6.12813e-06	1.05054e-05	8.4851e-06	1.50108e-05	1.79413e-05	1.61242e-05
Rippkaea	0.000110306	7.35375e-05	0.000183844	0	0	0	1.83844e-05	1.05054e-05	1.41418e-05	3.0763e-05	1.79413e-05	2.3916e-05
Gramella	0.000992757	0.000698606	0.00169136	0.000110306	3.67688e-05	0.000110306	0.000165459	9.98009e-05	0.000130105	0.000175183	0.000146637	0.000157159
Youhaiella	0	0	0	0	0	0	0	0	0	0	0	0
Simiduia	0	0.000110306	0.000110306	0	0	0	0	1.5758e-05	8.4851e-06	0	2.89295e-05	2.20298e-05
Pasteurella	0.00566239	0.0452991	0.0509615	0.000441225	0.00386072	0.000698606	0.000943732	0.0064713	0.00392012	0.00145144	0.00713807	0.00588046
Acidibrevibacterium	0	0	0	0	0	0	0	0	0	0	0	0
Aparavirus	0	0	0	0	0	0	0	0	0	0	0	0
Opitutus	3.67688e-05	3.67688e-05	7.35375e-05	0	0	0	6.12813e-06	5.25268e-06	5.65673e-06	1.50108e-05	1.38973e-05	1.38079e-05
Pedobacter	0.00404456	0.00238997	0.00643453	0.000514763	0.000257381	0.000367688	0.000674094	0.000341424	0.000494964	0.000424781	0.000217231	0.000358571
Burkholderia	0.00419164	0.00088245	0.00507409	0.000128691	0.000147075	0.000147075	0.000698606	0.000126064	0.000390315	0.00144497	8.97066e-05	0.000980945
Brachybacterium	0.000147075	0.000220613	0.000367688	3.67688e-05	0	3.67688e-05	2.45125e-05	3.15161e-05	2.82837e-05	1.89873e-05	5.3824e-05	4.01489e-05
Candidatus_Profftella	0.000183844	0.000220613	0.000404456	1.83844e-05	3.67688e-05	3.67688e-05	3.06406e-05	3.15161e-05	3.1112e-05	3.61508e-05	3.93075e-05	3.62943e-05
Euhalothece	0	0.000147075	0.000147075	0	0	0	0	2.10107e-05	1.13135e-05	0	2.89295e-05	2.318e-05
Leptospirillum	0	0	0	0	0	0	0	0	0	0	0	0
Bixzunavirus	0	0	0	0	0	0	0	0	0	0	0	0
Borreliella	0.00426518	0.00312534	0.00739052	0.000551531	0.000257381	0.000257381	0.000710863	0.000446478	0.000568502	0.000679841	0.000502101	0.000580903
Candidatus_Deianiraea	0	0.000367688	0.000367688	0	0	0	0	5.25268e-05	2.82837e-05	0	0.000138973	0.000101978
Thermoplasma	3.67688e-05	0	3.67688e-05	0	0	0	6.12813e-06	0	2.82837e-06	1.50108e-05	0	1.01978e-05
Parachlamydia	3.67688e-05	0.000110306	0.000147075	0	0	0	6.12813e-06	1.5758e-05	1.13135e-05	1.50108e-05	2.89295e-05	2.318e-05
Psychrobacillus	0.000441225	0.00029415	0.000735375	5.51531e-05	3.67688e-05	3.67688e-05	7.35375e-05	4.20214e-05	5.65673e-05	6.5774e-05	4.46735e-05	5.53883e-05
Martelella	0	3.67688e-05	3.67688e-05	0	0	0	0	5.25268e-06	2.82837e-06	0	1.38973e-05	1.01978e-05
Geosporobacter	0.000551531	0.000514763	0.00106629	1.83844e-05	7.35375e-05	3.67688e-05	9.19219e-05	7.35375e-05	8.20226e-05	0.000137084	6.00431e-05	9.86082e-05
Rathayibacter	0.000367688	3.67688e-05	0.000404456	5.51531e-05	0	0	6.12813e-05	5.25268e-06	3.1112e-05	6.84597e-05	1.38973e-05	5.38009e-05
Yoonia	0	0	0	0	0	0	0	0	0	0	0	0
Babesia	0.0011766	0.000551531	0.00172813	0.000202228	7.35375e-05	7.35375e-05	0.0001961	7.87902e-05	0.000132933	0.000126661	4.94608e-05	0.000107763
Candidatus_Saccharimonas	3.67688e-05	3.67688e-05	7.35375e-05	0	0	0	6.12813e-06	5.25268e-06	5.65673e-06	1.50108e-05	1.38973e-05	1.38079e-05
Desulfurispirillum	0	0	0	0	0	0	0	0	0	0	0	0
Croceibacter	0.000441225	0.000330919	0.000772144	1.83844e-05	3.67688e-05	3.67688e-05	7.35375e-05	4.72741e-05	5.93957e-05	0.000129476	2.77946e-05	8.69311e-05
Demosthenesvirus	0	0	0	0	0	0	0	0	0	0	0	0
Sneathia	0.000441225	0.000404456	0.000845682	3.67688e-05	3.67688e-05	3.67688e-05	7.35375e-05	5.77795e-05	6.50524e-05	9.86609e-05	6.99481e-05	8.10497e-05
Labilithrix	0	3.67688e-05	3.67688e-05	0	0	0	0	5.25268e-06	2.82837e-06	0	1.38973e-05	1.01978e-05
Variibacter	0	3.67688e-05	3.67688e-05	0	0	0	0	5.25268e-06	2.82837e-06	0	1.38973e-05	1.01978e-05
Noviherbaspirillum	0	0.000110306	0.000110306	0	0	0	0	1.5758e-05	8.4851e-06	0	2.89295e-05	2.20298e-05
Slopekvirus	0	0	0	0	0	0	0	0	0	0	0	0
Desulfoglaeba	0	0	0	0	0	0	0	0	0	0	0	0
Methanothrix	0	0	0	0	0	0	0	0	0	0	0	0
Desulfocurvibacter	0	0	0	0	0	0	0	0	0	0	0	0
Clavibacter	0.000110306	3.67688e-05	0.000147075	0	0	0	1.83844e-05	5.25268e-06	1.13135e-05	3.0763e-05	1.38973e-05	2.318e-05
Deferribacter	0.00158106	0.000955988	0.00253704	0.000220613	0.000110306	0.000147075	0.000263509	0.00013657	0.000195157	0.000242135	0.000157025	0.00020272
Gammacoronavirus	0	0	0	0	0	0	0	0	0	0	0	0
Methanohalobium	0.00029415	0.00029415	0.0005883	3.67688e-05	0	0	4.9025e-05	4.20214e-05	4.52539e-05	5.5357e-05	6.16305e-05	5.6473e-05
Allofrancisella	3.67688e-05	3.67688e-05	7.35375e-05	0	0	0	6.12813e-06	5.25268e-06	5.65673e-06	1.50108e-05	1.38973e-05	1.38079e-05
Mimivirus	0.00113983	0.000698606	0.00183844	5.51531e-05	7.35375e-05	7.35375e-05	0.000189972	9.98009e-05	0.000141418	0.000376708	0.000111756	0.000259928
Avipoxvirus	7.35375e-05	0.000220613	0.00029415	0	0	0	1.22563e-05	3.15161e-05	2.26269e-05	1.89873e-05	6.85537e-05	5.09891e-05
Boseongicola	0	0	0	0	0	0	0	0	0	0	0	0
Qipengyuania	0	0	0	0	0	0	0	0	0	0	0	0
Kosmotoga	7.35375e-05	7.35375e-05	0.000147075	0	0	0	1.22563e-05	1.05054e-05	1.13135e-05	1.89873e-05	1.79413e-05	1.76631e-05
Avunavirus	0	0	0	0	0	0	0	0	0	0	0	0
Hawkeyevirus	0	0	0	0	0	0	0	0	0	0	0	0
Cytorhabdovirus	0	0	0	0	0	0	0	0	0	0	0	0
Brachypodium	0.0625804	0.0337905	0.0963709	0.00277604	0.00264735	0.00264735	0.0104301	0.00482721	0.00741315	0.0176968	0.00436195	0.0121842
Filomicrobium	0	0	0	0	0	0	0	0	0	0	0	0
Alphamesonivirus	0	3.67688e-05	3.67688e-05	0	0	0	0	5.25268e-06	2.82837e-06	0	1.38973e-05	1.01978e-05
Candidatus_Solibacter	0	0	0	0	0	0	0	0	0	0	0	0
Christensenella	0.000220613	7.35375e-05	0.00029415	0	0	0	3.67688e-05	1.05054e-05	2.26269e-05	6.15259e-05	1.79413e-05	4.38625e-05
Pyrodictium	0	0	0	0	0	0	0	0	0	0	0	0
Wphvirus	3.67688e-05	0	3.67688e-05	0	0	0	6.12813e-06	0	2.82837e-06	1.50108e-05	0	1.01978e-05
Trypanosoma	0.000735375	0.00029415	0.00102953	9.19219e-05	3.67688e-05	7.35375e-05	0.000122563	4.20214e-05	7.91943e-05	0.000126661	4.46735e-05	9.71027e-05
Dolichospermum	3.67688e-05	3.67688e-05	7.35375e-05	0	0	0	6.12813e-06	5.25268e-06	5.65673e-06	1.50108e-05	1.38973e-05	1.38079e-05
Varicellovirus	0	0	0	0	0	0	0	0	0	0	0	0
Sulfurisphaera	0.00110306	0.000845682	0.00194874	9.19219e-05	0.000147075	0.000110306	0.000183844	0.000120812	0.000149903	0.000256856	0.000101174	0.000183514
Cyanobium	0	0	0	0	0	0	0	0	0	0	0	0
Halodesulfurarchaeum	0	0	0	0	0	0	0	0	0	0	0	0
Megamonas	0.000404456	0.000441225	0.000845682	1.83844e-05	3.67688e-05	3.67688e-05	6.74094e-05	6.30322e-05	6.50524e-05	9.42218e-05	8.67885e-05	8.64312e-05
Betacoronavirus	0	0	0	0	0	0	0	0	0	0	0	0
Xanthobacter	3.67688e-05	0	3.67688e-05	0	0	0	6.12813e-06	0	2.82837e-06	1.50108e-05	0	1.01978e-05
Iflavirus	0	0	0	0	0	0	0	0	0	0	0	0
Thermofilum	3.67688e-05	0	3.67688e-05	0	0	0	6.12813e-06	0	2.82837e-06	1.50108e-05	0	1.01978e-05
Microvirga	3.67688e-05	3.67688e-05	7.35375e-05	0	0	0	6.12813e-06	5.25268e-06	5.65673e-06	1.50108e-05	1.38973e-05	1.38079e-05
Cajanus	0.0333493	0.0229437	0.056293	0.00558885	0.00345626	0.00389749	0.00555821	0.00327767	0.00433023	0.00249241	0.00225586	0.00255599
Hydrogenobacter	0.000110306	7.35375e-05	0.000183844	0	0	0	1.83844e-05	1.05054e-05	1.41418e-05	4.50324e-05	1.79413e-05	3.19785e-05
Halotalea	3.67688e-05	0	3.67688e-05	0	0	0	6.12813e-06	0	2.82837e-06	1.50108e-05	0	1.01978e-05
Schaalia	7.35375e-05	7.35375e-05	0.000147075	0	0	0	1.22563e-05	1.05054e-05	1.13135e-05	1.89873e-05	1.79413e-05	1.76631e-05
Mariniflexile	0.000220613	3.67688e-05	0.000257381	1.83844e-05	0	0	3.67688e-05	5.25268e-06	1.97986e-05	4.65092e-05	1.38973e-05	3.55708e-05
Tequintavirus	7.35375e-05	0	7.35375e-05	0	0	0	1.22563e-05	0	5.65673e-06	3.00216e-05	0	2.03956e-05
Orthopoxvirus	7.35375e-05	0	7.35375e-05	0	0	0	1.22563e-05	0	5.65673e-06	1.89873e-05	0	1.38079e-05
Glaciecola	0.000257381	0.000257381	0.000514763	3.67688e-05	3.67688e-05	3.67688e-05	4.28969e-05	3.67688e-05	3.95971e-05	4.88716e-05	4.24569e-05	4.36645e-05
Siadenovirus	0	0	0	0	0	0	0	0	0	0	0	0
Fusobacterium	0.0174652	0.0186418	0.0361069	0.00266574	0.00205905	0.00257381	0.00291086	0.00266311	0.00277746	0.00096819	0.00146012	0.0012137
Curtobacterium	0.000257381	7.35375e-05	0.000330919	5.51531e-05	0	0	4.28969e-05	1.05054e-05	2.54553e-05	3.61508e-05	2.77946e-05	3.48322e-05
Timquatrovirus	0	0	0	0	0	0	0	0	0	0	0	0
Massilia	0.00029415	0.000257381	0.000551531	3.67688e-05	3.67688e-05	3.67688e-05	4.9025e-05	3.67688e-05	4.24255e-05	3.79746e-05	4.24569e-05	3.9276e-05
Candidatus_Phycorickettsia	0.000367688	7.35375e-05	0.000441225	0	0	0	6.12813e-05	1.05054e-05	3.39404e-05	0.000132911	1.79413e-05	9.06402e-05
Foveavirus	0	0	0	0	0	0	0	0	0	0	0	0
Jiangella	3.67688e-05	0	3.67688e-05	0	0	0	6.12813e-06	0	2.82837e-06	1.50108e-05	0	1.01978e-05
Parageobacillus	0.000110306	0.000514763	0.000625069	0	3.67688e-05	0	1.83844e-05	7.35375e-05	4.80822e-05	3.0763e-05	0.000147075	0.000109676
Amycolatopsis	0.000183844	0.000147075	0.000330919	3.67688e-05	3.67688e-05	3.67688e-05	3.06406e-05	2.10107e-05	2.54553e-05	2.76785e-05	1.96537e-05	2.318e-05
Gibbsiella	0.000147075	0.000110306	0.000257381	0	0	0	2.45125e-05	1.5758e-05	1.97986e-05	4.45292e-05	4.16919e-05	4.14237e-05
Erysipelothrix	0.00102953	0.000551531	0.00158106	9.19219e-05	0.000110306	0.000110306	0.000171588	7.87902e-05	0.00012162	0.000168763	5.3824e-05	0.000125036
Batrachovirus	0	0	0	0	0	0	0	0	0	0	0	0
Haloterrigena	7.35375e-05	0	7.35375e-05	0	0	0	1.22563e-05	0	5.65673e-06	1.89873e-05	0	1.38079e-05
Efquatrovirus	0.000330919	0.000110306	0.000441225	0	0	0	5.51531e-05	1.5758e-05	3.39404e-05	9.22889e-05	2.89295e-05	6.62204e-05
Haloactinobacterium	0	0	0	0	0	0	0	0	0	0	0	0
Asteriusvirus	0	0	0	0	0	0	0	0	0	0	0	0
Singulisphaera	0	7.35375e-05	7.35375e-05	0	0	0	0	1.05054e-05	5.65673e-06	0	2.77946e-05	2.03956e-05
Oceanispirochaeta	3.67688e-05	0	3.67688e-05	0	0	0	6.12813e-06	0	2.82837e-06	1.50108e-05	0	1.01978e-05
Desulfotalea	0	0	0	0	0	0	0	0	0	0	0	0
Pluralibacter	0.000514763	0.000220613	0.000735375	1.83844e-05	3.67688e-05	3.67688e-05	8.57938e-05	3.15161e-05	5.65673e-05	0.000175054	2.53729e-05	0.000117828
Methylocystis	7.35375e-05	0.000183844	0.000257381	0	3.67688e-05	0	1.22563e-05	2.62634e-05	1.97986e-05	1.89873e-05	2.77946e-05	2.42757e-05
Methanospirillum	0.000110306	0.000367688	0.000477994	0	3.67688e-05	0	1.83844e-05	5.25268e-05	3.67688e-05	3.0763e-05	9.21842e-05	7.04068e-05
Sedimentisphaera	0	3.67688e-05	3.67688e-05	0	0	0	0	5.25268e-06	2.82837e-06	0	1.38973e-05	1.01978e-05
Anaerotignum	0.000625069	0.000330919	0.000955988	5.51531e-05	3.67688e-05	3.67688e-05	0.000104178	4.72741e-05	7.35375e-05	0.000168362	6.26663e-05	0.000121021
Melissococcus	0.00180167	0.000698606	0.00250028	0.000257381	3.67688e-05	7.35375e-05	0.000300278	9.98009e-05	0.000192329	0.000229523	0.000201071	0.000230186
Candidatus_Mancarchaeum	0	0	0	0	0	0	0	0	0	0	0	0
Kolesnikvirus	0	0	0	0	0	0	0	0	0	0	0	0
Candidatus_Nitrosocaldus	0	0	0	0	0	0	0	0	0	0	0	0
Aromatoleum	0	0	0	0	0	0	0	0	0	0	0	0
Methanosphaerula	0	0	0	0	0	0	0	0	0	0	0	0
Chthonomonas	0	0	0	0	0	0	0	0	0	0	0	0
Pelistega	0.000183844	0.00121337	0.00139721	1.83844e-05	0.000220613	3.67688e-05	3.06406e-05	0.000173338	0.000107478	4.29843e-05	0.000148165	0.000131258
Sodalis	0.000183844	0.000735375	0.000919219	1.83844e-05	3.67688e-05	3.67688e-05	3.06406e-05	0.000105054	7.07092e-05	4.29843e-05	0.000134978	0.000106631
Ferrimonas	0	3.67688e-05	3.67688e-05	0	0	0	0	5.25268e-06	2.82837e-06	0	1.38973e-05	1.01978e-05
Ornithobacterium	0.000257381	0.000772144	0.00102953	5.51531e-05	0.000110306	7.35375e-05	4.28969e-05	0.000110306	7.91943e-05	3.61508e-05	9.49365e-05	7.92111e-05
Nitrososphaera	0	0	0	0	0	0	0	0	0	0	0	0
Saccharomonospora	0.000147075	0.000183844	0.000330919	0	0	0	2.45125e-05	2.62634e-05	2.54553e-05	4.45292e-05	4.60921e-05	4.34655e-05
Mesotoga	0	0	0	0	0	0	0	0	0	0	0	0
Sporosarcina	0.00132368	0.00125014	0.00257381	0.000202228	0.000110306	0.000110306	0.000220613	0.000178591	0.000197986	0.000167691	0.000202983	0.000181089
Dehalogenimonas	0	0	0	0	0	0	0	0	0	0	0	0
Anabaenopsis	7.35375e-05	7.35375e-05	0.000147075	0	0	0	1.22563e-05	1.05054e-05	1.13135e-05	1.89873e-05	1.79413e-05	1.76631e-05
Risingsunvirus	0	0	0	0	0	0	0	0	0	0	0	0
Candidatus_Fonsibacter	3.67688e-05	7.35375e-05	0.000110306	0	0	0	6.12813e-06	1.05054e-05	8.4851e-06	1.50108e-05	2.77946e-05	2.20298e-05
Propionimicrobium	0	3.67688e-05	3.67688e-05	0	0	0	0	5.25268e-06	2.82837e-06	0	1.38973e-05	1.01978e-05
Moniliophthora	0	0	0	0	0	0	0	0	0	0	0	0
Vhulanivirus	0	0	0	0	0	0	0	0	0	0	0	0
Persicobacter	0.000514763	0.000220613	0.000735375	0	0	0	8.57938e-05	3.15161e-05	5.65673e-05	0.0001927	6.85537e-05	0.000136438
Auricoccus	0.000992757	0.00029415	0.00128691	0.000110306	0	0	0.000165459	4.20214e-05	9.89928e-05	0.000249107	9.59483e-05	0.000185906
Fromanvirus	0	0	0	0	0	0	0	0	0	0	0	0
Candidatus_Nitrosomarinus	0.000477994	0.000257381	0.000735375	7.35375e-05	3.67688e-05	3.67688e-05	7.96656e-05	3.67688e-05	5.65673e-05	6.33306e-05	4.24569e-05	5.53883e-05
Syntrophobotulus	3.67688e-05	0	3.67688e-05	0	0	0	6.12813e-06	0	2.82837e-06	1.50108e-05	0	1.01978e-05
Alloactinosynnema	0.000183844	0	0.000183844	1.83844e-05	0	0	3.06406e-05	0	1.41418e-05	3.61508e-05	0	2.82365e-05
Chapparvovirus	0	0	0	0	0	0	0	0	0	0	0	0
Kayvirus	0	0	0	0	0	0	0	0	0	0	0	0
Chlorovirus	3.67688e-05	0	3.67688e-05	0	0	0	6.12813e-06	0	2.82837e-06	1.50108e-05	0	1.01978e-05
Dehalobacter	7.35375e-05	0.000257381	0.000330919	0	3.67688e-05	0	1.22563e-05	3.67688e-05	2.54553e-05	3.00216e-05	4.24569e-05	3.79289e-05
Corallococcus	0	3.67688e-05	3.67688e-05	0	0	0	0	5.25268e-06	2.82837e-06	0	1.38973e-05	1.01978e-05
Roseibacterium	3.67688e-05	0	3.67688e-05	0	0	0	6.12813e-06	0	2.82837e-06	1.50108e-05	0	1.01978e-05
Sulfuricaulis	0	0	0	0	0	0	0	0	0	0	0	0
Microcella	3.67688e-05	0	3.67688e-05	0	0	0	6.12813e-06	0	2.82837e-06	1.50108e-05	0	1.01978e-05
Nitrosomonas	0.000147075	0.000147075	0.00029415	1.83844e-05	3.67688e-05	3.67688e-05	2.45125e-05	2.10107e-05	2.26269e-05	3.00216e-05	1.96537e-05	2.3916e-05
Herminiimonas	3.67688e-05	3.67688e-05	7.35375e-05	0	0	0	6.12813e-06	5.25268e-06	5.65673e-06	1.50108e-05	1.38973e-05	1.38079e-05
Anoxybacter	0.000183844	0.000330919	0.000514763	3.67688e-05	3.67688e-05	3.67688e-05	3.06406e-05	4.72741e-05	3.95971e-05	2.76785e-05	5.07457e-05	4.10032e-05
Flavivirus	0	0	0	0	0	0	0	0	0	0	0	0
Oceanithermus	0	0	0	0	0	0	0	0	0	0	0	0
Paludibacter	0.000404456	0.000147075	0.000551531	1.83844e-05	0	0	6.74094e-05	2.10107e-05	4.24255e-05	9.42218e-05	2.89295e-05	6.85356e-05
Myroides	0.00327242	0.00139721	0.00466963	0.000533147	0.000183844	0.000367688	0.000545403	0.000199602	0.000359203	0.000153228	0.000182438	0.000242113
Moineauvirus	7.35375e-05	3.67688e-05	0.000110306	0	0	0	1.22563e-05	5.25268e-06	8.4851e-06	1.89873e-05	1.38973e-05	1.61242e-05
Gallibacterium	0.00216936	0.00967018	0.0118395	0.000367688	0.000772144	0.000367688	0.000361559	0.00138145	0.000910734	0.000221123	0.00142955	0.00114988
Cystobacter	3.67688e-05	0	3.67688e-05	0	0	0	6.12813e-06	0	2.82837e-06	1.50108e-05	0	1.01978e-05
Bacteroides	0.00305181	0.00595654	0.00900835	0.000533147	0.000404456	0.000441225	0.000508635	0.000850934	0.00069295	0.000403731	0.00105491	0.000809866
Paenalcaligenes	0.000441225	0.000330919	0.000772144	3.67688e-05	0	0	7.35375e-05	4.72741e-05	5.93957e-05	0.000101364	0.000125076	0.000110855
Hartmannibacter	3.67688e-05	0	3.67688e-05	0	0	0	6.12813e-06	0	2.82837e-06	1.50108e-05	0	1.01978e-05
Methanobacterium	0.00283119	0.0011766	0.00400779	0.000367688	0.000147075	0.000183844	0.000471866	0.000168086	0.000308292	0.000415612	0.000125333	0.00032353
Kitasatospora	3.67688e-05	0	3.67688e-05	0	0	0	6.12813e-06	0	2.82837e-06	1.50108e-05	0	1.01978e-05
Thermogladius	0	0	0	0	0	0	0	0	0	0	0	0
Alphaendornavirus	0	0	0	0	0	0	0	0	0	0	0	0
Dictyostelium	0.00364011	0.00220613	0.00584623	0.000386072	0.000257381	0.000330919	0.000606685	0.000315161	0.00044971	0.000493716	0.000221486	0.000385971
Pseudactinotalea	0	0	0	0	0	0	0	0	0	0	0	0
Chelatococcus	0	3.67688e-05	3.67688e-05	0	0	0	0	5.25268e-06	2.82837e-06	0	1.38973e-05	1.01978e-05
Carboxydothermus	0	0	0	0	0	0	0	0	0	0	0	0
Hydrogenobaculum	0.000257381	0.000147075	0.000404456	1.83844e-05	0	0	4.28969e-05	2.10107e-05	3.1112e-05	5.89066e-05	4.16919e-05	4.94358e-05
Thermodesulfobium	0.00029415	0.000110306	0.000404456	5.51531e-05	0	0	4.9025e-05	1.5758e-05	3.1112e-05	4.45292e-05	2.89295e-05	3.9276e-05
Cryptococcus	0.000772144	0.00136044	0.00213259	0	3.67688e-05	3.67688e-05	0.000128691	0.000194349	0.000164045	0.000225162	0.000300001	0.000259394
Papaver	0.057874	0.0408501	0.0987241	0.0098908	0.00573593	0.0076479	0.00964567	0.00583573	0.00759416	0.00239327	0.00295828	0.00326655
Citrus	0.014303	0.0115454	0.0258484	0.00253704	0.00102953	0.00165459	0.00238384	0.00164934	0.00198834	0.000975424	0.00155308	0.00132201
Candidatus_Nitrosocosmicus	0.00106629	0.00029415	0.00136044	0.000128691	3.67688e-05	7.35375e-05	0.000177716	4.20214e-05	0.00010465	0.000107618	3.93075e-05	0.00010274
Sinorhizobium	0.000183844	7.35375e-05	0.000257381	1.83844e-05	0	0	3.06406e-05	1.05054e-05	1.97986e-05	3.61508e-05	1.79413e-05	2.85418e-05
Gardnerella	0	0.00029415	0.00029415	0	0	0	0	4.20214e-05	2.26269e-05	0	8.06362e-05	6.10451e-05
Vibrio	0.00680222	0.0168401	0.0236423	0.00110306	0.000955988	0.000955988	0.0011337	0.00240573	0.00181864	0.000668106	0.00216643	0.00172288
Lactococcus	0.00466963	0.00522116	0.0098908	0.000772144	0.000735375	0.000735375	0.000778272	0.000745881	0.000760831	0.00034131	0.000455158	0.000390391
Achromobacter	0.000183844	0.000147075	0.000330919	1.83844e-05	0	0	3.06406e-05	2.10107e-05	2.54553e-05	4.29843e-05	2.89295e-05	3.48322e-05
Oryza	0.0266574	0.0165459	0.0432033	0.00365849	0.00213259	0.00323565	0.00444289	0.00236371	0.00332333	0.00165866	0.000692033	0.00159676
Halomicronema	0	0	0	0	0	0	0	0	0	0	0	0
Kyrpidia	0	3.67688e-05	3.67688e-05	0	0	0	0	5.25268e-06	2.82837e-06	0	1.38973e-05	1.01978e-05
Baekduia	3.67688e-05	3.67688e-05	7.35375e-05	0	0	0	6.12813e-06	5.25268e-06	5.65673e-06	1.50108e-05	1.38973e-05	1.38079e-05
Mitsuaria	3.67688e-05	0	3.67688e-05	0	0	0	6.12813e-06	0	2.82837e-06	1.50108e-05	0	1.01978e-05
Thermodesulfobacterium	0.00125014	0.000698606	0.00194874	0.000238997	3.67688e-05	0.000110306	0.000208356	9.98009e-05	0.000149903	0.000142721	0.000141952	0.000147428
Flavihumibacter	0.000257381	0.000257381	0.000514763	1.83844e-05	0	0	4.28969e-05	3.67688e-05	3.95971e-05	5.89066e-05	7.04068e-05	6.27256e-05
Kytococcus	0	0	0	0	0	0	0	0	0	0	0	0
Methanofervidicoccus	0	7.35375e-05	7.35375e-05	0	0	0	0	1.05054e-05	5.65673e-06	0	1.79413e-05	1.38079e-05
Caldivirga	3.67688e-05	0.000110306	0.000147075	0	0	0	6.12813e-06	1.5758e-05	1.13135e-05	1.50108e-05	4.16919e-05	3.14318e-05
Ceduovirus	0	0	0	0	0	0	0	0	0	0	0	0
Sourvirus	0	0	0	0	0	0	0	0	0	0	0	0
Sulfuriferula	0	0	0	0	0	0	0	0	0	0	0	0
Gustavvirus	0	0	0	0	0	0	0	0	0	0	0	0
Porphyromonas	0.00029415	0.000183844	0.000477994	3.67688e-05	3.67688e-05	3.67688e-05	4.9025e-05	2.62634e-05	3.67688e-05	6.84597e-05	2.77946e-05	4.97851e-05
Peptoclostridium	0.000441225	0.000551531	0.000992757	3.67688e-05	3.67688e-05	3.67688e-05	7.35375e-05	7.87902e-05	7.63659e-05	8.70108e-05	0.000109133	9.54827e-05
Thermosipho	0.000772144	0.000551531	0.00132368	0.000147075	3.67688e-05	7.35375e-05	0.000128691	7.87902e-05	0.000101821	6.04172e-05	8.86236e-05	7.82202e-05
Aquiflexum	7.35375e-05	0.000220613	0.00029415	0	3.67688e-05	3.67688e-05	1.22563e-05	3.15161e-05	2.26269e-05	1.89873e-05	2.53729e-05	2.3916e-05
Anoxybacillus	0.000661838	0.000551531	0.00121337	0.000110306	3.67688e-05	3.67688e-05	0.000110306	7.87902e-05	9.33361e-05	0.000109074	0.000100535	0.000101382
Malassezia	7.35375e-05	0.000147075	0.000220613	0	0	0	1.22563e-05	2.10107e-05	1.69702e-05	1.89873e-05	2.89295e-05	2.42757e-05
Permianibacter	0	0	0	0	0	0	0	0	0	0	0	0
Allopseudarcicella	3.67688e-05	3.67688e-05	7.35375e-05	0	0	0	6.12813e-06	5.25268e-06	5.65673e-06	1.50108e-05	1.38973e-05	1.38079e-05
Candidatus_Evansia	0	3.67688e-05	3.67688e-05	0	0	0	0	5.25268e-06	2.82837e-06	0	1.38973e-05	1.01978e-05
Brevefilum	0.000183844	3.67688e-05	0.000220613	0	0	0	3.06406e-05	5.25268e-06	1.69702e-05	5.89066e-05	1.38973e-05	4.14237e-05
Alphaturrivirus	0	0	0	0	0	0	0	0	0	0	0	0
Planococcus	0.00088245	0.0005883	0.00147075	7.35375e-05	3.67688e-05	7.35375e-05	0.000147075	8.40429e-05	0.000113135	0.000152491	9.89216e-05	0.000125105
Pochonia	0.000183844	7.35375e-05	0.000257381	1.83844e-05	0	0	3.06406e-05	1.05054e-05	1.97986e-05	4.29843e-05	2.77946e-05	3.55708e-05
Marinitoga	0.000441225	0.000330919	0.000772144	3.67688e-05	3.67688e-05	3.67688e-05	7.35375e-05	4.72741e-05	5.93957e-05	8.70108e-05	5.89612e-05	7.12632e-05
Streptococcus	0.0205537	0.0193404	0.0398941	0.00327242	0.00305181	0.00312534	0.00342562	0.00276291	0.00306878	0.00163667	0.00114937	0.00137655
Heliobacterium	0	0	0	0	0	0	0	0	0	0	0	0
Desulfallas	0.000110306	0.000147075	0.000257381	0	0	0	1.83844e-05	2.10107e-05	1.97986e-05	3.0763e-05	2.89295e-05	2.85418e-05
Ferriphaselus	0	0	0	0	0	0	0	0	0	0	0	0
Candidatus_Methylospira	0	3.67688e-05	3.67688e-05	0	0	0	0	5.25268e-06	2.82837e-06	0	1.38973e-05	1.01978e-05
Candidatus_Mikella	0	0	0	0	0	0	0	0	0	0	0	0
Candidatus_Fukatsuia	7.35375e-05	0.000183844	0.000257381	0	0	0	1.22563e-05	2.62634e-05	1.97986e-05	1.89873e-05	4.09125e-05	3.22483e-05
Pandoravirus	7.35375e-05	3.67688e-05	0.000110306	0	0	0	1.22563e-05	5.25268e-06	8.4851e-06	1.89873e-05	1.38973e-05	1.61242e-05
Rigallicvirus	0	0	0	0	0	0	0	0	0	0	0	0
Geoglobus	3.67688e-05	0	3.67688e-05	0	0	0	6.12813e-06	0	2.82837e-06	1.50108e-05	0	1.01978e-05
Luteimicrobium	0	0	0	0	0	0	0	0	0	0	0	0
Crocodylidpoxvirus	0	0	0	0	0	0	0	0	0	0	0	0
Ruegeria	7.35375e-05	3.67688e-05	0.000110306	0	0	0	1.22563e-05	5.25268e-06	8.4851e-06	1.89873e-05	1.38973e-05	1.61242e-05
Azoarcus	0	0.000147075	0.000147075	0	3.67688e-05	0	0	2.10107e-05	1.13135e-05	0	1.96537e-05	1.76631e-05
Arcanobacterium	0	3.67688e-05	3.67688e-05	0	0	0	0	5.25268e-06	2.82837e-06	0	1.38973e-05	1.01978e-05
Spumavirus	0	0	0	0	0	0	0	0	0	0	0	0
Cytomegalovirus	0	0	0	0	0	0	0	0	0	0	0	0
Thermaerobacter	0.000220613	3.67688e-05	0.000257381	0	0	0	3.67688e-05	5.25268e-06	1.97986e-05	7.35375e-05	1.38973e-05	5.11588e-05
Candidatus_Hamiltonella	7.35375e-05	0.000367688	0.000441225	0	3.67688e-05	0	1.22563e-05	5.25268e-05	3.39404e-05	3.00216e-05	6.31779e-05	5.29894e-05
Muribaculum	0.000220613	0.000330919	0.000551531	1.83844e-05	3.67688e-05	3.67688e-05	3.67688e-05	4.72741e-05	4.24255e-05	5.69619e-05	4.09125e-05	4.71017e-05
Isosphaera	0	0	0	0	0	0	0	0	0	0	0	0
Marinomonas	0.000220613	0.000514763	0.000735375	3.67688e-05	7.35375e-05	7.35375e-05	3.67688e-05	7.35375e-05	5.65673e-05	3.2887e-05	6.36854e-05	5.33155e-05
Methanothermococcus	0	0.000183844	0.000183844	0	0	0	0	2.62634e-05	1.41418e-05	0	5.5007e-05	4.1214e-05
Romboutsia	0.0572122	0.121999	0.179211	0.00558885	0.00595654	0.00595654	0.00953537	0.0174284	0.0137855	0.0107164	0.0186114	0.0154213
Orthophasmavirus	3.67688e-05	0.000147075	0.000183844	0	0	0	6.12813e-06	2.10107e-05	1.41418e-05	1.50108e-05	2.89295e-05	2.3916e-05
Sphingopyxis	0.000147075	0.000404456	0.000551531	0	0	0	2.45125e-05	5.77795e-05	4.24255e-05	4.45292e-05	8.97066e-05	7.1748e-05
Thiomicrorhabdus	0.000551531	0.000735375	0.00128691	1.83844e-05	3.67688e-05	3.67688e-05	9.19219e-05	0.000105054	9.89928e-05	0.000173633	0.000134978	0.000147369
Gottschalkia	0.00191198	0.00191198	0.00382395	0.00029415	0.000183844	0.000220613	0.000318663	0.000273139	0.00029415	0.000236771	0.000258131	0.000239233
Altererythrobacter	7.35375e-05	0	7.35375e-05	0	0	0	1.22563e-05	0	5.65673e-06	3.00216e-05	0	2.03956e-05
Friedmanniella	3.67688e-05	7.35375e-05	0.000110306	0	0	0	6.12813e-06	1.05054e-05	8.4851e-06	1.50108e-05	1.79413e-05	1.61242e-05
Niabella	0	7.35375e-05	7.35375e-05	0	0	0	0	1.05054e-05	5.65673e-06	0	2.77946e-05	2.03956e-05
Frankia	0.000183844	7.35375e-05	0.000257381	0	0	0	3.06406e-05	1.05054e-05	1.97986e-05	4.88716e-05	1.79413e-05	3.55708e-05
Lelliottia	0.000661838	0.000808913	0.00147075	1.83844e-05	3.67688e-05	3.67688e-05	0.000110306	0.000115559	0.000113135	0.00023486	0.000178153	0.000197129
Chlorobium	0	7.35375e-05	7.35375e-05	0	0	0	0	1.05054e-05	5.65673e-06	0	2.77946e-05	2.03956e-05
Robigovirus	0	0	0	0	0	0	0	0	0	0	0	0
Oxalobacter	3.67688e-05	0	3.67688e-05	0	0	0	6.12813e-06	0	2.82837e-06	1.50108e-05	0	1.01978e-05
Hoyosella	0	0.000110306	0.000110306	0	0	0	0	1.5758e-05	8.4851e-06	0	2.89295e-05	2.20298e-05
Mycobacterium	0.00580946	0.00264735	0.00845682	0.000128691	0.000110306	0.000110306	0.000968244	0.000378193	0.000650524	0.00159691	0.000484881	0.00112865
Ziziphus	0.0251131	0.015737	0.0408501	0.00336434	0.00147075	0.00198551	0.00418551	0.00224815	0.00314231	0.0030557	0.00186598	0.00257721
Bergeyella	7.35375e-05	0	7.35375e-05	0	0	0	1.22563e-05	0	5.65673e-06	1.89873e-05	0	1.38079e-05
Acidimicrobium	0	0	0	0	0	0	0	0	0	0	0	0
Trichodesmium	0.000919219	0.000514763	0.00143398	0.000165459	3.67688e-05	7.35375e-05	0.000153203	7.35375e-05	0.000110306	0.000130343	8.22174e-05	0.000110306
Shigella	0.0123175	0.00110306	0.0134206	0.000202228	0.000110306	0.000110306	0.00205292	0.00015758	0.00103235	0.00447465	0.000220321	0.00305518
Methylotenera	0.00121337	0.000625069	0.00183844	0.000128691	3.67688e-05	3.67688e-05	0.000202228	8.92956e-05	0.000141418	0.000228736	0.000105839	0.000175598
Ruania	3.67688e-05	0	3.67688e-05	0	0	0	6.12813e-06	0	2.82837e-06	1.50108e-05	0	1.01978e-05
Tepidiforma	0	0	0	0	0	0	0	0	0	0	0	0
Phietavirus	0	0	0	0	0	0	0	0	0	0	0	0
Deltalipothrixvirus	0	0	0	0	0	0	0	0	0	0	0	0
Tateyamaria	0	0	0	0	0	0	0	0	0	0	0	0
Syntrophomonas	3.67688e-05	0.000257381	0.00029415	0	0	0	6.12813e-06	3.67688e-05	2.26269e-05	1.50108e-05	6.71303e-05	5.09891e-05
Lymphocryptovirus	0	0	0	0	0	0	0	0	0	0	0	0
Coprothermobacter	0	0	0	0	0	0	0	0	0	0	0	0
Rubinisphaera	0	3.67688e-05	3.67688e-05	0	0	0	0	5.25268e-06	2.82837e-06	0	1.38973e-05	1.01978e-05
Ureaplasma	0.00110306	0.000772144	0.00187521	0.000128691	7.35375e-05	7.35375e-05	0.000183844	0.000110306	0.000144247	0.000205379	0.000118195	0.000161295
Flammeovirga	0.0011766	0.00088245	0.00205905	0.000128691	7.35375e-05	0.000110306	0.0001961	0.000126064	0.000158389	0.00013493	0.000168304	0.000151887
Muricauda	3.67688e-05	7.35375e-05	0.000110306	0	0	0	6.12813e-06	1.05054e-05	8.4851e-06	1.50108e-05	1.79413e-05	1.61242e-05
Hafnia	0.000367688	0.000772144	0.00113983	3.67688e-05	3.67688e-05	3.67688e-05	6.12813e-05	0.000110306	8.76794e-05	6.84597e-05	0.000120086	9.90467e-05
Gemmatirosa	0	0	0	0	0	0	0	0	0	0	0	0
Alphatectivirus	0	0	0	0	0	0	0	0	0	0	0	0
Gimesia	0	0	0	0	0	0	0	0	0	0	0	0
Gammapapillomavirus	0	0	0	0	0	0	0	0	0	0	0	0
Candidatus_Cloacimonas	3.67688e-05	7.35375e-05	0.000110306	0	0	0	6.12813e-06	1.05054e-05	8.4851e-06	1.50108e-05	1.79413e-05	1.61242e-05
Filimonas	0.000147075	7.35375e-05	0.000220613	0	0	0	2.45125e-05	1.05054e-05	1.69702e-05	6.00431e-05	1.79413e-05	4.14237e-05
Flexistipes	0	0	0	0	0	0	0	0	0	0	0	0
Ichnovirus	0	0	0	0	0	0	0	0	0	0	0	0
Candidatus_Thioglobus	0.000330919	0.000404456	0.000735375	3.67688e-05	3.67688e-05	3.67688e-05	5.51531e-05	5.77795e-05	5.65673e-05	5.06822e-05	4.67852e-05	4.65465e-05
Streptosporangium	3.67688e-05	0	3.67688e-05	0	0	0	6.12813e-06	0	2.82837e-06	1.50108e-05	0	1.01978e-05
Spiribacter	7.35375e-05	3.67688e-05	0.000110306	0	0	0	1.22563e-05	5.25268e-06	8.4851e-06	3.00216e-05	1.38973e-05	2.20298e-05
Aurantimicrobium	0	0	0	0	0	0	0	0	0	0	0	0
Geoalkalibacter	0	0	0	0	0	0	0	0	0	0	0	0
Avibacterium	0.00283119	0.0293415	0.0321727	0.000220613	0.0011766	0.000367688	0.000471866	0.00419164	0.00247482	0.000739561	0.00534987	0.0042736
Silicimonas	0	0	0	0	0	0	0	0	0	0	0	0
Rubrobacter	0.000330919	0.000183844	0.000514763	1.83844e-05	0	0	5.51531e-05	2.62634e-05	3.95971e-05	0.000100695	4.60921e-05	7.42412e-05
Nakamurella	0	3.67688e-05	3.67688e-05	0	0	0	0	5.25268e-06	2.82837e-06	0	1.38973e-05	1.01978e-05
Alphanecrovirus	0	0	0	0	0	0	0	0	0	0	0	0
Caldithrix	0	0	0	0	0	0	0	0	0	0	0	0
Marinithermus	0	0	0	0	0	0	0	0	0	0	0	0
Natranaerobius	0.000661838	0.000477994	0.00113983	0.000128691	7.35375e-05	7.35375e-05	0.000110306	6.82848e-05	8.76794e-05	7.71268e-05	4.94608e-05	6.46309e-05
Escherichia	0.555208	0.0735008	0.628709	0.0114535	0.0105526	0.0105526	0.0925347	0.0105001	0.0483622	0.165986	0.0102626	0.115517
Candidatus_Phytoplasma	0.00378718	0.00172813	0.00551531	0.000533147	3.67688e-05	0.000110306	0.000631197	0.000246876	0.000424255	0.000655028	0.000327988	0.000521852
Lysinimonas	0	0	0	0	0	0	0	0	0	0	0	0
Fimbriimonas	0	0	0	0	0	0	0	0	0	0	0	0
Edwardsiella	7.35375e-05	0.000441225	0.000514763	0	0	0	1.22563e-05	6.30322e-05	3.95971e-05	1.89873e-05	0.000101174	7.72166e-05
Arcobacter	0.0147075	0.0123543	0.0270618	0.00242674	0.00180167	0.00198551	0.00245125	0.0017649	0.00208168	0.000929506	0.00125661	0.00112976
Photobacterium	0.000919219	0.00125014	0.00216936	0.000147075	0.000110306	0.000110306	0.000153203	0.000178591	0.000166874	0.000142246	0.000134978	0.000133094
Cobetia	0	0.000220613	0.000220613	0	0	0	0	3.15161e-05	1.69702e-05	0	4.46735e-05	3.55708e-05
Halomonas	0.000735375	0.000735375	0.00147075	9.19219e-05	0.000147075	0.000110306	0.000122563	0.000105054	0.000113135	9.49365e-05	0.000100535	9.42954e-05
Xylanimicrobium	0	0	0	0	0	0	0	0	0	0	0	0
Dietzia	0.00029415	0.000661838	0.000955988	1.83844e-05	3.67688e-05	3.67688e-05	4.9025e-05	9.45482e-05	7.35375e-05	7.23015e-05	0.000143755	0.000114319
Arabia	0	0	0	0	0	0	0	0	0	0	0	0
Raineyella	0	0	0	0	0	0	0	0	0	0	0	0
Haloplanus	0	0	0	0	0	0	0	0	0	0	0	0
Halorubrum	7.35375e-05	3.67688e-05	0.000110306	0	0	0	1.22563e-05	5.25268e-06	8.4851e-06	3.00216e-05	1.38973e-05	2.20298e-05
Emaravirus	0	0	0	0	0	0	0	0	0	0	0	0
Natronococcus	0	0	0	0	0	0	0	0	0	0	0	0
Ahniella	3.67688e-05	0	3.67688e-05	0	0	0	6.12813e-06	0	2.82837e-06	1.50108e-05	0	1.01978e-05
Rhodobaca	0	0	0	0	0	0	0	0	0	0	0	0
Alphabaculovirus	0.000183844	3.67688e-05	0.000220613	1.83844e-05	0	0	3.06406e-05	5.25268e-06	1.69702e-05	3.61508e-05	1.38973e-05	2.85418e-05
Brochothrix	0.00029415	0.000147075	0.000441225	3.67688e-05	0	3.67688e-05	4.9025e-05	2.10107e-05	3.39404e-05	5.5357e-05	2.89295e-05	4.36645e-05
Minicystis	0	0	0	0	0	0	0	0	0	0	0	0
Agromyces	7.35375e-05	0	7.35375e-05	0	0	0	1.22563e-05	0	5.65673e-06	1.89873e-05	0	1.38079e-05
Ferrovibrio	0	3.67688e-05	3.67688e-05	0	0	0	0	5.25268e-06	2.82837e-06	0	1.38973e-05	1.01978e-05
Thermothielavioides	0.000147075	0.000330919	0.000477994	1.83844e-05	7.35375e-05	3.67688e-05	2.45125e-05	4.72741e-05	3.67688e-05	3.00216e-05	4.60921e-05	3.97148e-05
Bacillus	0.051035	0.0362172	0.0872523	0.00893481	0.00525793	0.00757436	0.00850584	0.00517389	0.00671171	0.00123176	0.00258741	0.00263979
Nonanavirus	0	0	0	0	0	0	0	0	0	0	0	0
Kordia	0.000147075	0.000147075	0.00029415	0	0	0	2.45125e-05	2.10107e-05	2.26269e-05	4.45292e-05	2.89295e-05	3.53263e-05
Chryseolinea	0	0	0	0	0	0	0	0	0	0	0	0
Citrobacter	0.0545648	0.177299	0.231864	0.00178328	0.00375041	0.00264735	0.00909414	0.0253284	0.0178357	0.0132052	0.0398746	0.0306367
Stappia	3.67688e-05	0	3.67688e-05	0	0	0	6.12813e-06	0	2.82837e-06	1.50108e-05	0	1.01978e-05
Phytoreovirus	0	0	0	0	0	0	0	0	0	0	0	0
Aspergillus	0.000110306	0.000257381	0.000367688	0	0	0	1.83844e-05	3.67688e-05	2.82837e-05	3.0763e-05	5.61652e-05	4.54156e-05
Bosea	0.000625069	0.000330919	0.000955988	1.83844e-05	0	0	0.000104178	4.72741e-05	7.35375e-05	0.000154982	9.4256e-05	0.000123782
Rhodomicrobium	3.67688e-05	0	3.67688e-05	0	0	0	6.12813e-06	0	2.82837e-06	1.50108e-05	0	1.01978e-05
Lentzea	0	0	0	0	0	0	0	0	0	0	0	0
Leptothrix	0	3.67688e-05	3.67688e-05	0	0	0	0	5.25268e-06	2.82837e-06	0	1.38973e-05	1.01978e-05
Candidatus_Nesciobacter	7.35375e-05	0	7.35375e-05	0	0	0	1.22563e-05	0	5.65673e-06	1.89873e-05	0	1.38079e-05
Candidatus_Annandia	3.67688e-05	0	3.67688e-05	0	0	0	6.12813e-06	0	2.82837e-06	1.50108e-05	0	1.01978e-05
Flagellimonas	0.000147075	0.000257381	0.000404456	1.83844e-05	0	0	2.45125e-05	3.67688e-05	3.1112e-05	3.00216e-05	5.61652e-05	4.46458e-05
Glycine	0.0554473	0.0364011	0.0918484	0.00785013	0.00606685	0.006361	0.00924122	0.00520015	0.00706526	0.00383205	0.00276059	0.00378492
Halobacillus	0.000257381	0.000404456	0.000661838	3.67688e-05	3.67688e-05	3.67688e-05	4.28969e-05	5.77795e-05	5.09106e-05	4.88716e-05	6.99481e-05	5.91708e-05
Prosthecochloris	0	7.35375e-05	7.35375e-05	0	0	0	0	1.05054e-05	5.65673e-06	0	2.77946e-05	2.03956e-05
Coxiella	0.000955988	0.000551531	0.00150752	0	3.67688e-05	3.67688e-05	0.000159331	7.87902e-05	0.000115963	0.000355474	0.000129873	0.00025066
Salinigranum	0	0	0	0	0	0	0	0	0	0	0	0
Chlamydia	0.00194874	0.00360334	0.00555208	0.000349303	0.000147075	0.000330919	0.000324791	0.000514763	0.000427083	0.000201949	0.000675985	0.000505161
Avulavirus	0	0	0	0	0	0	0	0	0	0	0	0
Capnocytophaga	0.00250028	0.00224289	0.00474317	0.000349303	0.000183844	0.000183844	0.000416713	0.000320413	0.000364859	0.000405236	0.000340791	0.000359151
Bdellovibrio	0.000441225	0.000257381	0.000698606	7.35375e-05	3.67688e-05	3.67688e-05	7.35375e-05	3.67688e-05	5.3739e-05	7.35375e-05	4.24569e-05	5.93171e-05
Ostreococcus	3.67688e-05	7.35375e-05	0.000110306	0	0	0	6.12813e-06	1.05054e-05	8.4851e-06	1.50108e-05	1.79413e-05	1.61242e-05
Halopenitus	0	7.35375e-05	7.35375e-05	0	0	0	0	1.05054e-05	5.65673e-06	0	1.79413e-05	1.38079e-05
Jonquetella	0	0	0	0	0	0	0	0	0	0	0	0
Salmonella	0.00716991	0.00492701	0.0120969	0.000625069	0.000661838	0.000661838	0.00119498	0.000703859	0.000930532	0.00161645	0.000469638	0.00112425
Vigna	0.0887598	0.0643453	0.153105	0.0128507	0.00948634	0.0110306	0.0147933	0.00919219	0.0117773	0.00620687	0.00636893	0.0066918
Yatapoxvirus	0	0	0	0	0	0	0	0	0	0	0	0
Thiodictyon	0	0	0	0	0	0	0	0	0	0	0	0
Wigglesworthia	0.000110306	0.000183844	0.00029415	0	0	0	1.83844e-05	2.62634e-05	2.26269e-05	3.0763e-05	4.09125e-05	3.53263e-05
Jeongeupia	3.67688e-05	0	3.67688e-05	0	0	0	6.12813e-06	0	2.82837e-06	1.50108e-05	0	1.01978e-05
Emdodecavirus	0	0	0	0	0	0	0	0	0	0	0	0
Halanaerobium	0.00161783	0.00125014	0.00286796	0.000257381	0.000147075	0.000183844	0.000269638	0.000178591	0.000220613	0.000153668	8.86236e-05	0.000126483
Lacinutrix	0.00106629	0.000845682	0.00191198	0.000147075	7.35375e-05	0.000110306	0.000177716	0.000120812	0.000147075	8.19429e-05	0.000126864	0.000108244
Oligotropha	0	0	0	0	0	0	0	0	0	0	0	0
Oceanisphaera	3.67688e-05	0.000477994	0.000514763	0	7.35375e-05	0	6.12813e-06	6.82848e-05	3.95971e-05	1.50108e-05	5.7859e-05	5.29894e-05
Dysosmobacter	0	7.35375e-05	7.35375e-05	0	0	0	0	1.05054e-05	5.65673e-06	0	1.79413e-05	1.38079e-05
Methanosphaera	0.00029415	0.000330919	0.000625069	1.83844e-05	3.67688e-05	3.67688e-05	4.9025e-05	4.72741e-05	4.80822e-05	7.23015e-05	3.49741e-05	5.28256e-05
Pandoraea	0.000183844	0.000220613	0.000404456	3.67688e-05	0	3.67688e-05	3.06406e-05	3.15161e-05	3.1112e-05	2.76785e-05	5.3824e-05	4.20467e-05
Lawsonia	3.67688e-05	0	3.67688e-05	0	0	0	6.12813e-06	0	2.82837e-06	1.50108e-05	0	1.01978e-05
Cellvibrio	0.000183844	0.000220613	0.000404456	1.83844e-05	0	0	3.06406e-05	3.15161e-05	3.1112e-05	4.29843e-05	5.3824e-05	4.71017e-05
Caulimovirus	0	0	0	0	0	0	0	0	0	0	0	0
Parasaccharibacter	0	0	0	0	0	0	0	0	0	0	0	0
Candidatus_Midichloria	0	0	0	0	0	0	0	0	0	0	0	0
Zhongshania	0	3.67688e-05	3.67688e-05	0	0	0	0	5.25268e-06	2.82837e-06	0	1.38973e-05	1.01978e-05
Geobacter	0.000147075	0.000367688	0.000514763	1.83844e-05	0	0	2.45125e-05	5.25268e-05	3.95971e-05	3.00216e-05	7.30985e-05	5.70835e-05
Alphapapillomavirus	0	0	0	0	0	0	0	0	0	0	0	0
Lachnoclostridium	0.00389749	0.00430195	0.00819943	0.000514763	0.000330919	0.000330919	0.000649581	0.000614564	0.000630726	0.000591813	0.00068021	0.000614498
Tibrovirus	0	0	0	0	0	0	0	0	0	0	0	0
Erythrobacter	0.000110306	7.35375e-05	0.000183844	0	0	0	1.83844e-05	1.05054e-05	1.41418e-05	3.0763e-05	1.79413e-05	2.3916e-05
Acaryochloris	0	3.67688e-05	3.67688e-05	0	0	0	0	5.25268e-06	2.82837e-06	0	1.38973e-05	1.01978e-05
Wenyingzhuangia	0.000147075	0.000330919	0.000477994	0	3.67688e-05	3.67688e-05	2.45125e-05	4.72741e-05	3.67688e-05	4.45292e-05	3.49741e-05	3.97148e-05
Desulfurococcus	3.67688e-05	0	3.67688e-05	0	0	0	6.12813e-06	0	2.82837e-06	1.50108e-05	0	1.01978e-05
Candidatus_Endolissoclinum	3.67688e-05	0.000330919	0.000367688	0	3.67688e-05	0	6.12813e-06	4.72741e-05	2.82837e-05	1.50108e-05	7.86149e-05	6.03311e-05
Ogataea	3.67688e-05	0	3.67688e-05	0	0	0	6.12813e-06	0	2.82837e-06	1.50108e-05	0	1.01978e-05
Lachnoanaerobaculum	0.000183844	0.000220613	0.000404456	0	3.67688e-05	0	3.06406e-05	3.15161e-05	3.1112e-05	4.88716e-05	3.30822e-05	3.9276e-05
Methylovorus	3.67688e-05	0	3.67688e-05	0	0	0	6.12813e-06	0	2.82837e-06	1.50108e-05	0	1.01978e-05
Sedimenticola	0	0	0	0	0	0	0	0	0	0	0	0
Torulaspora	3.67688e-05	0.000183844	0.000220613	0	3.67688e-05	0	6.12813e-06	2.62634e-05	1.69702e-05	1.50108e-05	2.77946e-05	2.42757e-05
Pelobacter	0	0	0	0	0	0	0	0	0	0	0	0
Pseudodesulfovibrio	3.67688e-05	7.35375e-05	0.000110306	0	0	0	6.12813e-06	1.05054e-05	8.4851e-06	1.50108e-05	1.79413e-05	1.61242e-05
Chania	0	0.000183844	0.000183844	0	0	0	0	2.62634e-05	1.41418e-05	0	3.49741e-05	2.82365e-05
Debaryomyces	0.00029415	0.000257381	0.000551531	3.67688e-05	3.67688e-05	3.67688e-05	4.9025e-05	3.67688e-05	4.24255e-05	5.5357e-05	5.19989e-05	5.16645e-05
Gloeocapsa	0.000735375	0.000330919	0.00106629	7.35375e-05	0	0	0.000122563	4.72741e-05	8.20226e-05	0.00013888	8.67885e-05	0.00011545
Wizardvirus	0	0	0	0	0	0	0	0	0	0	0	0
Thermococcus	0.000110306	0.000551531	0.000661838	0	3.67688e-05	3.67688e-05	1.83844e-05	7.87902e-05	5.09106e-05	3.0763e-05	6.16305e-05	5.72351e-05
Hyphomonas	0	0	0	0	0	0	0	0	0	0	0	0
Listeria	0.00625069	0.00308858	0.00933927	0.000992757	0.000330919	0.000551531	0.00104178	0.000441225	0.000718405	0.000764814	0.000289518	0.000618658
Candidatus_Nitrosotenuis	0	0	0	0	0	0	0	0	0	0	0	0
Pyropia	0	0	0	0	0	0	0	0	0	0	0	0
Plasmodium	0.0275398	0.0191933	0.0467331	0.00522116	0.00268412	0.00375041	0.00458997	0.0027419	0.00359485	0.00135285	0.00164638	0.00174281
Roseimaritima	0	0	0	0	0	0	0	0	0	0	0	0
Scheffersomyces	0.000110306	0.000441225	0.000551531	0	7.35375e-05	3.67688e-05	1.83844e-05	6.30322e-05	4.24255e-05	3.0763e-05	5.07457e-05	4.71017e-05
Methylibium	0.000698606	0.000220613	0.000919219	7.35375e-05	0	3.67688e-05	0.000116434	3.15161e-05	7.07092e-05	0.000117238	6.85537e-05	0.000100091
Siminovitchvirus	0.000220613	0.000183844	0.000404456	1.83844e-05	3.67688e-05	3.67688e-05	3.67688e-05	2.62634e-05	3.1112e-05	4.65092e-05	2.77946e-05	3.62943e-05
Desulfuromonas	0	3.67688e-05	3.67688e-05	0	0	0	0	5.25268e-06	2.82837e-06	0	1.38973e-05	1.01978e-05
Candidatus_Hoaglandella	0	3.67688e-05	3.67688e-05	0	0	0	0	5.25268e-06	2.82837e-06	0	1.38973e-05	1.01978e-05
Rhizobium	0.000919219	0.000477994	0.00139721	0.000128691	3.67688e-05	0.000110306	0.000153203	6.82848e-05	0.000107478	0.000151453	6.5184e-05	0.000116719
Rhodococcus	0.000441225	0.000330919	0.000772144	3.67688e-05	3.67688e-05	3.67688e-05	7.35375e-05	4.72741e-05	5.93957e-05	0.000127371	4.60921e-05	8.94855e-05
Besnoitia	0.00224289	0.0011766	0.00341949	0.000110306	7.35375e-05	0.000110306	0.000373816	0.000168086	0.000263038	0.000526919	0.000274215	0.000405804
Cycloclasticus	0	0	0	0	0	0	0	0	0	0	0	0
Intestinimonas	0	0.000147075	0.000147075	0	0	0	0	2.10107e-05	1.13135e-05	0	5.55891e-05	4.07913e-05
Cannabis	0.0294518	0.0167298	0.0461816	0.00525793	0.00216936	0.00308858	0.00490863	0.00238997	0.00355243	0.00187293	0.00177013	0.00217628
Parabacteroides	3.67688e-05	0.000147075	0.000183844	0	0	0	6.12813e-06	2.10107e-05	1.41418e-05	1.50108e-05	2.89295e-05	2.3916e-05
Fletchervirus	0.000147075	0.000183844	0.000330919	0	0	0	2.45125e-05	2.62634e-05	2.54553e-05	6.00431e-05	4.09125e-05	4.83725e-05
Denitrobacterium	3.67688e-05	0	3.67688e-05	0	0	0	6.12813e-06	0	2.82837e-06	1.50108e-05	0	1.01978e-05
Roufvirus	0	0	0	0	0	0	0	0	0	0	0	0
Gordonia	0.000183844	0.00029415	0.000477994	1.83844e-05	0	0	3.06406e-05	4.20214e-05	3.67688e-05	4.29843e-05	6.16305e-05	5.19989e-05
Candidatus_Moranella	0	0	0	0	0	0	0	0	0	0	0	0
Pseudopedobacter	0.000183844	0.000257381	0.000441225	0	3.67688e-05	0	3.06406e-05	3.67688e-05	3.39404e-05	7.50539e-05	4.24569e-05	5.70835e-05
Saccharospirillum	0	0	0	0	0	0	0	0	0	0	0	0
Tatumella	7.35375e-05	0.000330919	0.000404456	0	0	0	1.22563e-05	4.72741e-05	3.1112e-05	1.89873e-05	6.26663e-05	4.94358e-05
Trueperella	0.000110306	0.00029415	0.000404456	0	0	0	1.83844e-05	4.20214e-05	3.1112e-05	3.0763e-05	6.85537e-05	5.38009e-05
Runella	0.000147075	0.000183844	0.000330919	1.83844e-05	0	0	2.45125e-05	2.62634e-05	2.54553e-05	3.00216e-05	5.5007e-05	4.34655e-05
Asticcacaulis	7.35375e-05	0	7.35375e-05	0	0	0	1.22563e-05	0	5.65673e-06	1.89873e-05	0	1.38079e-05
Turneriella	0	0	0	0	0	0	0	0	0	0	0	0
Endozoicomonas	0	0.000110306	0.000110306	0	0	0	0	1.5758e-05	8.4851e-06	0	2.89295e-05	2.20298e-05
Fragaria	0.00786851	0.00489025	0.0127588	0.00123175	0.000735375	0.000845682	0.00131142	0.000698606	0.000981443	0.000843814	0.000475157	0.000714612
Lymphocystivirus	0.000110306	0.000147075	0.000257381	0	0	0	1.83844e-05	2.10107e-05	1.97986e-05	4.50324e-05	2.89295e-05	3.55708e-05
Terribacillus	0.000110306	3.67688e-05	0.000147075	0	0	0	1.83844e-05	5.25268e-06	1.13135e-05	4.50324e-05	1.38973e-05	3.14318e-05
Thermotoga	0.000147075	0.000330919	0.000477994	0	0	0	2.45125e-05	4.72741e-05	3.67688e-05	4.45292e-05	0.000109721	8.35765e-05
Marivivens	0	0	0	0	0	0	0	0	0	0	0	0
Desulfurivibrio	3.67688e-05	0	3.67688e-05	0	0	0	6.12813e-06	0	2.82837e-06	1.50108e-05	0	1.01978e-05
Guillardia	7.35375e-05	0	7.35375e-05	0	0	0	1.22563e-05	0	5.65673e-06	1.89873e-05	0	1.38079e-05
Libanicoccus	0	3.67688e-05	3.67688e-05	0	0	0	0	5.25268e-06	2.82837e-06	0	1.38973e-05	1.01978e-05
Enterovibrio	0	0.000183844	0.000183844	0	0	0	0	2.62634e-05	1.41418e-05	0	4.09125e-05	3.19785e-05
Devosia	0	0.000110306	0.000110306	0	0	0	0	1.5758e-05	8.4851e-06	0	2.89295e-05	2.20298e-05
Halobacteroides	0.00220613	0.00088245	0.00308858	0.000312534	7.35375e-05	0.000220613	0.000367688	0.000126064	0.000237583	0.00029415	0.000114037	0.000241396
Methanopyrus	7.35375e-05	3.67688e-05	0.000110306	0	0	0	1.22563e-05	5.25268e-06	8.4851e-06	3.00216e-05	1.38973e-05	2.20298e-05
Ureibacillus	0.00029415	0.000514763	0.000808913	3.67688e-05	7.35375e-05	7.35375e-05	4.9025e-05	7.35375e-05	6.22241e-05	5.5357e-05	7.65403e-05	6.60894e-05
Niastella	3.67688e-05	0	3.67688e-05	0	0	0	6.12813e-06	0	2.82837e-06	1.50108e-05	0	1.01978e-05
Candidatus_Nitrosopelagicus	0.000147075	0	0.000147075	1.83844e-05	0	0	2.45125e-05	0	1.13135e-05	3.00216e-05	0	2.318e-05
Dehalococcoides	7.35375e-05	0.000257381	0.000330919	0	0	0	1.22563e-05	3.67688e-05	2.54553e-05	3.00216e-05	5.19989e-05	4.34655e-05
Devriesea	0	3.67688e-05	3.67688e-05	0	0	0	0	5.25268e-06	2.82837e-06	0	1.38973e-05	1.01978e-05
Glutamicibacter	7.35375e-05	3.67688e-05	0.000110306	0	0	0	1.22563e-05	5.25268e-06	8.4851e-06	3.00216e-05	1.38973e-05	2.20298e-05
Stella	0	0	0	0	0	0	0	0	0	0	0	0
Sorghum	0.0155164	0.0132735	0.0287899	0.0020039	0.00161783	0.00165459	0.00258607	0.00189622	0.00221461	0.00160148	0.000885727	0.00126056
Thiohalobacter	0	0	0	0	0	0	0	0	0	0	0	0
Leptospira	0.000257381	0.000183844	0.000441225	3.67688e-05	0	3.67688e-05	4.28969e-05	2.62634e-05	3.39404e-05	1.50108e-05	5.5007e-05	4.10032e-05
Alicyclobacillus	0	0	0	0	0	0	0	0	0	0	0	0
Eisenbergiella	0.000147075	0.00029415	0.000441225	0	0	0	2.45125e-05	4.20214e-05	3.39404e-05	4.45292e-05	6.85537e-05	5.70835e-05
Salimicrobium	3.67688e-05	0	3.67688e-05	0	0	0	6.12813e-06	0	2.82837e-06	1.50108e-05	0	1.01978e-05
Georhizobium	0	0	0	0	0	0	0	0	0	0	0	0
Archangium	0	0	0	0	0	0	0	0	0	0	0	0
Celeribacter	0	0.000183844	0.000183844	0	3.67688e-05	0	0	2.62634e-05	1.41418e-05	0	2.77946e-05	2.3916e-05
Basilea	3.67688e-05	0.000367688	0.000404456	0	3.67688e-05	0	6.12813e-06	5.25268e-05	3.1112e-05	1.50108e-05	5.95046e-05	4.94358e-05
Desulfosarcina	0.00128691	0.000404456	0.00169136	3.67688e-05	0	3.67688e-05	0.000214484	5.77795e-05	0.000130105	0.000437172	0.000107947	0.000303432
Siansivirga	7.35375e-05	3.67688e-05	0.000110306	0	0	0	1.22563e-05	5.25268e-06	8.4851e-06	1.89873e-05	1.38973e-05	1.61242e-05
Punavirus	0	0	0	0	0	0	0	0	0	0	0	0
Kangiella	3.67688e-05	0.000330919	0.000367688	0	3.67688e-05	0	6.12813e-06	4.72741e-05	2.82837e-05	1.50108e-05	4.09125e-05	3.72372e-05
Orientia	0.000147075	0.000220613	0.000367688	0	3.67688e-05	0	2.45125e-05	3.15161e-05	2.82837e-05	3.79746e-05	3.30822e-05	3.40776e-05
Riemerella	3.67688e-05	0.00029415	0.000330919	0	3.67688e-05	0	6.12813e-06	4.20214e-05	2.54553e-05	1.50108e-05	4.94608e-05	4.07913e-05
Rhodothermus	0.000110306	3.67688e-05	0.000147075	1.83844e-05	0	0	1.83844e-05	5.25268e-06	1.13135e-05	2.01391e-05	1.38973e-05	1.76631e-05
Planctopirus	0	0	0	0	0	0	0	0	0	0	0	0
Cinunavirus	0	0	0	0	0	0	0	0	0	0	0	0
Methanothermobacter	0	0	0	0	0	0	0	0	0	0	0	0
Candidatus_Amoebophilus	0.000147075	3.67688e-05	0.000183844	0	0	0	2.45125e-05	5.25268e-06	1.41418e-05	6.00431e-05	1.38973e-05	4.1214e-05
Yuyuevirus	0	0	0	0	0	0	0	0	0	0	0	0
Methylomonas	0.00136044	0.000661838	0.00202228	0.000147075	3.67688e-05	3.67688e-05	0.000226741	9.45482e-05	0.00015556	0.000277517	0.000114037	0.000208079
Anaerolinea	0	0	0	0	0	0	0	0	0	0	0	0
Roseovarius	7.35375e-05	7.35375e-05	0.000147075	0	0	0	1.22563e-05	1.05054e-05	1.13135e-05	1.89873e-05	1.79413e-05	1.76631e-05
Sphaerotilus	0	0	0	0	0	0	0	0	0	0	0	0
Hungateiclostridium	0.00297827	0.00216936	0.00514763	0.000496378	0.000257381	0.000477994	0.000496378	0.000309908	0.000395971	0.000364549	0.000270075	0.000318127
Brevundimonas	0.00272089	0.000441225	0.00316211	7.35375e-05	3.67688e-05	7.35375e-05	0.000453481	6.30322e-05	0.000243239	0.000899044	7.26568e-05	0.000616821
Melioribacter	0.000183844	7.35375e-05	0.000257381	0	0	0	3.06406e-05	1.05054e-05	1.97986e-05	7.50539e-05	1.79413e-05	5.11588e-05
Francisella	0.00489025	0.00397103	0.00886127	0.000643453	0.000514763	0.0005883	0.000815041	0.000567289	0.000681636	0.00046242	0.000479339	0.00046958
Fijivirus	3.67688e-05	0	3.67688e-05	0	0	0	6.12813e-06	0	2.82837e-06	1.50108e-05	0	1.01978e-05
Bernardetia	0.000110306	3.67688e-05	0.000147075	1.83844e-05	0	0	1.83844e-05	5.25268e-06	1.13135e-05	2.01391e-05	1.38973e-05	1.76631e-05
Alphanudivirus	0	0	0	0	0	0	0	0	0	0	0	0
Betaretrovirus	0	0	0	0	0	0	0	0	0	0	0	0
Eikenella	3.67688e-05	3.67688e-05	7.35375e-05	0	0	0	6.12813e-06	5.25268e-06	5.65673e-06	1.50108e-05	1.38973e-05	1.38079e-05
Renibacterium	0	0	0	0	0	0	0	0	0	0	0	0
Selenomonas	0.000477994	0.00029415	0.000772144	3.67688e-05	3.67688e-05	3.67688e-05	7.96656e-05	4.20214e-05	5.93957e-05	0.000107618	3.93075e-05	7.73288e-05
Thiocystis	0	7.35375e-05	7.35375e-05	0	0	0	0	1.05054e-05	5.65673e-06	0	2.77946e-05	2.03956e-05
Kineococcus	0.00338273	0.0011766	0.00455933	0.000147075	0.000110306	0.000110306	0.000563788	0.000168086	0.000350717	0.000823051	0.000241909	0.000594703
Raphidovirus	0	0	0	0	0	0	0	0	0	0	0	0
Lacunisphaera	0	0	0	0	0	0	0	0	0	0	0	0
Fastidiosipila	7.35375e-05	0.000110306	0.000183844	0	0	0	1.22563e-05	1.5758e-05	1.41418e-05	1.89873e-05	2.89295e-05	2.3916e-05
Candidatus_Koribacter	0	0	0	0	0	0	0	0	0	0	0	0
Methanobrevibacter	0.00360334	0.00238997	0.00599331	0.000514763	0.00029415	0.00029415	0.000600556	0.000341424	0.000461024	0.0003951	0.000263194	0.000343158
Neurospora	0.000735375	0.000477994	0.00121337	9.19219e-05	0	7.35375e-05	0.000122563	6.82848e-05	9.33361e-05	8.27638e-05	0.000122738	0.000105733
Pirellula	0	0	0	0	0	0	0	0	0	0	0	0
Candidatus_Sulcia	0.000183844	0.000404456	0.0005883	1.83844e-05	3.67688e-05	3.67688e-05	3.06406e-05	5.77795e-05	4.52539e-05	4.29843e-05	5.55891e-05	5.01321e-05
Egicoccus	0	0	0	0	0	0	0	0	0	0	0	0
Desulfobacter	0.000404456	0.000330919	0.000735375	7.35375e-05	3.67688e-05	3.67688e-05	6.74094e-05	4.72741e-05	5.65673e-05	4.88716e-05	5.07457e-05	4.8907e-05
Nitrosopumilus	0.000110306	0.00029415	0.000404456	0	3.67688e-05	0	1.83844e-05	4.20214e-05	3.1112e-05	3.0763e-05	4.94608e-05	4.20467e-05
Almendravirus	0	3.67688e-05	3.67688e-05	0	0	0	0	5.25268e-06	2.82837e-06	0	1.38973e-05	1.01978e-05
Obesumbacterium	0	0.000257381	0.000257381	0	0	0	0	3.67688e-05	1.97986e-05	0	6.71303e-05	5.11588e-05
Ralstonia	0.00191198	0.000220613	0.00213259	3.67688e-05	0	0	0.000318663	3.15161e-05	0.000164045	0.00069167	6.85537e-05	0.000473165
Marmoricola	0.000477994	7.35375e-05	0.000551531	0	0	0	7.96656e-05	1.05054e-05	4.24255e-05	0.00019514	2.77946e-05	0.000132441
Ornithinimicrobium	3.67688e-05	0	3.67688e-05	0	0	0	6.12813e-06	0	2.82837e-06	1.50108e-05	0	1.01978e-05
Jannaschia	0	0	0	0	0	0	0	0	0	0	0	0
Candidatus_Doolittlea	0	7.35375e-05	7.35375e-05	0	0	0	0	1.05054e-05	5.65673e-06	0	2.77946e-05	2.03956e-05
Marinobacterium	3.67688e-05	3.67688e-05	7.35375e-05	0	0	0	6.12813e-06	5.25268e-06	5.65673e-06	1.50108e-05	1.38973e-05	1.38079e-05
Teredinibacter	0	0	0	0	0	0	0	0	0	0	0	0
Octadecabacter	0	0	0	0	0	0	0	0	0	0	0	0
Calothrix	0.00242674	0.00213259	0.00455933	0.000349303	0.000257381	0.000330919	0.000404456	0.000304655	0.000350717	0.00022305	0.000182261	0.000200052
Sphingobium	0.000220613	0.000110306	0.000330919	3.67688e-05	0	3.67688e-05	3.67688e-05	1.5758e-05	2.54553e-05	4.02782e-05	1.96537e-05	3.14318e-05
Pusillimonas	3.67688e-05	0	3.67688e-05	0	0	0	6.12813e-06	0	2.82837e-06	1.50108e-05	0	1.01978e-05
Kazachstania	0.0005883	0.000919219	0.00150752	9.19219e-05	7.35375e-05	7.35375e-05	9.805e-05	0.000131317	0.000115963	9.77431e-05	0.000127118	0.000111167
Agathobaculum	7.35375e-05	0.000110306	0.000183844	0	0	0	1.22563e-05	1.5758e-05	1.41418e-05	1.89873e-05	2.89295e-05	2.3916e-05
Arthrospira	0	0	0	0	0	0	0	0	0	0	0	0
Vampirococcus	0	0	0	0	0	0	0	0	0	0	0	0
Synechocystis	3.67688e-05	7.35375e-05	0.000110306	0	0	0	6.12813e-06	1.05054e-05	8.4851e-06	1.50108e-05	1.79413e-05	1.61242e-05
Leuconostoc	0.00238997	0.00158106	0.00397103	0.000202228	0.000257381	0.000220613	0.000398328	0.000225865	0.000305464	0.00037165	0.000166381	0.000281781
Mooglevirus	0	0	0	0	0	0	0	0	0	0	0	0
Pulveribacter	3.67688e-05	0	3.67688e-05	0	0	0	6.12813e-06	0	2.82837e-06	1.50108e-05	0	1.01978e-05
Algoriphagus	0.000147075	7.35375e-05	0.000220613	0	0	0	2.45125e-05	1.05054e-05	1.69702e-05	4.45292e-05	1.79413e-05	3.22483e-05
Ereboglobus	0.000110306	0.000110306	0.000220613	1.83844e-05	0	0	1.83844e-05	1.5758e-05	1.69702e-05	2.01391e-05	2.89295e-05	2.42757e-05
Salinibacter	0.000110306	0.000183844	0.00029415	0	3.67688e-05	0	1.83844e-05	2.62634e-05	2.26269e-05	3.0763e-05	2.77946e-05	2.82365e-05
Salinivibrio	0	0.000110306	0.000110306	0	0	0	0	1.5758e-05	8.4851e-06	0	2.89295e-05	2.20298e-05
Lautropia	3.67688e-05	0	3.67688e-05	0	0	0	6.12813e-06	0	2.82837e-06	1.50108e-05	0	1.01978e-05
Buttiauxella	0.000110306	0.000625069	0.000735375	1.83844e-05	3.67688e-05	3.67688e-05	1.83844e-05	8.92956e-05	5.65673e-05	2.01391e-05	0.000123522	9.5664e-05
Bracovirus	0	0	0	0	0	0	0	0	0	0	0	0
Neglecta	0.000220613	0.00029415	0.000514763	1.83844e-05	0	0	3.67688e-05	4.20214e-05	3.95971e-05	4.65092e-05	8.33837e-05	6.62204e-05
Epibacterium	0	3.67688e-05	3.67688e-05	0	0	0	0	5.25268e-06	2.82837e-06	0	1.38973e-05	1.01978e-05
Coopervirus	0	0	0	0	0	0	0	0	0	0	0	0
Coraliomargarita	0	0	0	0	0	0	0	0	0	0	0	0
Alloprevotella	7.35375e-05	0.000330919	0.000404456	0	0	0	1.22563e-05	4.72741e-05	3.1112e-05	1.89873e-05	6.94864e-05	5.38009e-05
Cuniculiplasma	7.35375e-05	0	7.35375e-05	0	0	0	1.22563e-05	0	5.65673e-06	1.89873e-05	0	1.38079e-05
Kiritimatiella	3.67688e-05	0	3.67688e-05	0	0	0	6.12813e-06	0	2.82837e-06	1.50108e-05	0	1.01978e-05
Candidatus_Cardinium	3.67688e-05	3.67688e-05	7.35375e-05	0	0	0	6.12813e-06	5.25268e-06	5.65673e-06	1.50108e-05	1.38973e-05	1.38079e-05
Ndongobacter	0	3.67688e-05	3.67688e-05	0	0	0	0	5.25268e-06	2.82837e-06	0	1.38973e-05	1.01978e-05
Labrys	3.67688e-05	0	3.67688e-05	0	0	0	6.12813e-06	0	2.82837e-06	1.50108e-05	0	1.01978e-05
Methanocaldococcus	0.000698606	0.000919219	0.00161783	5.51531e-05	0.000110306	7.35375e-05	0.000116434	0.000131317	0.000124448	0.000142246	0.000161472	0.000146721
Nyceiraevirus	3.67688e-05	0	3.67688e-05	0	0	0	6.12813e-06	0	2.82837e-06	1.50108e-05	0	1.01978e-05
Exiguobacterium	0.000551531	0.000330919	0.00088245	3.67688e-05	3.67688e-05	3.67688e-05	9.19219e-05	4.72741e-05	6.78808e-05	0.000128953	5.07457e-05	9.35572e-05
Yarrowia	0.000992757	0.000404456	0.00139721	9.19219e-05	0	0	0.000165459	5.77795e-05	0.000107478	0.000192817	0.000112043	0.000157764
Candidatus_Cyclonatronum	0	0	0	0	0	0	0	0	0	0	0	0
Psychroserpens	3.67688e-05	7.35375e-05	0.000110306	0	0	0	6.12813e-06	1.05054e-05	8.4851e-06	1.50108e-05	1.79413e-05	1.61242e-05
Congregibacter	0	0	0	0	0	0	0	0	0	0	0	0
Nonagvirus	0	0	0	0	0	0	0	0	0	0	0	0
Brevibacterium	3.67688e-05	0.000110306	0.000147075	0	0	0	6.12813e-06	1.5758e-05	1.13135e-05	1.50108e-05	2.89295e-05	2.318e-05
Gillisia	0.000330919	0.000330919	0.000661838	0	3.67688e-05	0	5.51531e-05	4.72741e-05	5.09106e-05	8.62304e-05	5.5007e-05	6.80279e-05
Pseudescherichia	7.35375e-05	7.35375e-05	0.000147075	0	0	0	1.22563e-05	1.05054e-05	1.13135e-05	3.00216e-05	2.77946e-05	2.76158e-05
Parvibaculum	0	0	0	0	0	0	0	0	0	0	0	0
Granulibacter	0	3.67688e-05	3.67688e-05	0	0	0	0	5.25268e-06	2.82837e-06	0	1.38973e-05	1.01978e-05
Croceicoccus	0	3.67688e-05	3.67688e-05	0	0	0	0	5.25268e-06	2.82837e-06	0	1.38973e-05	1.01978e-05
Aerococcus	0.000625069	0.00132368	0.00194874	9.19219e-05	0.000147075	0.000110306	0.000104178	0.000189096	0.000149903	9.1307e-05	0.000178153	0.000145892
Paraphotobacterium	0.00110306	0.000919219	0.00202228	5.51531e-05	0.000110306	7.35375e-05	0.000183844	0.000131317	0.00015556	0.00025046	0.000110014	0.000181472
Thalassotalea	0.000110306	0.00029415	0.000404456	0	0	0	1.83844e-05	4.20214e-05	3.1112e-05	3.0763e-05	6.85537e-05	5.38009e-05
Caulobacter	0.000183844	0.000110306	0.00029415	1.83844e-05	0	0	3.06406e-05	1.5758e-05	2.26269e-05	4.29843e-05	4.16919e-05	4.1214e-05
Zunongwangia	0.000919219	0.0005883	0.00150752	0.000147075	3.67688e-05	3.67688e-05	0.000153203	8.40429e-05	0.000115963	0.000156717	0.000119549	0.000136628
Euzebyella	0.000183844	0.000147075	0.000330919	0	0	0	3.06406e-05	2.10107e-05	2.54553e-05	5.89066e-05	2.89295e-05	4.34655e-05
Orrella	3.67688e-05	0	3.67688e-05	0	0	0	6.12813e-06	0	2.82837e-06	1.50108e-05	0	1.01978e-05
Pseudonocardia	0.000367688	0.000110306	0.000477994	5.51531e-05	0	3.67688e-05	6.12813e-05	1.5758e-05	3.67688e-05	3.00216e-05	2.89295e-05	3.67688e-05
Orthobunyavirus	0	3.67688e-05	3.67688e-05	0	0	0	0	5.25268e-06	2.82837e-06	0	1.38973e-05	1.01978e-05
Photorhabdus	0.000625069	0.00139721	0.00202228	5.51531e-05	0.000147075	0.000110306	0.000104178	0.000199602	0.00015556	0.000107618	0.000186106	0.000156828
Nibribacter	0	0	0	0	0	0	0	0	0	0	0	0
Thermoanaerobacterium	0.00227966	0.00169136	0.00397103	0.000220613	0.000183844	0.000220613	0.000379944	0.000241623	0.000305464	0.000366706	0.000177429	0.000277348
Kozakia	0	0	0	0	0	0	0	0	0	0	0	0
Breoghania	0	0	0	0	0	0	0	0	0	0	0	0
Neomicrococcus	0	0	0	0	0	0	0	0	0	0	0	0
Litorilituus	0	0.000220613	0.000220613	0	0	0	0	3.15161e-05	1.69702e-05	0	5.7859e-05	4.40596e-05
Candidatus_Babela	0.00029415	0.00029415	0.0005883	3.67688e-05	0	0	4.9025e-05	4.20214e-05	4.52539e-05	5.5357e-05	9.59483e-05	7.67664e-05
Cronobacter	0.000477994	0.00121337	0.00169136	1.83844e-05	0.000147075	3.67688e-05	7.96656e-05	0.000173338	0.000130105	0.000160131	0.000202188	0.000182993
Olleya	0.0005883	0.000955988	0.00154429	7.35375e-05	3.67688e-05	7.35375e-05	9.805e-05	0.00013657	0.000118791	8.59687e-05	0.000188341	0.000145654
Bicaudavirus	0	0	0	0	0	0	0	0	0	0	0	0
Litoreibacter	0	0	0	0	0	0	0	0	0	0	0	0
Ehrlichia	0.000955988	0.00113983	0.00209582	9.19219e-05	3.67688e-05	7.35375e-05	0.000159331	0.000162833	0.000161217	0.000163886	0.000225519	0.000191373
Neptunomonas	0	3.67688e-05	3.67688e-05	0	0	0	0	5.25268e-06	2.82837e-06	0	1.38973e-05	1.01978e-05
Phascolarctobacterium	0.000183844	0.000257381	0.000441225	3.67688e-05	0	3.67688e-05	3.06406e-05	3.67688e-05	3.39404e-05	2.76785e-05	6.71303e-05	5.08188e-05
Fervidobacterium	0.000441225	0.000330919	0.000772144	5.51531e-05	3.67688e-05	3.67688e-05	7.35375e-05	4.72741e-05	5.93957e-05	7.71268e-05	4.09125e-05	5.91708e-05
Rothia	7.35375e-05	0.000183844	0.000257381	0	3.67688e-05	0	1.22563e-05	2.62634e-05	1.97986e-05	1.89873e-05	2.77946e-05	2.42757e-05
Phytobacter	0.000625069	0.000992757	0.00161783	0	0.000110306	0	0.000104178	0.000141822	0.000124448	0.000165119	0.000158047	0.000155663
Nibricoccus	0	0	0	0	0	0	0	0	0	0	0	0
Cryobacterium	0	3.67688e-05	3.67688e-05	0	0	0	0	5.25268e-06	2.82837e-06	0	1.38973e-05	1.01978e-05
Acidovorax	0.000404456	0.000330919	0.000735375	5.51531e-05	7.35375e-05	7.35375e-05	6.74094e-05	4.72741e-05	5.65673e-05	5.41222e-05	4.60921e-05	4.8907e-05
Endomicrobium	0	0	0	0	0	0	0	0	0	0	0	0
Caproiciproducens	0	0	0	0	0	0	0	0	0	0	0	0
Phicbkvirus	0	0	0	0	0	0	0	0	0	0	0	0
Crinalium	0.000955988	0.000625069	0.00158106	9.19219e-05	3.67688e-05	3.67688e-05	0.000159331	8.92956e-05	0.00012162	0.000175054	0.000188512	0.000178486
Tistrella	0	3.67688e-05	3.67688e-05	0	0	0	0	5.25268e-06	2.82837e-06	0	1.38973e-05	1.01978e-05
Pelagibaca	3.67688e-05	0	3.67688e-05	0	0	0	6.12813e-06	0	2.82837e-06	1.50108e-05	0	1.01978e-05
Tetrasphaera	0	0	0	0	0	0	0	0	0	0	0	0
Aquisphaera	0	3.67688e-05	3.67688e-05	0	0	0	0	5.25268e-06	2.82837e-06	0	1.38973e-05	1.01978e-05
Mycoavidus	0	0	0	0	0	0	0	0	0	0	0	0
Haloprofundus	0	0	0	0	0	0	0	0	0	0	0	0
Leisingera	0.000110306	3.67688e-05	0.000147075	0	0	0	1.83844e-05	5.25268e-06	1.13135e-05	3.0763e-05	1.38973e-05	2.318e-05
Leishmania	0.00125014	0.000772144	0.00202228	0.000128691	7.35375e-05	7.35375e-05	0.000208356	0.000110306	0.00015556	0.0001927	0.000130861	0.000163165
Velarivirus	0	0	0	0	0	0	0	0	0	0	0	0
Thalassospira	0.000220613	7.35375e-05	0.00029415	0	0	0	3.67688e-05	1.05054e-05	2.26269e-05	6.15259e-05	2.77946e-05	4.63599e-05
Ephemeroptericola	0	0	0	0	0	0	0	0	0	0	0	0
Thauera	0	3.67688e-05	3.67688e-05	0	0	0	0	5.25268e-06	2.82837e-06	0	1.38973e-05	1.01978e-05
Swingsia	7.35375e-05	3.67688e-05	0.000110306	0	0	0	1.22563e-05	5.25268e-06	8.4851e-06	3.00216e-05	1.38973e-05	2.20298e-05
Roseburia	0.00220613	0.00191198	0.0041181	0.000349303	0.000147075	0.000257381	0.000367688	0.000273139	0.000316777	0.000183107	0.000391926	0.000305254
Arabidopsis	0.00617715	0.00408133	0.0102585	0.000974372	0.000551531	0.000698606	0.00102953	0.000583047	0.000789114	0.000602828	0.000370999	0.000523361
Xylanibacterium	0	0	0	0	0	0	0	0	0	0	0	0
Methylacidiphilum	0.000625069	0.000404456	0.00102953	7.35375e-05	3.67688e-05	3.67688e-05	0.000104178	5.77795e-05	7.91943e-05	0.000123964	8.1825e-05	0.000101638
Parvimonas	0.00143398	0.00139721	0.00283119	0.000128691	0.000183844	0.000147075	0.000238997	0.000199602	0.000217784	0.000226359	0.000170961	0.000190738
Beijerinckia	3.67688e-05	0	3.67688e-05	0	0	0	6.12813e-06	0	2.82837e-06	1.50108e-05	0	1.01978e-05
Sandaracinus	0	0	0	0	0	0	0	0	0	0	0	0
Methanococcus	0.00187521	0.0011766	0.00305181	0.000128691	0.000147075	0.000147075	0.000312534	0.000168086	0.000234754	0.000331123	0.00015723	0.000252314
Herbaspirillum	0.000110306	7.35375e-05	0.000183844	1.83844e-05	0	0	1.83844e-05	1.05054e-05	1.41418e-05	2.01391e-05	2.77946e-05	2.3916e-05
Pontibacter	0.00169136	0.000919219	0.00261058	0.000202228	0.000110306	0.000147075	0.000281894	0.000131317	0.000200814	0.00020886	0.000125333	0.000179261
Zobellia	0	0	0	0	0	0	0	0	0	0	0	0
Desulfobacterium	7.35375e-05	0.000183844	0.000257381	0	0	0	1.22563e-05	2.62634e-05	1.97986e-05	1.89873e-05	4.09125e-05	3.22483e-05
Desulfatibacillum	0	0	0	0	0	0	0	0	0	0	0	0
Mucinivorans	0.00113983	0.000514763	0.00165459	0.000128691	7.35375e-05	7.35375e-05	0.000189972	7.35375e-05	0.000127276	0.000234187	0.000103998	0.000178632
Tetrapisispora	0.00323565	0.00250028	0.00573593	0.000404456	0.000257381	0.000330919	0.000539275	0.000357182	0.000441225	0.000420302	0.000279793	0.000348819
Acidaminococcus	0.000551531	0.00029415	0.000845682	1.83844e-05	3.67688e-05	3.67688e-05	9.19219e-05	4.20214e-05	6.50524e-05	0.000146615	4.94608e-05	0.000104164
Emcibacter	0.000147075	0.000441225	0.0005883	0	3.67688e-05	3.67688e-05	2.45125e-05	6.30322e-05	4.52539e-05	4.45292e-05	7.86149e-05	6.56949e-05
Haloarcula	0	0	0	0	0	0	0	0	0	0	0	0
Hahella	7.35375e-05	7.35375e-05	0.000147075	0	0	0	1.22563e-05	1.05054e-05	1.13135e-05	1.89873e-05	1.79413e-05	1.76631e-05
Odoribacter	0.00194874	0.000551531	0.00250028	0.000312534	3.67688e-05	3.67688e-05	0.000324791	7.87902e-05	0.000192329	0.000349916	0.000117101	0.000272335
Pyrolobus	0	0	0	0	0	0	0	0	0	0	0	0
Bacteriovorax	0.000183844	3.67688e-05	0.000220613	0	0	0	3.06406e-05	5.25268e-06	1.69702e-05	5.89066e-05	1.38973e-05	4.14237e-05
Hoeflea	0	0	0	0	0	0	0	0	0	0	0	0
Candidatus_Symbiobacter	0	3.67688e-05	3.67688e-05	0	0	0	0	5.25268e-06	2.82837e-06	0	1.38973e-05	1.01978e-05
Bradymonas	0.000110306	0	0.000110306	0	0	0	1.83844e-05	0	8.4851e-06	3.0763e-05	0	2.20298e-05
Desulfotomaculum	0.000220613	0.000183844	0.000404456	3.67688e-05	0	3.67688e-05	3.67688e-05	2.62634e-05	3.1112e-05	3.2887e-05	4.09125e-05	3.62943e-05
Petrotoga	0.00110306	0.0005883	0.00169136	5.51531e-05	3.67688e-05	3.67688e-05	0.000183844	8.40429e-05	0.000130105	0.00034335	9.89216e-05	0.000238107
Moorella	0	0	0	0	0	0	0	0	0	0	0	0
Mahella	0	0.000110306	0.000110306	0	0	0	0	1.5758e-05	8.4851e-06	0	4.16919e-05	3.05935e-05
Nitrospira	3.67688e-05	0	3.67688e-05	0	0	0	6.12813e-06	0	2.82837e-06	1.50108e-05	0	1.01978e-05
Cryptosporidium	0.00264735	0.00227966	0.00492701	0.000404456	0.000110306	0.000330919	0.000441225	0.000325666	0.000379001	0.000318002	0.000363018	0.000334099
Shewanella	0.00250028	0.00591977	0.00842005	0.000349303	0.000735375	0.000477994	0.000416713	0.000845682	0.000647696	0.000189873	0.000679311	0.000543411
Halalkaliarchaeum	3.67688e-05	0	3.67688e-05	0	0	0	6.12813e-06	0	2.82837e-06	1.50108e-05	0	1.01978e-05
Pseudorhodoplanes	3.67688e-05	3.67688e-05	7.35375e-05	0	0	0	6.12813e-06	5.25268e-06	5.65673e-06	1.50108e-05	1.38973e-05	1.38079e-05
Leptolyngbya	0.000845682	0.000441225	0.00128691	9.19219e-05	3.67688e-05	3.67688e-05	0.000140947	6.30322e-05	9.89928e-05	0.000128252	7.56945e-05	0.00010655
Solimonas	0.00143398	0.0005883	0.00202228	3.67688e-05	7.35375e-05	3.67688e-05	0.000238997	8.40429e-05	0.00015556	0.000448971	0.000117649	0.000312049
Anaerotruncus	0.000110306	0.000147075	0.000257381	1.83844e-05	0	0	1.83844e-05	2.10107e-05	1.97986e-05	2.01391e-05	3.58826e-05	2.85418e-05
Ruminococcus	0.00242674	0.00290473	0.00533147	0.000349303	0.000183844	0.000220613	0.000404456	0.000414962	0.000410113	0.00025046	0.000678884	0.000506566
Plantibacter	3.67688e-05	0	3.67688e-05	0	0	0	6.12813e-06	0	2.82837e-06	1.50108e-05	0	1.01978e-05
Xiamenvirus	0	0	0	0	0	0	0	0	0	0	0	0
Shinella	0	0	0	0	0	0	0	0	0	0	0	0
Brussowvirus	0	0	0	0	0	0	0	0	0	0	0	0
Arsenicicoccus	3.67688e-05	7.35375e-05	0.000110306	0	0	0	6.12813e-06	1.05054e-05	8.4851e-06	1.50108e-05	1.79413e-05	1.61242e-05
Plesiomonas	0.000110306	0.000441225	0.000551531	0	3.67688e-05	0	1.83844e-05	6.30322e-05	4.24255e-05	4.50324e-05	7.56945e-05	6.51651e-05
Commensalibacter	7.35375e-05	0	7.35375e-05	0	0	0	1.22563e-05	0	5.65673e-06	1.89873e-05	0	1.38079e-05
Petrimonas	0	3.67688e-05	3.67688e-05	0	0	0	0	5.25268e-06	2.82837e-06	0	1.38973e-05	1.01978e-05
Planctomyces	7.35375e-05	0	7.35375e-05	0	0	0	1.22563e-05	0	5.65673e-06	1.89873e-05	0	1.38079e-05
Alcaligenes	0.000147075	0.000147075	0.00029415	1.83844e-05	3.67688e-05	3.67688e-05	2.45125e-05	2.10107e-05	2.26269e-05	3.00216e-05	1.96537e-05	2.3916e-05
Oenococcus	0.000110306	0.0005883	0.000698606	0	7.35375e-05	3.67688e-05	1.83844e-05	8.40429e-05	5.3739e-05	3.0763e-05	0.000101174	8.16887e-05
Kibdelosporangium	7.35375e-05	0	7.35375e-05	0	0	0	1.22563e-05	0	5.65673e-06	1.89873e-05	0	1.38079e-05
Muromegalovirus	0	0	0	0	0	0	0	0	0	0	0	0
Oleiphilus	3.67688e-05	7.35375e-05	0.000110306	0	0	0	6.12813e-06	1.05054e-05	8.4851e-06	1.50108e-05	2.77946e-05	2.20298e-05
Butyricimonas	0.000220613	0.00029415	0.000514763	1.83844e-05	3.67688e-05	3.67688e-05	3.67688e-05	4.20214e-05	3.95971e-05	5.69619e-05	4.94608e-05	5.08188e-05
Acetomicrobium	0.000441225	0.000183844	0.000625069	3.67688e-05	0	3.67688e-05	7.35375e-05	2.62634e-05	4.80822e-05	9.00647e-05	4.09125e-05	6.94151e-05
Paenarthrobacter	0	0	0	0	0	0	0	0	0	0	0	0
Agarilytica	0	0	0	0	0	0	0	0	0	0	0	0
Pontimonas	0	0	0	0	0	0	0	0	0	0	0	0
Leptotrichia	0.00720668	0.00463286	0.0118395	0.00121337	0.000698606	0.00106629	0.00120111	0.000661838	0.000910734	0.000217734	0.000445798	0.000444318
Actinobacillus	0.167077	1.13744	1.30452	0.0203515	0.239916	0.0216936	0.0278462	0.162492	0.100348	0.0358305	0.137123	0.121726
Paraburkholderia	0.000404456	0.000514763	0.000919219	5.51531e-05	7.35375e-05	7.35375e-05	6.74094e-05	7.35375e-05	7.07092e-05	5.41222e-05	7.65403e-05	6.44967e-05
Pectobacterium	0.00338273	0.00261058	0.00599331	0.000514763	0.000441225	0.000514763	0.000563788	0.00037294	0.000461024	0.000552593	0.00028197	0.000420467
Candidatus_Kuenenia	0	0	0	0	0	0	0	0	0	0	0	0
Legionella	0.00397103	0.00341949	0.00739052	0.000808913	0.000404456	0.000514763	0.000661838	0.000488499	0.000568502	0.000275152	0.000245475	0.000264128
Eggerthella	3.67688e-05	0	3.67688e-05	0	0	0	6.12813e-06	0	2.82837e-06	1.50108e-05	0	1.01978e-05
Brucella	3.67688e-05	0	3.67688e-05	0	0	0	6.12813e-06	0	2.82837e-06	1.50108e-05	0	1.01978e-05
Tetragenococcus	0.000772144	0.00113983	0.00191198	0.000110306	0.000220613	0.000147075	0.000128691	0.000162833	0.000147075	9.51736e-05	0.000105839	9.84323e-05
Rheinheimera	0.000110306	0.000514763	0.000625069	0	3.67688e-05	0	1.83844e-05	7.35375e-05	4.80822e-05	3.0763e-05	0.000120086	9.17804e-05
Chitinolyticbacter	3.67688e-05	7.35375e-05	0.000110306	0	0	0	6.12813e-06	1.05054e-05	8.4851e-06	1.50108e-05	1.79413e-05	1.61242e-05
Meiothermus	0.000147075	0	0.000147075	0	0	0	2.45125e-05	0	1.13135e-05	4.45292e-05	0	3.14318e-05
Histophilus	0.00143398	0.0137883	0.0152223	0.000147075	0.00154429	0.000257381	0.000238997	0.00196976	0.00117094	0.000325357	0.00219084	0.00180291
Palaeococcus	0	0	0	0	0	0	0	0	0	0	0	0
Physcomitrella	0.0361805	0.0262161	0.0623966	0.00601169	0.00327242	0.0041181	0.00603008	0.00374516	0.00479974	0.00265123	0.00313991	0.00304366
Saliniradius	0	0.000147075	0.000147075	0	0	0	0	2.10107e-05	1.13135e-05	0	5.55891e-05	4.07913e-05
Anaerobutyricum	0.000735375	0.00125014	0.00198551	0.000147075	3.67688e-05	7.35375e-05	0.000122563	0.000178591	0.000152732	8.59687e-05	0.000302033	0.000222568
Nitratiruptor	0.0005883	0.000220613	0.000808913	5.51531e-05	3.67688e-05	3.67688e-05	9.805e-05	3.15161e-05	6.22241e-05	0.000117813	3.93075e-05	8.80208e-05
Vividuovirus	0	0	0	0	0	0	0	0	0	0	0	0
Cyanothece	3.67688e-05	0	3.67688e-05	0	0	0	6.12813e-06	0	2.82837e-06	1.50108e-05	0	1.01978e-05
Massilimicrobiota	0.00102953	0.000477994	0.00150752	9.19219e-05	3.67688e-05	7.35375e-05	0.000171588	6.82848e-05	0.000115963	0.000236771	9.35705e-05	0.000174955
Pseudobutyrivibrio	0.000220613	0.000404456	0.000625069	3.67688e-05	3.67688e-05	3.67688e-05	3.67688e-05	5.77795e-05	4.80822e-05	3.2887e-05	6.6649e-05	5.28256e-05
Pichia	0.000661838	0.00147075	0.00213259	7.35375e-05	0.000147075	0.000110306	0.000110306	0.000210107	0.000164045	0.000111525	0.000135454	0.000130529
Filifactor	0.0005883	0.000441225	0.00102953	9.19219e-05	3.67688e-05	3.67688e-05	9.805e-05	6.30322e-05	7.91943e-05	6.84597e-05	7.56945e-05	7.1748e-05
Geitlerinema	0	0	0	0	0	0	0	0	0	0	0	0
Lawsonella	3.67688e-05	3.67688e-05	7.35375e-05	0	0	0	6.12813e-06	5.25268e-06	5.65673e-06	1.50108e-05	1.38973e-05	1.38079e-05
Melittangium	0	0.000110306	0.000110306	0	0	0	0	1.5758e-05	8.4851e-06	0	1.96537e-05	1.61242e-05
Natronolimnobius	0	3.67688e-05	3.67688e-05	0	0	0	0	5.25268e-06	2.82837e-06	0	1.38973e-05	1.01978e-05
Cyanidioschyzon	0	0	0	0	0	0	0	0	0	0	0	0
Magnetospira	0	0	0	0	0	0	0	0	0	0	0	0
Dermacoccus	0.000257381	0	0.000257381	0	0	0	4.28969e-05	0	1.97986e-05	0.000105075	0	7.13847e-05
Antarctobacter	0	0	0	0	0	0	0	0	0	0	0	0
Afipia	3.67688e-05	0	3.67688e-05	0	0	0	6.12813e-06	0	2.82837e-06	1.50108e-05	0	1.01978e-05
Haematospirillum	0	0	0	0	0	0	0	0	0	0	0	0
Candidatus_Gullanella	0.000220613	0	0.000220613	0	0	0	3.67688e-05	0	1.69702e-05	5.69619e-05	0	4.14237e-05
Kagunavirus	0	3.67688e-05	3.67688e-05	0	0	0	0	5.25268e-06	2.82837e-06	0	1.38973e-05	1.01978e-05
Methanohalophilus	0.000183844	0.000110306	0.00029415	0	0	0	3.06406e-05	1.5758e-05	2.26269e-05	5.89066e-05	2.89295e-05	4.38625e-05
Ketogulonicigenium	3.67688e-05	0	3.67688e-05	0	0	0	6.12813e-06	0	2.82837e-06	1.50108e-05	0	1.01978e-05
Serpentinomonas	0	0	0	0	0	0	0	0	0	0	0	0
Candidatus_Arthromitus	0.00522116	0.00227966	0.00750083	0.000625069	0.000183844	0.000257381	0.000870194	0.000325666	0.000576987	0.000835765	0.000353585	0.000658319
Ichthyobacterium	0.000257381	0.000220613	0.000477994	0	0	0	4.28969e-05	3.15161e-05	3.67688e-05	8.82961e-05	8.33837e-05	8.22174e-05
Phaseolus	0.0333493	0.0193771	0.0527264	0.00568077	0.00268412	0.00290473	0.00555821	0.00276816	0.00405588	0.0017576	0.00175115	0.00221725
Polaribacter	0.00341949	0.00286796	0.00628746	0.000496378	0.000257381	0.00029415	0.000569916	0.000409709	0.000483651	0.000348625	0.000352947	0.000346176
Saccharopolyspora	0	7.35375e-05	7.35375e-05	0	0	0	0	1.05054e-05	5.65673e-06	0	1.79413e-05	1.38079e-05
Helianthus	0.0568813	0.0400044	0.0968857	0.00979887	0.00580946	0.00757436	0.00948021	0.00571492	0.00745275	0.00233815	0.00243756	0.00301094
Machinavirus	0	0.000477994	0.000477994	0	0	0	0	6.82848e-05	3.67688e-05	0	0.00015075	0.00011233
Scardovia	7.35375e-05	7.35375e-05	0.000147075	0	0	0	1.22563e-05	1.05054e-05	1.13135e-05	3.00216e-05	1.79413e-05	2.318e-05
Izhakiella	0	0.000183844	0.000183844	0	0	0	0	2.62634e-05	1.41418e-05	0	4.60921e-05	3.53263e-05
Corynebacterium	0.0154061	0.0298195	0.0452256	0.00205905	0.00150752	0.00150752	0.00256769	0.00425992	0.00347889	0.0021737	0.00777754	0.00574324
Ruminiclostridium	0.0017649	0.000772144	0.00253704	0.00029415	3.67688e-05	0.000110306	0.00029415	0.000110306	0.000195157	0.000204058	0.000167153	0.000201046
Totivirus	0	0	0	0	0	0	0	0	0	0	0	0
Candidatus_Nucleicultrix	0	0	0	0	0	0	0	0	0	0	0	0
Halapricum	0	0	0	0	0	0	0	0	0	0	0	0
Methanomethylovorans	0	0	0	0	0	0	0	0	0	0	0	0
Erwinia	0.000514763	0.00136044	0.00187521	5.51531e-05	0.000183844	0.000110306	8.57938e-05	0.000194349	0.000144247	0.000124508	7.56945e-05	0.000111789
Candidatus_Blochmannia	0.00088245	0.000551531	0.00143398	0.000110306	3.67688e-05	0.000110306	0.000147075	7.87902e-05	0.000110306	0.000135596	9.35705e-05	0.0001153
Dictyoglomus	0.00220613	0.000698606	0.00290473	0.00029415	0.000110306	0.000147075	0.000367688	9.98009e-05	0.000223441	0.000285757	8.9347e-05	0.00023945
Nitratireductor	3.67688e-05	0	3.67688e-05	0	0	0	6.12813e-06	0	2.82837e-06	1.50108e-05	0	1.01978e-05
Vulgatibacter	0	0	0	0	0	0	0	0	0	0	0	0
Tolumonas	0	0	0	0	0	0	0	0	0	0	0	0
Mailhella	3.67688e-05	0	3.67688e-05	0	0	0	6.12813e-06	0	2.82837e-06	1.50108e-05	0	1.01978e-05
Dokdonia	0.0011766	0.00106629	0.00224289	0.000202228	7.35375e-05	0.000183844	0.0001961	0.000152328	0.00017253	0.000146461	0.000160873	0.000149645
Acidothermus	0	0	0	0	0	0	0	0	0	0	0	0
Tatlockia	7.35375e-05	0	7.35375e-05	0	0	0	1.22563e-05	0	5.65673e-06	1.89873e-05	0	1.38079e-05
Thalassococcus	3.67688e-05	0	3.67688e-05	0	0	0	6.12813e-06	0	2.82837e-06	1.50108e-05	0	1.01978e-05
Microbacterium	0.00227966	0.00191198	0.00419164	0.000147075	0.000183844	0.000183844	0.000379944	0.000273139	0.000322434	0.000454309	0.000299357	0.000365892
Syntrophus	0	0	0	0	0	0	0	0	0	0	0	0
Arsenophonus	0.00150752	0.000992757	0.00250028	0.000165459	7.35375e-05	7.35375e-05	0.000251253	0.000141822	0.000192329	0.000307996	0.000170395	0.000239305
Desulfomicrobium	0	0.000110306	0.000110306	0	0	0	0	1.5758e-05	8.4851e-06	0	1.96537e-05	1.61242e-05
Kochikohdavirus	3.67688e-05	7.35375e-05	0.000110306	0	0	0	6.12813e-06	1.05054e-05	8.4851e-06	1.50108e-05	2.77946e-05	2.20298e-05
Suicoccus	0.000110306	3.67688e-05	0.000147075	0	0	0	1.83844e-05	5.25268e-06	1.13135e-05	4.50324e-05	1.38973e-05	3.14318e-05
Sphingosinicella	0	0	0	0	0	0	0	0	0	0	0	0
Ilyobacter	0.00088245	0.000477994	0.00136044	0.000147075	7.35375e-05	0.000110306	0.000147075	6.82848e-05	0.00010465	0.000101364	4.46735e-05	8.33689e-05
Sphaerospermopsis	0.000477994	0.000441225	0.000919219	1.83844e-05	3.67688e-05	3.67688e-05	7.96656e-05	6.30322e-05	7.07092e-05	0.000110102	6.26663e-05	8.41964e-05
Hippea	0.000110306	3.67688e-05	0.000147075	0	0	0	1.83844e-05	5.25268e-06	1.13135e-05	3.0763e-05	1.38973e-05	2.318e-05
Phaeobacter	3.67688e-05	0.000147075	0.000183844	0	3.67688e-05	0	6.12813e-06	2.10107e-05	1.41418e-05	1.50108e-05	1.96537e-05	1.86186e-05
Amphibacillus	0.000514763	0.000330919	0.000845682	1.83844e-05	3.67688e-05	3.67688e-05	8.57938e-05	4.72741e-05	6.50524e-05	0.000124508	6.61643e-05	9.51189e-05
Hydrogenovibrio	3.67688e-05	0.000183844	0.000220613	0	0	0	6.12813e-06	2.62634e-05	1.69702e-05	1.50108e-05	3.49741e-05	2.85418e-05
Syntrophobacter	0	0	0	0	0	0	0	0	0	0	0	0
Mycetocola	0	0	0	0	0	0	0	0	0	0	0	0
Methanoplanus	0.000110306	0	0.000110306	1.83844e-05	0	0	1.83844e-05	0	8.4851e-06	2.01391e-05	0	1.61242e-05
Lonsdalea	0	0.000110306	0.000110306	0	0	0	0	1.5758e-05	8.4851e-06	0	2.89295e-05	2.20298e-05
Fuerstia	7.35375e-05	0	7.35375e-05	0	0	0	1.22563e-05	0	5.65673e-06	3.00216e-05	0	2.03956e-05
Emergencia	0.000110306	3.67688e-05	0.000147075	0	0	0	1.83844e-05	5.25268e-06	1.13135e-05	3.0763e-05	1.38973e-05	2.318e-05
Ananas	0.0161415	0.0105894	0.0267309	0.00238997	0.00150752	0.0017649	0.00269025	0.00151277	0.00205622	0.000898969	0.000989671	0.00109532
Auraticoccus	0	0	0	0	0	0	0	0	0	0	0	0
Gloeobacter	0	0	0	0	0	0	0	0	0	0	0	0
Oceanihabitans	0	0.000110306	0.000110306	0	0	0	0	1.5758e-05	8.4851e-06	0	1.96537e-05	1.61242e-05
Changchengzhania	0.000698606	0.000257381	0.000955988	0	0	0	0.000116434	3.67688e-05	7.35375e-05	0.000221123	9.7281e-05	0.000163748
Calditerrivibrio	0	0	0	0	0	0	0	0	0	0	0	0
Agrobacterium	0.00216936	0.00183844	0.00400779	0.000220613	0.000147075	0.000147075	0.000361559	0.000262634	0.000308292	0.000461835	0.000256881	0.000352846
Plantactinospora	0.000147075	7.35375e-05	0.000220613	0	0	0	2.45125e-05	1.05054e-05	1.69702e-05	6.00431e-05	2.77946e-05	4.40596e-05
Skunavirus	7.35375e-05	0.000147075	0.000220613	0	0	0	1.22563e-05	2.10107e-05	1.69702e-05	1.89873e-05	2.89295e-05	2.42757e-05
Comamonas	0.000514763	0.000257381	0.000772144	0	3.67688e-05	0	8.57938e-05	3.67688e-05	5.93957e-05	0.000176592	4.24569e-05	0.00012059
Mardivirus	0	0	0	0	0	0	0	0	0	0	0	0
Glycocaulis	3.67688e-05	7.35375e-05	0.000110306	0	0	0	6.12813e-06	1.05054e-05	8.4851e-06	1.50108e-05	2.77946e-05	2.20298e-05
Aquitalea	3.67688e-05	7.35375e-05	0.000110306	0	0	0	6.12813e-06	1.05054e-05	8.4851e-06	1.50108e-05	2.77946e-05	2.20298e-05
Polaromonas	0	0	0	0	0	0	0	0	0	0	0	0
Pelosinus	0.00202228	0.000955988	0.00297827	0.000238997	3.67688e-05	0.000147075	0.000337047	0.00013657	0.000229098	0.000365043	0.000234201	0.000306218
Erysipelatoclostridium	0.000477994	0.00106629	0.00154429	3.67688e-05	7.35375e-05	3.67688e-05	7.96656e-05	0.000152328	0.000118791	9.70491e-05	0.000190381	0.000153194
Curvibacter	0	0	0	0	0	0	0	0	0	0	0	0
Synechococcus	0.000147075	0.000514763	0.000661838	1.83844e-05	7.35375e-05	3.67688e-05	2.45125e-05	7.35375e-05	5.09106e-05	3.00216e-05	5.61652e-05	5.09891e-05
Thalassolituus	0.000183844	0.000110306	0.00029415	1.83844e-05	0	0	3.06406e-05	1.5758e-05	2.26269e-05	4.29843e-05	4.16919e-05	4.1214e-05
Salinarchaeum	3.67688e-05	0	3.67688e-05	0	0	0	6.12813e-06	0	2.82837e-06	1.50108e-05	0	1.01978e-05
Haemophilus	0.0119131	0.109975	0.121888	0.00112145	0.00716991	0.0017649	0.00198551	0.0157108	0.00937603	0.00268074	0.0184458	0.0149611
Bradyrhizobium	0.00161783	0.000257381	0.00187521	5.51531e-05	0	3.67688e-05	0.000269638	3.67688e-05	0.000144247	0.000535698	5.61652e-05	0.000368441
Arenimonas	0	0	0	0	0	0	0	0	0	0	0	0
Nakaseomyces	0.000514763	0.000441225	0.000955988	3.67688e-05	7.35375e-05	3.67688e-05	8.57938e-05	6.30322e-05	7.35375e-05	9.77431e-05	7.86149e-05	8.49138e-05
Kerstersia	3.67688e-05	0	3.67688e-05	0	0	0	6.12813e-06	0	2.82837e-06	1.50108e-05	0	1.01978e-05
Candidatus_Azobacteroides	0.000147075	0.000110306	0.000257381	1.83844e-05	0	0	2.45125e-05	1.5758e-05	1.97986e-05	3.00216e-05	2.89295e-05	2.85418e-05
Spirosoma	0.00606685	0.00283119	0.00889804	0.00112145	0.000147075	0.000514763	0.00101114	0.000404456	0.000684465	0.000588645	0.000416532	0.000574648
Eubacterium	0.00650807	0.00408133	0.0105894	0.00113983	0.000477994	0.000808913	0.00108468	0.000583047	0.000814569	0.000390338	0.000450538	0.000482415
Thioalkalivibrio	0	0.000110306	0.000110306	0	0	0	0	1.5758e-05	8.4851e-06	0	2.89295e-05	2.20298e-05
Salinispira	0	0.000110306	0.000110306	0	0	0	0	1.5758e-05	8.4851e-06	0	2.89295e-05	2.20298e-05
Panicum	0.0130161	0.0093025	0.0223186	0.00178328	0.00113983	0.00136044	0.00216936	0.00132893	0.00171682	0.00159205	0.000556181	0.00118361
Zymomonas	0.000110306	0.000257381	0.000367688	1.83844e-05	0	0	1.83844e-05	3.67688e-05	2.82837e-05	2.01391e-05	5.61652e-05	4.28632e-05
Ictalurivirus	0	0	0	0	0	0	0	0	0	0	0	0
Salipiger	0	3.67688e-05	3.67688e-05	0	0	0	0	5.25268e-06	2.82837e-06	0	1.38973e-05	1.01978e-05
Nonlabens	0.00121337	0.000625069	0.00183844	0.000165459	0.000110306	0.000110306	0.000202228	8.92956e-05	0.000141418	0.000165664	6.6649e-05	0.000130728
Proteus	0.00128691	0.00378718	0.00507409	0.000202228	0.000330919	0.000220613	0.000214484	0.000541026	0.000390315	0.000130343	0.000518128	0.000412329
Phlebovirus	0	0	0	0	0	0	0	0	0	0	0	0
Candidatus_Purcelliella	7.35375e-05	7.35375e-05	0.000147075	0	0	0	1.22563e-05	1.05054e-05	1.13135e-05	3.00216e-05	1.79413e-05	2.318e-05
Seonamhaeicola	0.000845682	0.000404456	0.00125014	5.51531e-05	3.67688e-05	3.67688e-05	0.000140947	5.77795e-05	9.61645e-05	0.000149657	7.90233e-05	0.000119652
Anaerococcus	0.000183844	0.000183844	0.000367688	1.83844e-05	3.67688e-05	3.67688e-05	3.06406e-05	2.62634e-05	2.82837e-05	3.61508e-05	2.77946e-05	3.05935e-05
Lentibacillus	0	3.67688e-05	3.67688e-05	0	0	0	0	5.25268e-06	2.82837e-06	0	1.38973e-05	1.01978e-05
Neoasaia	0	0	0	0	0	0	0	0	0	0	0	0
Mageeibacillus	7.35375e-05	7.35375e-05	0.000147075	0	0	0	1.22563e-05	1.05054e-05	1.13135e-05	1.89873e-05	2.77946e-05	2.318e-05
Carnobacterium	0.00455933	0.00319888	0.00775821	0.000661838	0.000404456	0.0005883	0.000759888	0.000456983	0.000596785	0.000388892	0.000352582	0.000387137
Truepera	0	0	0	0	0	0	0	0	0	0	0	0
Flavobacterium	0.00860389	0.00566239	0.0142663	0.00174652	0.000625069	0.0011766	0.00143398	0.000808913	0.00109741	0.00065774	0.000620365	0.000691286
Cucurbita	0.0131632	0.00922896	0.0223922	0.00167298	0.000845682	0.00121337	0.00219387	0.00131842	0.00172248	0.00129803	0.00090798	0.00114917
Pimelobacter	0.000147075	3.67688e-05	0.000183844	0	0	0	2.45125e-05	5.25268e-06	1.41418e-05	4.45292e-05	1.38973e-05	3.19785e-05
Novosphingobium	7.35375e-05	7.35375e-05	0.000147075	0	0	0	1.22563e-05	1.05054e-05	1.13135e-05	1.89873e-05	1.79413e-05	1.76631e-05
Pseudolabrys	0	7.35375e-05	7.35375e-05	0	0	0	0	1.05054e-05	5.65673e-06	0	1.79413e-05	1.38079e-05
Thermanaerovibrio	3.67688e-05	0	3.67688e-05	0	0	0	6.12813e-06	0	2.82837e-06	1.50108e-05	0	1.01978e-05
Alphacoronavirus	0	0	0	0	0	0	0	0	0	0	0	0
Geovibrio	3.67688e-05	3.67688e-05	7.35375e-05	0	0	0	6.12813e-06	5.25268e-06	5.65673e-06	1.50108e-05	1.38973e-05	1.38079e-05
Iodobacter	0.000110306	0.000110306	0.000220613	0	0	0	1.83844e-05	1.5758e-05	1.69702e-05	3.0763e-05	2.89295e-05	2.85418e-05
Rhodoluna	0	0	0	0	0	0	0	0	0	0	0	0
Nautilia	0.00161783	0.000661838	0.00227966	0.000165459	0.000110306	0.000110306	0.000269638	9.45482e-05	0.000175359	0.000271857	0.000101491	0.000210233
Methanomassiliicoccus	0	0	0	0	0	0	0	0	0	0	0	0
Otagovirus	0	0	0	0	0	0	0	0	0	0	0	0
Hyperthermus	0	0	0	0	0	0	0	0	0	0	0	0
Aminobacter	0	7.35375e-05	7.35375e-05	0	0	0	0	1.05054e-05	5.65673e-06	0	1.79413e-05	1.38079e-05
Kushneria	0	3.67688e-05	3.67688e-05	0	0	0	0	5.25268e-06	2.82837e-06	0	1.38973e-05	1.01978e-05
Geodermatophilus	0	7.35375e-05	7.35375e-05	0	0	0	0	1.05054e-05	5.65673e-06	0	1.79413e-05	1.38079e-05
Badnavirus	0	0	0	0	0	0	0	0	0	0	0	0
Schizotequatrovirus	0	0	0	0	0	0	0	0	0	0	0	0
Sextaecvirus	0	0	0	0	0	0	0	0	0	0	0	0
Dyella	3.67688e-05	3.67688e-05	7.35375e-05	0	0	0	6.12813e-06	5.25268e-06	5.65673e-06	1.50108e-05	1.38973e-05	1.38079e-05
Psychromicrobium	0	0	0	0	0	0	0	0	0	0	0	0
Cellulophaga	0.00220613	0.00231643	0.00452256	0.000312534	0.000220613	0.000220613	0.000367688	0.000330919	0.000347889	0.00027318	0.000324733	0.000290145
Gluconacetobacter	0	0	0	0	0	0	0	0	0	0	0	0
Neisseria	0.000735375	0.00599331	0.00672868	9.19219e-05	0.000477994	0.000330919	0.000122563	0.000856187	0.000517591	0.000150108	0.000732524	0.000650066
Candidatus_Nasuia	0	0	0	0	0	0	0	0	0	0	0	0
Malus	0.0204067	0.0140457	0.0344523	0.00312534	0.00224289	0.00250028	0.00340111	0.00200652	0.00265018	0.00124118	0.00135744	0.00144459
Gordonibacter	3.67688e-05	0.000147075	0.000183844	0	0	0	6.12813e-06	2.10107e-05	1.41418e-05	1.50108e-05	4.16919e-05	3.19785e-05
Gemmatimonas	0	3.67688e-05	3.67688e-05	0	0	0	0	5.25268e-06	2.82837e-06	0	1.38973e-05	1.01978e-05
Weeksella	7.35375e-05	0	7.35375e-05	0	0	0	1.22563e-05	0	5.65673e-06	1.89873e-05	0	1.38079e-05
Geminocystis	0.00264735	0.00191198	0.00455933	0.000330919	0.000183844	0.000183844	0.000441225	0.000273139	0.000350717	0.000483897	0.000256379	0.000371533
Rufibacter	3.67688e-05	0.000110306	0.000147075	0	0	0	6.12813e-06	1.5758e-05	1.13135e-05	1.50108e-05	2.89295e-05	2.318e-05
Planktothrix	0.000808913	0.000404456	0.00121337	0	0	0	0.000134819	5.77795e-05	9.33361e-05	0.000312571	0.000137342	0.000227459
Natrialba	0	0	0	0	0	0	0	0	0	0	0	0
Deinococcus	0.000477994	0.000183844	0.000661838	5.51531e-05	0	0	7.96656e-05	2.62634e-05	5.09106e-05	8.82961e-05	5.5007e-05	7.43579e-05
Pseudopropionibacterium	3.67688e-05	3.67688e-05	7.35375e-05	0	0	0	6.12813e-06	5.25268e-06	5.65673e-06	1.50108e-05	1.38973e-05	1.38079e-05
Aquicella	0	3.67688e-05	3.67688e-05	0	0	0	0	5.25268e-06	2.82837e-06	0	1.38973e-05	1.01978e-05
Candidatus_Hodgkinia	0	3.67688e-05	3.67688e-05	0	0	0	0	5.25268e-06	2.82837e-06	0	1.38973e-05	1.01978e-05
Begomovirus	0	0	0	0	0	0	0	0	0	0	0	0
Mannheimia	0.00728021	0.0478362	0.0551164	0.000900835	0.00562562	0.000955988	0.00121337	0.00683374	0.00423972	0.00139876	0.00651342	0.00552559
Campylobacter	0.020517	0.0164724	0.0369894	0.00283119	0.0017649	0.00209582	0.00341949	0.0023532	0.00284534	0.0018965	0.00131668	0.00163449
Natronobacterium	3.67688e-05	0	3.67688e-05	0	0	0	6.12813e-06	0	2.82837e-06	1.50108e-05	0	1.01978e-05
Phyllobacterium	0	0	0	0	0	0	0	0	0	0	0	0
Gossypium	0.131301	0.0914071	0.222708	0.0248373	0.0139354	0.015259	0.0218835	0.0130582	0.0171314	0.00694941	0.00765592	0.0083904
Orthohantavirus	0	0	0	0	0	0	0	0	0	0	0	0
Streptacidiphilus	0	0	0	0	0	0	0	0	0	0	0	0
Cryptobacterium	0	3.67688e-05	3.67688e-05	0	0	0	0	5.25268e-06	2.82837e-06	0	1.38973e-05	1.01978e-05
Murdochiella	0	0	0	0	0	0	0	0	0	0	0	0
Chivirus	0	0	0	0	0	0	0	0	0	0	0	0
Elvirus	0	0	0	0	0	0	0	0	0	0	0	0
Archaeoglobus	3.67688e-05	3.67688e-05	7.35375e-05	0	0	0	6.12813e-06	5.25268e-06	5.65673e-06	1.50108e-05	1.38973e-05	1.38079e-05
Paracoccus	0.000147075	0.00029415	0.000441225	0	3.67688e-05	0	2.45125e-05	4.20214e-05	3.39404e-05	4.45292e-05	5.3824e-05	4.85513e-05
Candidatus_Methylopumilus	0.000257381	0.000330919	0.0005883	0	3.67688e-05	3.67688e-05	4.28969e-05	4.72741e-05	4.52539e-05	7.50539e-05	4.60921e-05	5.84339e-05
Salinivirga	7.35375e-05	0.000257381	0.000330919	0	0	0	1.22563e-05	3.67688e-05	2.54553e-05	3.00216e-05	6.71303e-05	5.28256e-05
Wolbachia	0.000514763	0.000367688	0.00088245	0	3.67688e-05	3.67688e-05	8.57938e-05	5.25268e-05	6.78808e-05	0.000150108	4.67852e-05	0.000103831
Phikzvirus	0	0	0	0	0	0	0	0	0	0	0	0
Roseateles	0	7.35375e-05	7.35375e-05	0	0	0	0	1.05054e-05	5.65673e-06	0	2.77946e-05	2.03956e-05
Microcystis	0.00205905	0.00125014	0.00330919	0.000147075	0.000183844	0.000183844	0.000343175	0.000178591	0.000254553	0.000468952	9.35705e-05	0.000321407
Paraprevotella	0.000257381	0.000110306	0.000367688	1.83844e-05	0	0	4.28969e-05	1.5758e-05	2.82837e-05	7.13605e-05	2.89295e-05	5.23311e-05
Felixounavirus	0.000257381	0.000110306	0.000367688	3.67688e-05	0	0	4.28969e-05	1.5758e-05	2.82837e-05	5.41222e-05	2.89295e-05	4.28632e-05
Naumovozyma	0.00205905	0.00172813	0.00378718	0.000183844	0.000257381	0.000257381	0.000343175	0.000246876	0.000291322	0.000360759	0.000152659	0.00026149
Methanothermus	0.00029415	0.000514763	0.000808913	1.83844e-05	3.67688e-05	3.67688e-05	4.9025e-05	7.35375e-05	6.22241e-05	8.59687e-05	0.000106142	9.42034e-05
Halorussus	0	0	0	0	0	0	0	0	0	0	0	0
Azospira	0.000147075	7.35375e-05	0.000220613	0	0	0	2.45125e-05	1.05054e-05	1.69702e-05	3.79746e-05	2.77946e-05	3.22483e-05
Sugiyamaella	0.000845682	0.0005883	0.00143398	0.000128691	3.67688e-05	3.67688e-05	0.000140947	8.40429e-05	0.000110306	0.000130343	0.000115718	0.000121021
Desulfitobacterium	0.000735375	0.0005883	0.00132368	0.000110306	7.35375e-05	7.35375e-05	0.000122563	8.40429e-05	0.000101821	5.5357e-05	6.26663e-05	6.03311e-05
Tardibacter	0	0	0	0	0	0	0	0	0	0	0	0
Halovivax	7.35375e-05	3.67688e-05	0.000110306	0	0	0	1.22563e-05	5.25268e-06	8.4851e-06	1.89873e-05	1.38973e-05	1.61242e-05
Tepidanaerobacter	0.000220613	0.000183844	0.000404456	3.67688e-05	0	0	3.67688e-05	2.62634e-05	3.1112e-05	3.2887e-05	6.94864e-05	5.38009e-05
Basfia	0.00143398	0.0213259	0.0227599	0.000128691	0.000661838	0.000220613	0.000238997	0.00304655	0.00175076	0.000321175	0.00405227	0.00322112
Halothiobacillus	0	0	0	0	0	0	0	0	0	0	0	0
Acidithiobacillus	7.35375e-05	3.67688e-05	0.000110306	0	0	0	1.22563e-05	5.25268e-06	8.4851e-06	1.89873e-05	1.38973e-05	1.61242e-05
Laceyella	3.67688e-05	3.67688e-05	7.35375e-05	0	0	0	6.12813e-06	5.25268e-06	5.65673e-06	1.50108e-05	1.38973e-05	1.38079e-05
Enterobacter	0.00702283	0.00665515	0.013678	0.000257381	0.000477994	0.00029415	0.00117047	0.000950735	0.00105215	0.00212655	0.000994668	0.00154659
Chloracidobacterium	0	3.67688e-05	3.67688e-05	0	0	0	0	5.25268e-06	2.82837e-06	0	1.38973e-05	1.01978e-05
Anseongella	3.67688e-05	0.000183844	0.000220613	0	0	0	6.12813e-06	2.62634e-05	1.69702e-05	1.50108e-05	4.60921e-05	3.55708e-05
Hirschia	0	0	0	0	0	0	0	0	0	0	0	0
Cloacibacterium	0.000110306	0.000147075	0.000257381	1.83844e-05	0	0	1.83844e-05	2.10107e-05	1.97986e-05	2.01391e-05	2.89295e-05	2.42757e-05
Cicer	0.029893	0.0208479	0.0507409	0.00477994	0.00297827	0.00301504	0.00498217	0.00297827	0.00390315	0.00245176	0.00257162	0.00262534
Lightbulbvirus	3.67688e-05	0	3.67688e-05	0	0	0	6.12813e-06	0	2.82837e-06	1.50108e-05	0	1.01978e-05
Setaria	0.0142663	0.00908188	0.0233482	0.00170975	0.00136044	0.00136044	0.00237771	0.00129741	0.00179601	0.00257819	0.000382533	0.00177679
Candidatus_Fokinia	7.35375e-05	0.000110306	0.000183844	0	0	0	1.22563e-05	1.5758e-05	1.41418e-05	1.89873e-05	2.89295e-05	2.3916e-05
Microlunatus	7.35375e-05	3.67688e-05	0.000110306	0	0	0	1.22563e-05	5.25268e-06	8.4851e-06	1.89873e-05	1.38973e-05	1.61242e-05
Thioflavicoccus	0	0	0	0	0	0	0	0	0	0	0	0
Mariprofundus	7.35375e-05	0.000330919	0.000404456	0	3.67688e-05	0	1.22563e-05	4.72741e-05	3.1112e-05	1.89873e-05	6.61643e-05	5.16645e-05
Defluviitoga	0.000220613	0.000183844	0.000404456	0	0	0	3.67688e-05	2.62634e-05	3.1112e-05	6.15259e-05	4.09125e-05	4.94358e-05
Paraflavitalea	0.000110306	0.000110306	0.000220613	0	0	0	1.83844e-05	1.5758e-05	1.69702e-05	4.50324e-05	2.89295e-05	3.55708e-05
Halobiforma	0	0	0	0	0	0	0	0	0	0	0	0
Populus	0.0197816	0.0125749	0.0323565	0.00340111	0.00180167	0.00227966	0.00329693	0.00179642	0.00248896	0.00128379	0.00102303	0.00134766
Desulfobacca	0	0	0	0	0	0	0	0	0	0	0	0
Segniliparus	0	0	0	0	0	0	0	0	0	0	0	0
Komagataeibacter	7.35375e-05	0.000220613	0.00029415	0	3.67688e-05	3.67688e-05	1.22563e-05	3.15161e-05	2.26269e-05	1.89873e-05	2.53729e-05	2.3916e-05
Chloriridovirus	3.67688e-05	3.67688e-05	7.35375e-05	0	0	0	6.12813e-06	5.25268e-06	5.65673e-06	1.50108e-05	1.38973e-05	1.38079e-05
Saccharomyces	0.00113983	0.00102953	0.00216936	0.000128691	7.35375e-05	7.35375e-05	0.000189972	0.000147075	0.000166874	0.000229523	0.000145535	0.000181758
Theobroma	0.0143766	0.0101849	0.0245615	0.00233482	0.0017649	0.00213259	0.0023961	0.00145499	0.00188935	0.000893236	0.000854127	0.000967298
Pelagibacterium	0	0	0	0	0	0	0	0	0	0	0	0
Acidisarcina	0	0	0	0	0	0	0	0	0	0	0	0
Candidatus_Ruthia	0	3.67688e-05	3.67688e-05	0	0	0	0	5.25268e-06	2.82837e-06	0	1.38973e-05	1.01978e-05
Sulfuricella	0	0	0	0	0	0	0	0	0	0	0	0
Hemiselmis	0.000919219	0.000404456	0.00132368	0.000110306	0	0	0.000153203	5.77795e-05	0.000101821	0.000185187	9.92465e-05	0.000147193
Vagococcus	0.00386072	0.00202228	0.005883	0.000698606	0.000110306	0.000330919	0.000643453	0.000288897	0.000452539	0.000395841	0.000369173	0.000408995
Blattabacterium	0.00154429	0.000992757	0.00253704	0.000257381	0.000110306	0.000147075	0.000257381	0.000141822	0.000195157	0.000167691	0.000129873	0.000154096
Oceanicola	0	0	0	0	0	0	0	0	0	0	0	0
Frateuria	0	3.67688e-05	3.67688e-05	0	0	0	0	5.25268e-06	2.82837e-06	0	1.38973e-05	1.01978e-05
Pseudohongiella	0	7.35375e-05	7.35375e-05	0	0	0	0	1.05054e-05	5.65673e-06	0	2.77946e-05	2.03956e-05
Petrocella	0.000551531	0.000147075	0.000698606	3.67688e-05	0	3.67688e-05	9.19219e-05	2.10107e-05	5.3739e-05	0.000120274	2.89295e-05	8.83157e-05
Kafunavirus	0	0	0	0	0	0	0	0	0	0	0	0
Methanotorris	0.000147075	7.35375e-05	0.000220613	1.83844e-05	0	0	2.45125e-05	1.05054e-05	1.69702e-05	3.00216e-05	1.79413e-05	2.42757e-05
Quercus	0.0362172	0.0277236	0.0639409	0.00538662	0.00430195	0.00441225	0.0060362	0.00396052	0.00491853	0.00247718	0.00190663	0.00235254
Rosa	0.0113615	0.00886127	0.0202228	0.00198551	0.00128691	0.00150752	0.00189359	0.0012659	0.0015556	0.00072752	0.000626098	0.000722919
Acidipropionibacterium	7.35375e-05	0	7.35375e-05	0	0	0	1.22563e-05	0	5.65673e-06	3.00216e-05	0	2.03956e-05
Halomicrobium	0	0	0	0	0	0	0	0	0	0	0	0
Protaetiibacter	0	3.67688e-05	3.67688e-05	0	0	0	0	5.25268e-06	2.82837e-06	0	1.38973e-05	1.01978e-05
Agatevirus	0	0	0	0	0	0	0	0	0	0	0	0
Haloquadratum	0	3.67688e-05	3.67688e-05	0	0	0	0	5.25268e-06	2.82837e-06	0	1.38973e-05	1.01978e-05
Pseudothermotoga	0.000772144	0.000147075	0.000919219	7.35375e-05	0	3.67688e-05	0.000128691	2.10107e-05	7.07092e-05	0.000195602	2.89295e-05	0.000139577
Candidatus_Kinetoplastibacterium	0.0011766	0.00106629	0.00224289	0.000147075	7.35375e-05	0.000110306	0.0001961	0.000152328	0.00017253	0.00013888	0.000213795	0.000177219
Halopiger	3.67688e-05	3.67688e-05	7.35375e-05	0	0	0	6.12813e-06	5.25268e-06	5.65673e-06	1.50108e-05	1.38973e-05	1.38079e-05
Vulcanisaeta	3.67688e-05	3.67688e-05	7.35375e-05	0	0	0	6.12813e-06	5.25268e-06	5.65673e-06	1.50108e-05	1.38973e-05	1.38079e-05
Thalassiosira	0.000330919	0.000514763	0.000845682	3.67688e-05	0	3.67688e-05	5.51531e-05	7.35375e-05	6.50524e-05	6.87881e-05	0.000135928	0.000106305
Caldanaerobacter	0.00029415	0.000330919	0.000625069	3.67688e-05	0	3.67688e-05	4.9025e-05	4.72741e-05	4.80822e-05	5.02357e-05	0.000109721	8.40934e-05
Sphaerobacter	0	0	0	0	0	0	0	0	0	0	0	0
Elusimicrobium	0	0	0	0	0	0	0	0	0	0	0	0
Manihot	0.0207008	0.0182741	0.0389749	0.00334596	0.00224289	0.00312534	0.00345014	0.00261058	0.00299807	0.00116469	0.00160426	0.00142891
Miniimonas	7.35375e-05	3.67688e-05	0.000110306	0	0	0	1.22563e-05	5.25268e-06	8.4851e-06	3.00216e-05	1.38973e-05	2.20298e-05
Aeribacillus	0.000808913	0.000367688	0.0011766	0.000110306	3.67688e-05	3.67688e-05	0.000134819	5.25268e-05	9.05077e-05	0.000142721	7.90233e-05	0.0001159
Glossinavirus	0	0	0	0	0	0	0	0	0	0	0	0
Tulanevirus	0	0	0	0	0	0	0	0	0	0	0	0
Aneurinibacillus	0.000183844	0.000147075	0.000330919	3.67688e-05	0	3.67688e-05	3.06406e-05	2.10107e-05	2.54553e-05	2.76785e-05	2.89295e-05	2.76158e-05
Moritella	0.000220613	0.00106629	0.00128691	3.67688e-05	0.000147075	3.67688e-05	3.67688e-05	0.000152328	9.89928e-05	2.32546e-05	0.000170395	0.000135417
Candidatus_Cytomitobacter	0.000257381	0.000257381	0.000514763	3.67688e-05	0	3.67688e-05	4.28969e-05	3.67688e-05	3.95971e-05	4.29843e-05	5.61652e-05	4.85513e-05
Pistricoccus	0	0	0	0	0	0	0	0	0	0	0	0
Modestobacter	3.67688e-05	0	3.67688e-05	0	0	0	6.12813e-06	0	2.82837e-06	1.50108e-05	0	1.01978e-05
Gilliamella	0.00132368	0.00154429	0.00286796	0.000128691	0.000147075	0.000147075	0.000220613	0.000220613	0.000220613	0.000300516	0.000213343	0.000245737
Labilibaculum	0.00088245	0.000735375	0.00161783	0	3.67688e-05	3.67688e-05	0.000147075	0.000105054	0.000124448	0.00029415	0.000169068	0.000225431
Bombella	0	0	0	0	0	0	0	0	0	0	0	0
Allokutzneria	3.67688e-05	3.67688e-05	7.35375e-05	0	0	0	6.12813e-06	5.25268e-06	5.65673e-06	1.50108e-05	1.38973e-05	1.38079e-05
Panacibacter	0.000110306	0	0.000110306	0	0	0	1.83844e-05	0	8.4851e-06	3.0763e-05	0	2.20298e-05
Acinetobacter	0.014634	0.0136412	0.0282752	0.0023532	0.00250028	0.00250028	0.00243899	0.00194874	0.00217501	0.00118363	0.0011112	0.00112509
Acidobacterium	3.67688e-05	0	3.67688e-05	0	0	0	6.12813e-06	0	2.82837e-06	1.50108e-05	0	1.01978e-05
Leminorella	7.35375e-05	7.35375e-05	0.000147075	0	0	0	1.22563e-05	1.05054e-05	1.13135e-05	3.00216e-05	2.77946e-05	2.76158e-05
Desulfosporosinus	0.000735375	0.000551531	0.00128691	5.51531e-05	7.35375e-05	7.35375e-05	0.000122563	7.87902e-05	9.89928e-05	0.000136919	6.85537e-05	0.000103329
Prymnesiovirus	0	7.35375e-05	7.35375e-05	0	0	0	0	1.05054e-05	5.65673e-06	0	1.79413e-05	1.38079e-05
Oblitimonas	0.000551531	0.000441225	0.000992757	9.19219e-05	3.67688e-05	7.35375e-05	9.19219e-05	6.30322e-05	7.63659e-05	6.04172e-05	6.61643e-05	6.27256e-05
Simonsiella	0.000110306	0.000661838	0.000772144	0	3.67688e-05	0	1.83844e-05	9.45482e-05	5.93957e-05	3.0763e-05	0.000125333	9.90467e-05
Betatorquevirus	0	0	0	0	0	0	0	0	0	0	0	0
Yersinia	0.00305181	0.00621392	0.00926573	0.000404456	0.000551531	0.000404456	0.000508635	0.000887703	0.000712748	0.000335718	0.000760509	0.000612237
Zymobacter	3.67688e-05	3.67688e-05	7.35375e-05	0	0	0	6.12813e-06	5.25268e-06	5.65673e-06	1.50108e-05	1.38973e-05	1.38079e-05
Asparagus	0.0347832	0.02401	0.0587932	0.0064713	0.00349303	0.00426518	0.00579721	0.00343	0.00452256	0.00196204	0.00175834	0.00215837
Bocaparvovirus	0.0011766	0.000110306	0.00128691	3.67688e-05	0	0	0.0001961	1.5758e-05	9.89928e-05	0.000376887	2.89295e-05	0.000261457
Krylovvirus	0	0	0	0	0	0	0	0	0	0	0	0
Thermoclostridium	0.000183844	0.000147075	0.000330919	1.83844e-05	0	0	3.06406e-05	2.10107e-05	2.54553e-05	4.29843e-05	3.58826e-05	3.79289e-05
Oligella	0.0005883	7.35375e-05	0.000661838	3.67688e-05	0	0	9.805e-05	1.05054e-05	5.09106e-05	0.000115495	2.77946e-05	8.94855e-05
Zhihengliuella	0	0	0	0	0	0	0	0	0	0	0	0
Formosa	0.00191198	0.00147075	0.00338273	0.000257381	0.000220613	0.000257381	0.000318663	0.000210107	0.00026021	0.000188444	0.000178514	0.000184126
Limnohabitans	3.67688e-05	0	3.67688e-05	0	0	0	6.12813e-06	0	2.82837e-06	1.50108e-05	0	1.01978e-05
Marinovum	0	0	0	0	0	0	0	0	0	0	0	0
Narnavirus	0	0	0	0	0	0	0	0	0	0	0	0
Jatrophihabitans	0	0	0	0	0	0	0	0	0	0	0	0
Salicibibacter	0	7.35375e-05	7.35375e-05	0	0	0	0	1.05054e-05	5.65673e-06	0	1.79413e-05	1.38079e-05
Hathewaya	0.00334596	0.00216936	0.00551531	0.00029415	0.000183844	0.000183844	0.00055766	0.000309908	0.000424255	0.000720674	0.000387881	0.000555118
Oscillatoria	0.000183844	0	0.000183844	1.83844e-05	0	0	3.06406e-05	0	1.41418e-05	4.29843e-05	0	3.19785e-05
Theileria	0.00113983	0.000625069	0.0017649	0.000147075	3.67688e-05	0.000110306	0.000189972	8.92956e-05	0.000135762	0.000153228	0.000101491	0.000132898
Thermobifida	0	0	0	0	0	0	0	0	0	0	0	0
Ambidensovirus	0	0	0	0	0	0	0	0	0	0	0	0
Methanoculleus	3.67688e-05	0.000110306	0.000147075	0	0	0	6.12813e-06	1.5758e-05	1.13135e-05	1.50108e-05	2.89295e-05	2.318e-05
Capripoxvirus	0.000183844	3.67688e-05	0.000220613	1.83844e-05	0	0	3.06406e-05	5.25268e-06	1.69702e-05	4.29843e-05	1.38973e-05	3.22483e-05
Methylorubrum	0.000477994	0.0005883	0.00106629	1.83844e-05	7.35375e-05	3.67688e-05	7.96656e-05	8.40429e-05	8.20226e-05	0.000119522	0.000101174	0.00010524
Flavonifractor	0.000110306	0.000441225	0.000551531	0	3.67688e-05	0	1.83844e-05	6.30322e-05	4.24255e-05	3.0763e-05	0.000105534	8.06208e-05
Nostoc	0.00606685	0.00327242	0.00933927	0.000955988	0.000404456	0.000514763	0.00101114	0.000467489	0.000718405	0.000656814	0.00036008	0.000569345
Rummeliibacillus	0.000110306	0.000147075	0.000257381	0	0	0	1.83844e-05	2.10107e-05	1.97986e-05	3.0763e-05	5.55891e-05	4.40596e-05
Stygiolobus	0.000808913	0.000441225	0.00125014	3.67688e-05	0	0	0.000134819	6.30322e-05	9.61645e-05	0.000195486	0.000101174	0.000149761
Candidatus_Tachikawaea	0	3.67688e-05	3.67688e-05	0	0	0	0	5.25268e-06	2.82837e-06	0	1.38973e-05	1.01978e-05
Simkania	0	3.67688e-05	3.67688e-05	0	0	0	0	5.25268e-06	2.82837e-06	0	1.38973e-05	1.01978e-05
Thermochromatium	3.67688e-05	3.67688e-05	7.35375e-05	0	0	0	6.12813e-06	5.25268e-06	5.65673e-06	1.50108e-05	1.38973e-05	1.38079e-05
Thermobaculum	0	0.000110306	0.000110306	0	0	0	0	1.5758e-05	8.4851e-06	0	1.96537e-05	1.61242e-05
Caloramator	0.00257381	0.00220613	0.00477994	0.000422841	0.00029415	0.00029415	0.000428969	0.000315161	0.000367688	0.00026378	0.00017487	0.00021856
Ottowia	0	0	0	0	0	0	0	0	0	0	0	0
Simplexvirus	0	0	0	0	0	0	0	0	0	0	0	0
Egibacter	0	0	0	0	0	0	0	0	0	0	0	0
Musa	0.014634	0.00981726	0.0244512	0.00242674	0.00125014	0.00198551	0.00243899	0.00140247	0.00188086	0.000848926	0.000661643	0.000899125
Brenneria	0.000110306	0.000551531	0.000661838	0	0	0	1.83844e-05	7.87902e-05	5.09106e-05	3.0763e-05	0.00012456	9.55734e-05
Symbiobacterium	3.67688e-05	0	3.67688e-05	0	0	0	6.12813e-06	0	2.82837e-06	1.50108e-05	0	1.01978e-05
Solitalea	0.00029415	0.000147075	0.000441225	3.67688e-05	0	0	4.9025e-05	2.10107e-05	3.39404e-05	5.5357e-05	3.58826e-05	4.61726e-05
Oleispira	0	0.000147075	0.000147075	0	0	0	0	2.10107e-05	1.13135e-05	0	2.89295e-05	2.318e-05
Betasatellite	0	0	0	0	0	0	0	0	0	0	0	0
Morganella	7.35375e-05	0.000477994	0.000551531	0	3.67688e-05	3.67688e-05	1.22563e-05	6.82848e-05	4.24255e-05	1.89873e-05	7.17653e-05	5.97538e-05
Cetia	7.35375e-05	7.35375e-05	0.000147075	0	0	0	1.22563e-05	1.05054e-05	1.13135e-05	3.00216e-05	2.77946e-05	2.76158e-05
Anaerohalosphaera	0	0	0	0	0	0	0	0	0	0	0	0
Streptobacillus	0.000698606	0.0005883	0.00128691	7.35375e-05	7.35375e-05	7.35375e-05	0.000116434	8.40429e-05	9.89928e-05	9.97963e-05	0.000101174	9.77254e-05
Sporanaerobacter	0.000845682	0.000772144	0.00161783	0.000128691	7.35375e-05	7.35375e-05	0.000140947	0.000110306	0.000124448	9.1307e-05	0.000106142	9.6745e-05
Thermomonas	3.67688e-05	0	3.67688e-05	0	0	0	6.12813e-06	0	2.82837e-06	1.50108e-05	0	1.01978e-05
Steroidobacter	0	0	0	0	0	0	0	0	0	0	0	0
Helicobacter	0.00558885	0.0168033	0.0223922	0.000864066	0.00180167	0.00143398	0.000931475	0.00240047	0.00172248	0.000546689	0.00175295	0.00149731
Yangia	0.000220613	0.000110306	0.000330919	0	0	0	3.67688e-05	1.5758e-05	2.54553e-05	5.69619e-05	2.89295e-05	4.34655e-05
Polybotosvirus	0	0	0	0	0	0	0	0	0	0	0	0
Cupriavidus	0.000735375	0.000845682	0.00158106	7.35375e-05	0.000110306	0.000110306	0.000122563	0.000120812	0.00012162	0.000148296	0.000137107	0.000136247
Chlorobaculum	0.000514763	0.000183844	0.000698606	7.35375e-05	0	3.67688e-05	8.57938e-05	2.62634e-05	5.3739e-05	8.90584e-05	4.09125e-05	7.13847e-05
Pararhodospirillum	0	3.67688e-05	3.67688e-05	0	0	0	0	5.25268e-06	2.82837e-06	0	1.38973e-05	1.01978e-05
Collinsella	0.000551531	0.00194874	0.00250028	1.83844e-05	3.67688e-05	3.67688e-05	9.19219e-05	0.000278392	0.000192329	0.000173633	0.000561595	0.000423813
Candidatus_Nanopelagicus	0.000257381	7.35375e-05	0.000330919	1.83844e-05	0	0	4.28969e-05	1.05054e-05	2.54553e-05	5.41222e-05	1.79413e-05	4.07913e-05
Mycobacteroides	0.00029415	0.000110306	0.000404456	0	0	0	4.9025e-05	1.5758e-05	3.1112e-05	8.90584e-05	4.16919e-05	6.68716e-05
Fusicatenibacter	0.000220613	0.000698606	0.000919219	3.67688e-05	3.67688e-05	3.67688e-05	3.67688e-05	9.98009e-05	7.07092e-05	4.02782e-05	0.000130368	0.00010121
Neokomagataea	0	0	0	0	0	0	0	0	0	0	0	0
Agricanvirus	0	0	0	0	0	0	0	0	0	0	0	0
Anabaena	0.00191198	0.00172813	0.00364011	0.000238997	7.35375e-05	0.000110306	0.000318663	0.000246876	0.000280008	0.000290139	0.000386051	0.000333137
Mariniblastus	0	0	0	0	0	0	0	0	0	0	0	0
Rahnella	0.00088245	0.000625069	0.00150752	5.51531e-05	7.35375e-05	7.35375e-05	0.000147075	8.92956e-05	0.000115963	0.000253678	0.000107947	0.000183135
Subdoligranulum	0.000477994	0.00198551	0.00246351	3.67688e-05	3.67688e-05	3.67688e-05	7.96656e-05	0.000283645	0.000189501	0.000107618	0.000622799	0.000458222
Sediminispirochaeta	0.000220613	0.000220613	0.000441225	0	0	0	3.67688e-05	3.15161e-05	3.39404e-05	6.15259e-05	3.93075e-05	4.85513e-05
Bathycoccus	0.000183844	0.000257381	0.000441225	1.83844e-05	3.67688e-05	3.67688e-05	3.06406e-05	3.67688e-05	3.39404e-05	4.29843e-05	4.24569e-05	4.10032e-05
Acetobacter	0.000367688	0.000257381	0.000625069	7.35375e-05	3.67688e-05	3.67688e-05	6.12813e-05	3.67688e-05	4.80822e-05	3.79746e-05	3.00216e-05	3.48322e-05
Paramecium	3.67688e-05	0	3.67688e-05	0	0	0	6.12813e-06	0	2.82837e-06	1.50108e-05	0	1.01978e-05
Haematobacter	0	0	0	0	0	0	0	0	0	0	0	0
Luteitalea	0	3.67688e-05	3.67688e-05	0	0	0	0	5.25268e-06	2.82837e-06	0	1.38973e-05	1.01978e-05
Arthrobacter	0.000183844	0.000257381	0.000441225	1.83844e-05	0	0	3.06406e-05	3.67688e-05	3.39404e-05	4.29843e-05	5.19989e-05	4.61726e-05
Vitis	0.0332022	0.0196345	0.0528367	0.0057727	0.00242674	0.00305181	0.0055337	0.00280493	0.00406436	0.00299829	0.00242262	0.00294703
Azospirillum	0.000220613	0.000220613	0.000441225	1.83844e-05	3.67688e-05	3.67688e-05	3.67688e-05	3.15161e-05	3.39404e-05	4.65092e-05	3.30822e-05	3.81567e-05
Olea	0.0479832	0.0340846	0.0820679	0.00781336	0.00540501	0.00665515	0.00799721	0.00486923	0.00631291	0.00284532	0.00333238	0.00339998
Paraglaciecola	0.00113983	0.000845682	0.00198551	3.67688e-05	0.000110306	3.67688e-05	0.000189972	0.000120812	0.000152732	0.000318356	0.000123261	0.000226084
Marichromatium	3.67688e-05	0	3.67688e-05	0	0	0	6.12813e-06	0	2.82837e-06	1.50108e-05	0	1.01978e-05
Alcanivorax	3.67688e-05	7.35375e-05	0.000110306	0	0	0	6.12813e-06	1.05054e-05	8.4851e-06	1.50108e-05	1.79413e-05	1.61242e-05
Rhodopseudomonas	0	0	0	0	0	0	0	0	0	0	0	0
Thermobispora	0	0	0	0	0	0	0	0	0	0	0	0
Leucobacter	0	0	0	0	0	0	0	0	0	0	0	0
Tamlana	0.000110306	0.000183844	0.00029415	0	0	0	1.83844e-05	2.62634e-05	2.26269e-05	4.50324e-05	4.09125e-05	4.1214e-05
Veillonella	0.0011766	0.00158106	0.00275766	0.000220613	0.000220613	0.000220613	0.0001961	0.000225865	0.000212127	7.23015e-05	0.000155169	0.000120231
Paraliobacillus	0.000367688	0.000735375	0.00110306	1.83844e-05	7.35375e-05	7.35375e-05	6.12813e-05	0.000105054	8.4851e-05	8.90584e-05	8.06362e-05	8.40934e-05
Tsukamurella	7.35375e-05	3.67688e-05	0.000110306	0	0	0	1.22563e-05	5.25268e-06	8.4851e-06	3.00216e-05	1.38973e-05	2.20298e-05
Novosibvirus	0	0	0	0	0	0	0	0	0	0	0	0
Paenibacillus	0.00911865	0.00562562	0.0147443	0.00128691	0.000514763	0.0011766	0.00151978	0.00080366	0.00113417	0.000759136	0.000470596	0.000699226
Streptomyces	0.0314005	0.0177225	0.0491231	0.0015259	0.00136044	0.00136044	0.00523342	0.00253179	0.0037787	0.00712478	0.00312955	0.00529275
Akkermansia	0	0.000183844	0.000183844	0	3.67688e-05	0	0	2.62634e-05	1.41418e-05	0	2.77946e-05	2.3916e-05
Gemmata	7.35375e-05	0	7.35375e-05	0	0	0	1.22563e-05	0	5.65673e-06	1.89873e-05	0	1.38079e-05
Salinibacterium	0	3.67688e-05	3.67688e-05	0	0	0	0	5.25268e-06	2.82837e-06	0	1.38973e-05	1.01978e-05
Rhodopirellula	0	0	0	0	0	0	0	0	0	0	0	0
Anaeromyxobacter	7.35375e-05	3.67688e-05	0.000110306	0	0	0	1.22563e-05	5.25268e-06	8.4851e-06	1.89873e-05	1.38973e-05	1.61242e-05
Candida	0.00474317	0.00356657	0.00830974	0.00088245	0.000367688	0.000551531	0.000790528	0.00050951	0.000639211	0.00022153	0.000350384	0.000321083
Gracilibacillus	0.000698606	0.000404456	0.00110306	9.19219e-05	3.67688e-05	3.67688e-05	0.000116434	5.77795e-05	8.4851e-05	8.82961e-05	7.61186e-05	8.40934e-05
Halioglobus	0	0.000110306	0.000110306	0	0	0	0	1.5758e-05	8.4851e-06	0	1.96537e-05	1.61242e-05
Whispovirus	0	0	0	0	0	0	0	0	0	0	0	0
Orthoavulavirus	0	0	0	0	0	0	0	0	0	0	0	0
Silviavirus	3.67688e-05	3.67688e-05	7.35375e-05	0	0	0	6.12813e-06	5.25268e-06	5.65673e-06	1.50108e-05	1.38973e-05	1.38079e-05
Limihaloglobus	0	3.67688e-05	3.67688e-05	0	0	0	0	5.25268e-06	2.82837e-06	0	1.38973e-05	1.01978e-05
Azorhizobium	0	3.67688e-05	3.67688e-05	0	0	0	0	5.25268e-06	2.82837e-06	0	1.38973e-05	1.01978e-05
Andromedavirus	0	0	0	0	0	0	0	0	0	0	0	0
Prochlorococcus	0.00441225	0.00286796	0.00728021	0.000441225	0.000257381	0.000257381	0.000735375	0.000409709	0.000560017	0.000665098	0.000368562	0.000529894
Brevirhabdus	0	0	0	0	0	0	0	0	0	0	0	0
Parvularcula	0	0	0	0	0	0	0	0	0	0	0	0
Ipomoea	0.0226128	0.0160679	0.0386807	0.00386072	0.00205905	0.00253704	0.0037688	0.00229542	0.00297544	0.00174204	0.00133535	0.00165544
Pseudarthrobacter	0.000441225	0.000147075	0.0005883	5.51531e-05	0	3.67688e-05	7.35375e-05	2.10107e-05	4.52539e-05	8.38457e-05	2.89295e-05	6.39569e-05
Halothece	0	0	0	0	0	0	0	0	0	0	0	0
Candidatus_Promineofilum	7.35375e-05	7.35375e-05	0.000147075	0	0	0	1.22563e-05	1.05054e-05	1.13135e-05	1.89873e-05	1.79413e-05	1.76631e-05
Alicycliphilus	0	0	0	0	0	0	0	0	0	0	0	0
Dhakavirus	3.67688e-05	3.67688e-05	7.35375e-05	0	0	0	6.12813e-06	5.25268e-06	5.65673e-06	1.50108e-05	1.38973e-05	1.38079e-05
Bordetella	0.000220613	0.000257381	0.000477994	1.83844e-05	3.67688e-05	3.67688e-05	3.67688e-05	3.67688e-05	3.67688e-05	4.65092e-05	4.24569e-05	4.24569e-05
Paeniclostridium	0.0166195	0.0187521	0.0353715	0.00158106	0.00172813	0.00172813	0.00276991	0.00267887	0.00272089	0.00293457	0.00342255	0.00307366
Candidatus_Korarchaeum	3.67688e-05	0	3.67688e-05	0	0	0	6.12813e-06	0	2.82837e-06	1.50108e-05	0	1.01978e-05
Roseitalea	3.67688e-05	0	3.67688e-05	0	0	0	6.12813e-06	0	2.82837e-06	1.50108e-05	0	1.01978e-05
Serratia	0.00213259	0.00283119	0.00496378	7.35375e-05	0.00029415	0.000110306	0.000355431	0.000404456	0.000381829	0.000727489	0.000414363	0.000554087
Trichormus	0.000110306	3.67688e-05	0.000147075	0	0	0	1.83844e-05	5.25268e-06	1.13135e-05	4.50324e-05	1.38973e-05	3.14318e-05
Butyricicoccus	0.00121337	0.00102953	0.00224289	7.35375e-05	7.35375e-05	7.35375e-05	0.000202228	0.000147075	0.00017253	0.000317789	0.000198006	0.000250003
Enterovirus	0	7.35375e-05	7.35375e-05	0	0	0	0	1.05054e-05	5.65673e-06	0	2.77946e-05	2.03956e-05
Magnetospirillum	0.000147075	3.67688e-05	0.000183844	0	0	0	2.45125e-05	5.25268e-06	1.41418e-05	4.45292e-05	1.38973e-05	3.19785e-05
Hapavirus	0	0	0	0	0	0	0	0	0	0	0	0
Labrenzia	3.67688e-05	0.000183844	0.000220613	0	0	0	6.12813e-06	2.62634e-05	1.69702e-05	1.50108e-05	4.09125e-05	3.22483e-05
Scytonema	0.000257381	0.000257381	0.000514763	5.51531e-05	3.67688e-05	3.67688e-05	4.28969e-05	3.67688e-05	3.95971e-05	3.61508e-05	3.00216e-05	3.17063e-05
Serinicoccus	0.000441225	0.000330919	0.000772144	3.67688e-05	3.67688e-05	3.67688e-05	7.35375e-05	4.72741e-05	5.93957e-05	9.00647e-05	5.5007e-05	7.12632e-05
Limdunavirus	0	0	0	0	0	0	0	0	0	0	0	0
Elaeis	0.0508144	0.0341582	0.0849726	0.0084752	0.00555208	0.00558885	0.00846907	0.00487974	0.00653635	0.00373037	0.00328655	0.00382981
Moraxella	0.00161783	0.00180167	0.00341949	0.000220613	0.000183844	0.000220613	0.000269638	0.000257381	0.000263038	0.000146461	0.000173762	0.000155161
Chelativorans	0	0	0	0	0	0	0	0	0	0	0	0
Prauserella	0	3.67688e-05	3.67688e-05	0	0	0	0	5.25268e-06	2.82837e-06	0	1.38973e-05	1.01978e-05
Pipefishvirus	0	0	0	0	0	0	0	0	0	0	0	0
Vogesella	0	0	0	0	0	0	0	0	0	0	0	0
Oceanicoccus	0	0.000147075	0.000147075	0	0	0	0	2.10107e-05	1.13135e-05	0	2.89295e-05	2.318e-05
Crocosphaera	0.0005883	0.000441225	0.00102953	9.19219e-05	0	3.67688e-05	9.805e-05	6.30322e-05	7.91943e-05	9.77431e-05	8.9347e-05	9.1117e-05
Phikmvvirus	0	0	0	0	0	0	0	0	0	0	0	0
Pseudorhodobacter	0	0	0	0	0	0	0	0	0	0	0	0
Coccolithovirus	0	0	0	0	0	0	0	0	0	0	0	0
Macrococcus	0.0017649	0.000625069	0.00238997	0.000257381	7.35375e-05	0.000147075	0.00029415	8.92956e-05	0.000183844	0.000256856	6.99481e-05	0.000203062
Flavisolibacter	0.000110306	0.000257381	0.000367688	0	3.67688e-05	3.67688e-05	1.83844e-05	3.67688e-05	2.82837e-05	3.0763e-05	2.12285e-05	2.66578e-05
Syntrophothermus	0	0	0	0	0	0	0	0	0	0	0	0
Sediminicola	0.000698606	0.000367688	0.00106629	0	0	0	0.000116434	5.25268e-05	8.20226e-05	0.000250909	0.000107947	0.000182091
Weissella	0.000955988	0.00128691	0.00224289	0.000147075	0.000110306	0.000147075	0.000159331	0.000183844	0.00017253	0.000115495	0.000196865	0.000158422
Magnetococcus	0	0	0	0	0	0	0	0	0	0	0	0
Mogibacterium	0.000147075	0.000514763	0.000661838	1.83844e-05	3.67688e-05	3.67688e-05	2.45125e-05	7.35375e-05	5.09106e-05	3.00216e-05	0.000116273	8.82175e-05
Aeromonas	0.000845682	0.00198551	0.00283119	0.000165459	0.000147075	0.000147075	0.000140947	0.000283645	0.000217784	9.42218e-05	0.000337469	0.000257146
Raphidiopsis	0.00169136	7.35375e-05	0.0017649	0.000147075	0	0	0.000281894	1.05054e-05	0.000135762	0.000432352	1.79413e-05	0.000312853
Alistipes	0.000404456	0.000110306	0.000514763	3.67688e-05	0	0	6.74094e-05	1.5758e-05	3.95971e-05	9.70491e-05	2.89295e-05	7.11415e-05
Cedecea	0.000330919	0.00029415	0.000625069	1.83844e-05	3.67688e-05	3.67688e-05	5.51531e-05	4.20214e-05	4.80822e-05	0.000100695	3.93075e-05	7.10196e-05
Phenylobacterium	7.35375e-05	0	7.35375e-05	0	0	0	1.22563e-05	0	5.65673e-06	3.00216e-05	0	2.03956e-05
Sulfurovum	0.00904512	0.00503732	0.0140824	0.00112145	7.35375e-05	0.000147075	0.00150752	0.000719617	0.00108326	0.00174487	0.00128811	0.0015051
Simplicispira	0	3.67688e-05	3.67688e-05	0	0	0	0	5.25268e-06	2.82837e-06	0	1.38973e-05	1.01978e-05
Toxoplasma	0.00172813	0.00158106	0.00330919	0.000110306	3.67688e-05	7.35375e-05	0.000288022	0.000225865	0.000254553	0.000443314	0.000440422	0.000424161
Herbinix	0.000257381	0.000147075	0.000404456	3.67688e-05	0	3.67688e-05	4.28969e-05	2.10107e-05	3.1112e-05	5.41222e-05	2.89295e-05	4.20467e-05
Sulfurimonas	0.000183844	0.000330919	0.000514763	1.83844e-05	3.67688e-05	3.67688e-05	3.06406e-05	4.72741e-05	3.95971e-05	3.61508e-05	5.5007e-05	4.61726e-05
Maritalea	3.67688e-05	0	3.67688e-05	0	0	0	6.12813e-06	0	2.82837e-06	1.50108e-05	0	1.01978e-05
Luteipulveratus	3.67688e-05	0	3.67688e-05	0	0	0	6.12813e-06	0	2.82837e-06	1.50108e-05	0	1.01978e-05
Dichelobacter	3.67688e-05	0.000110306	0.000147075	0	0	0	6.12813e-06	1.5758e-05	1.13135e-05	1.50108e-05	2.89295e-05	2.318e-05
Pamexvirus	0	0	0	0	0	0	0	0	0	0	0	0
Vhmlvirus	0	0	0	0	0	0	0	0	0	0	0	0
Atopobium	0	0	0	0	0	0	0	0	0	0	0	0
Salinicola	7.35375e-05	0	7.35375e-05	0	0	0	1.22563e-05	0	5.65673e-06	3.00216e-05	0	2.03956e-05
Kutzneria	0	0	0	0	0	0	0	0	0	0	0	0
Hendrixvirus	3.67688e-05	0	3.67688e-05	0	0	0	6.12813e-06	0	2.82837e-06	1.50108e-05	0	1.01978e-05
Marseillevirus	0.000772144	0.000257381	0.00102953	3.67688e-05	0	0	0.000128691	3.67688e-05	7.91943e-05	0.00017672	6.36854e-05	0.000131587
Sulfolobus	0.000441225	0.000367688	0.000808913	5.51531e-05	3.67688e-05	3.67688e-05	7.35375e-05	5.25268e-05	6.22241e-05	6.5774e-05	5.55891e-05	5.88771e-05
Actinosynnema	0.000147075	3.67688e-05	0.000183844	1.83844e-05	0	0	2.45125e-05	5.25268e-06	1.41418e-05	3.00216e-05	1.38973e-05	2.3916e-05
Pantoea	0.00154429	0.00257381	0.0041181	0.000183844	0.000330919	0.000220613	0.000257381	0.000367688	0.000316777	0.000207996	0.000346226	0.000285023
Isoptericola	0.000110306	3.67688e-05	0.000147075	0	0	0	1.83844e-05	5.25268e-06	1.13135e-05	3.0763e-05	1.38973e-05	2.318e-05
Pajaroellobacter	0	0	0	0	0	0	0	0	0	0	0	0
Centapoxvirus	0	3.67688e-05	3.67688e-05	0	0	0	0	5.25268e-06	2.82837e-06	0	1.38973e-05	1.01978e-05
Hyphomicrobium	0	3.67688e-05	3.67688e-05	0	0	0	0	5.25268e-06	2.82837e-06	0	1.38973e-05	1.01978e-05
Seoulvirus	0	0.000404456	0.000404456	0	0	0	0	5.77795e-05	3.1112e-05	0	0.00015287	0.000112176
Thiomonas	3.67688e-05	7.35375e-05	0.000110306	0	0	0	6.12813e-06	1.05054e-05	8.4851e-06	1.50108e-05	1.79413e-05	1.61242e-05
Wenzhouxiangella	0	0	0	0	0	0	0	0	0	0	0	0
Rivularia	0.000367688	0.000661838	0.00102953	1.83844e-05	7.35375e-05	7.35375e-05	6.12813e-05	9.45482e-05	7.91943e-05	8.90584e-05	8.97066e-05	8.73289e-05
Pediococcus	0.00121337	0.00150752	0.00272089	0.000147075	0.000183844	0.000183844	0.000202228	0.00021536	0.000209299	0.000135097	0.000243368	0.000193042
Saccharophagus	0.000110306	0.000183844	0.00029415	0	0	0	1.83844e-05	2.62634e-05	2.26269e-05	4.50324e-05	3.49741e-05	3.83832e-05
Roseolovirus	7.35375e-05	3.67688e-05	0.000110306	0	0	0	1.22563e-05	5.25268e-06	8.4851e-06	1.89873e-05	1.38973e-05	1.61242e-05
Paraclostridium	0.014303	0.0182741	0.0325771	0.00182005	0.00147075	0.00161783	0.00238384	0.00261058	0.00250593	0.00238214	0.00288723	0.00255857
Halobellus	0	0	0	0	0	0	0	0	0	0	0	0
Sulfurihydrogenibium	0.000808913	0.000220613	0.00102953	0.000110306	0	3.67688e-05	0.000134819	3.15161e-05	7.91943e-05	0.000122317	4.46735e-05	0.000100523
Spongiibacter	3.67688e-05	3.67688e-05	7.35375e-05	0	0	0	6.12813e-06	5.25268e-06	5.65673e-06	1.50108e-05	1.38973e-05	1.38079e-05
Marinobacter	3.67688e-05	0.000477994	0.000514763	0	3.67688e-05	0	6.12813e-06	6.82848e-05	3.95971e-05	1.50108e-05	8.33837e-05	6.79004e-05
Methanocella	7.35375e-05	3.67688e-05	0.000110306	0	0	0	1.22563e-05	5.25268e-06	8.4851e-06	1.89873e-05	1.38973e-05	1.61242e-05
Zygosaccharomyces	0.000183844	7.35375e-05	0.000257381	3.67688e-05	0	0	3.06406e-05	1.05054e-05	1.97986e-05	2.76785e-05	2.77946e-05	2.85418e-05
Candidatus_Aquiluna	0	0	0	0	0	0	0	0	0	0	0	0
Thornevirus	0	0	0	0	0	0	0	0	0	0	0	0
Pseudoflavonifractor	0.000110306	0.000147075	0.000257381	0	0	0	1.83844e-05	2.10107e-05	1.97986e-05	4.50324e-05	5.55891e-05	4.8907e-05
Cetovirus	3.67688e-05	0	3.67688e-05	0	0	0	6.12813e-06	0	2.82837e-06	1.50108e-05	0	1.01978e-05
Phreatobacter	3.67688e-05	3.67688e-05	7.35375e-05	0	0	0	6.12813e-06	5.25268e-06	5.65673e-06	1.50108e-05	1.38973e-05	1.38079e-05
Thermomicrobium	0	0	0	0	0	0	0	0	0	0	0	0
Acidilobus	0	0	0	0	0	0	0	0	0	0	0	0
Chondrocystis	0.0017649	0.00113983	0.00290473	0.000202228	3.67688e-05	7.35375e-05	0.00029415	0.000162833	0.000223441	0.00030763	0.000321845	0.000309623
Dactylococcopsis	0.000257381	0.000147075	0.000404456	0	0	0	4.28969e-05	2.10107e-05	3.1112e-05	7.50539e-05	4.16919e-05	5.78376e-05
Marinilactibacillus	0.000404456	0.000477994	0.00088245	5.51531e-05	3.67688e-05	3.67688e-05	6.74094e-05	6.82848e-05	6.78808e-05	7.13605e-05	6.85537e-05	6.68716e-05
Sulfurospirillum	0.000367688	0.000625069	0.000992757	3.67688e-05	3.67688e-05	3.67688e-05	6.12813e-05	8.92956e-05	7.63659e-05	8.27638e-05	8.1825e-05	8.00816e-05
Chitinophaga	0.000955988	0.000625069	0.00158106	7.35375e-05	3.67688e-05	3.67688e-05	0.000159331	8.92956e-05	0.00012162	0.000195486	0.000110014	0.000152627
Rodentibacter	0.00121337	0.0105526	0.011766	9.19219e-05	0.000551531	0.000220613	0.000202228	0.00150752	0.000905077	0.000289284	0.0017837	0.00144373
Apibacter	0.000698606	0.000772144	0.00147075	7.35375e-05	7.35375e-05	7.35375e-05	0.000116434	0.000110306	0.000113135	0.000132402	0.000137576	0.00012953
Micropruina	0	3.67688e-05	3.67688e-05	0	0	0	0	5.25268e-06	2.82837e-06	0	1.38973e-05	1.01978e-05
Candidatus_Izimaplasma	0.00183844	0.000735375	0.00257381	0.000238997	3.67688e-05	3.67688e-05	0.000306406	0.000105054	0.000197986	0.000320261	0.000187999	0.000267065
Orthotospovirus	0	0	0	0	0	0	0	0	0	0	0	0
Haliangium	0	0	0	0	0	0	0	0	0	0	0	0
Paraoerskovia	0	3.67688e-05	3.67688e-05	0	0	0	0	5.25268e-06	2.82837e-06	0	1.38973e-05	1.01978e-05
Haloferax	0	3.67688e-05	3.67688e-05	0	0	0	0	5.25268e-06	2.82837e-06	0	1.38973e-05	1.01978e-05
Indioceanicola	3.67688e-05	0	3.67688e-05	0	0	0	6.12813e-06	0	2.82837e-06	1.50108e-05	0	1.01978e-05
Oceanimonas	0	3.67688e-05	3.67688e-05	0	0	0	0	5.25268e-06	2.82837e-06	0	1.38973e-05	1.01978e-05
Neorickettsia	0.000845682	0.000367688	0.00121337	7.35375e-05	0	0	0.000140947	5.25268e-05	9.33361e-05	0.000174668	9.45969e-05	0.000138893
Vitreoscilla	0	3.67688e-05	3.67688e-05	0	0	0	0	5.25268e-06	2.82837e-06	0	1.38973e-05	1.01978e-05
Megalocytivirus	0	0	0	0	0	0	0	0	0	0	0	0
Hydrogenophaga	0.00088245	0.000257381	0.00113983	3.67688e-05	3.67688e-05	3.67688e-05	0.000147075	3.67688e-05	8.76794e-05	0.000257906	3.67688e-05	0.000177951
Pithovirus	0	0	0	0	0	0	0	0	0	0	0	0
Parolsenella	0	0.000110306	0.000110306	0	0	0	0	1.5758e-05	8.4851e-06	0	4.16919e-05	3.05935e-05
Olivibacter	0	3.67688e-05	3.67688e-05	0	0	0	0	5.25268e-06	2.82837e-06	0	1.38973e-05	1.01978e-05
Algibacter	0.00180167	0.00125014	0.00305181	0.000220613	0.000183844	0.000183844	0.000300278	0.000178591	0.000234754	0.000298182	0.000171713	0.00023617
Micromonospora	0.000919219	0.000735375	0.00165459	7.35375e-05	3.67688e-05	7.35375e-05	0.000153203	0.000105054	0.000127276	0.00020461	0.000107048	0.000154265
Desulfomonile	0	0	0	0	0	0	0	0	0	0	0	0
Thermoanaerobacter	0.00286796	0.0017649	0.00463286	0.000422841	0.000220613	0.000257381	0.000477994	0.000252129	0.000356374	0.000271193	0.000223079	0.000263175
Sesamum	0.0170239	0.00959665	0.0266206	0.00262897	0.00161783	0.0017649	0.00283732	0.00137095	0.00204774	0.0011972	0.000715407	0.00119667
Sigmavirus	0	0	0	0	0	0	0	0	0	0	0	0
Faecalitalea	0.000220613	0.000367688	0.0005883	0	0	0	3.67688e-05	5.25268e-05	4.52539e-05	5.69619e-05	0.000123522	9.51189e-05
Tomitella	0	0	0	0	0	0	0	0	0	0	0	0
Firehammervirus	3.67688e-05	0.000110306	0.000147075	0	0	0	6.12813e-06	1.5758e-05	1.13135e-05	1.50108e-05	4.16919e-05	3.14318e-05
Sphingobacterium	0.00238997	0.00150752	0.00389749	0.000220613	0.000220613	0.000220613	0.000398328	0.00021536	0.000299807	0.000523831	0.000186797	0.000375223
Staphylococcus	0.0233482	0.0177593	0.0411075	0.00384234	0.00220613	0.00349303	0.00389136	0.00253704	0.00316211	0.000663232	0.0013286	0.00124888
Saprospira	3.67688e-05	0	3.67688e-05	0	0	0	6.12813e-06	0	2.82837e-06	1.50108e-05	0	1.01978e-05
Chamaesiphon	0	0	0	0	0	0	0	0	0	0	0	0
Fluoribacter	0	3.67688e-05	3.67688e-05	0	0	0	0	5.25268e-06	2.82837e-06	0	1.38973e-05	1.01978e-05
Gemykrogvirus	0	0	0	0	0	0	0	0	0	0	0	0
Providencia	0.00341949	0.00683899	0.0102585	0.000441225	0.000735375	0.000514763	0.000569916	0.000976999	0.000789114	0.000537252	0.0009345	0.000775582
Pseudanabaena	0.00154429	0.000661838	0.00220613	0.000220613	3.67688e-05	7.35375e-05	0.000257381	9.45482e-05	0.000169702	0.000280986	0.000127118	0.000219352
Euzebya	0	0	0	0	0	0	0	0	0	0	0	0
Mordavella	0.000147075	7.35375e-05	0.000220613	1.83844e-05	0	0	2.45125e-05	1.05054e-05	1.69702e-05	3.00216e-05	2.77946e-05	2.85418e-05
Sepunavirus	0	7.35375e-05	7.35375e-05	0	0	0	0	1.05054e-05	5.65673e-06	0	1.79413e-05	1.38079e-05
Natronomonas	3.67688e-05	3.67688e-05	7.35375e-05	0	0	0	6.12813e-06	5.25268e-06	5.65673e-06	1.50108e-05	1.38973e-05	1.38079e-05
Thermanaeromonas	0.000110306	0.000183844	0.00029415	0	0	0	1.83844e-05	2.62634e-05	2.26269e-05	3.0763e-05	4.09125e-05	3.53263e-05
Chloroherpeton	0	0	0	0	0	0	0	0	0	0	0	0
Cyanobacterium	0.000772144	0.000808913	0.00158106	3.67688e-05	3.67688e-05	3.67688e-05	0.000128691	0.000115559	0.00012162	0.000182737	0.000169068	0.000168084
Mesorhizobium	0.00029415	0.000404456	0.000698606	3.67688e-05	3.67688e-05	3.67688e-05	4.9025e-05	5.77795e-05	5.3739e-05	5.5357e-05	6.31779e-05	5.73863e-05
Delftia	7.35375e-05	7.35375e-05	0.000147075	0	0	0	1.22563e-05	1.05054e-05	1.13135e-05	1.89873e-05	2.77946e-05	2.318e-05
Otariodibacter	0.000735375	0.00433871	0.00507409	7.35375e-05	0.000551531	0.000147075	0.000122563	0.000619816	0.000390315	0.000126661	0.00066707	0.000543825
Rhodoferax	7.35375e-05	0.000147075	0.000220613	0	0	0	1.22563e-05	2.10107e-05	1.69702e-05	3.00216e-05	2.89295e-05	2.85418e-05
Certrevirus	0	0	0	0	0	0	0	0	0	0	0	0
Gracilaria	0	0	0	0	0	0	0	0	0	0	0	0
Asfivirus	0	0	0	0	0	0	0	0	0	0	0	0
Pelolinea	0.000110306	0.000110306	0.000220613	1.83844e-05	0	0	1.83844e-05	1.5758e-05	1.69702e-05	2.01391e-05	2.89295e-05	2.42757e-05
Verrucosispora	0	0	0	0	0	0	0	0	0	0	0	0
Caldicellulosiruptor	0.00250028	0.00169136	0.00419164	0.000477994	0.000183844	0.000183844	0.000416713	0.000241623	0.000322434	0.000265822	0.000192064	0.000236939
Halalkalicoccus	0	0	0	0	0	0	0	0	0	0	0	0
Saccharibacillus	0	3.67688e-05	3.67688e-05	0	0	0	0	5.25268e-06	2.82837e-06	0	1.38973e-05	1.01978e-05
Pseudoxanthomonas	0	7.35375e-05	7.35375e-05	0	0	0	0	1.05054e-05	5.65673e-06	0	2.77946e-05	2.03956e-05
Colletotrichum	0.000220613	0.00029415	0.000514763	3.67688e-05	3.67688e-05	3.67688e-05	3.67688e-05	4.20214e-05	3.95971e-05	3.2887e-05	4.46735e-05	3.81567e-05
Terasakiella	3.67688e-05	0	3.67688e-05	0	0	0	6.12813e-06	0	2.82837e-06	1.50108e-05	0	1.01978e-05
Desulfofarcimen	0.000183844	0.000183844	0.000367688	3.67688e-05	3.67688e-05	3.67688e-05	3.06406e-05	2.62634e-05	2.82837e-05	2.76785e-05	2.77946e-05	2.66578e-05
Aeropyrum	0	0	0	0	0	0	0	0	0	0	0	0
Hungatella	0.00246351	0.00161783	0.00408133	0.000220613	3.67688e-05	3.67688e-05	0.000410585	0.000231118	0.000313949	0.000550509	0.000363195	0.000448221
Sulfitobacter	7.35375e-05	3.67688e-05	0.000110306	0	0	0	1.22563e-05	5.25268e-06	8.4851e-06	1.89873e-05	1.38973e-05	1.61242e-05
Erskinevirus	3.67688e-05	0.00113983	0.0011766	0	0	0	6.12813e-06	0.000162833	9.05077e-05	1.50108e-05	0.000430816	0.000315446
Desulfurella	7.35375e-05	7.35375e-05	0.000147075	0	0	0	1.22563e-05	1.05054e-05	1.13135e-05	1.89873e-05	1.79413e-05	1.76631e-05
Methanocorpusculum	0	0	0	0	0	0	0	0	0	0	0	0
Thermosynechococcus	0	3.67688e-05	3.67688e-05	0	0	0	0	5.25268e-06	2.82837e-06	0	1.38973e-05	1.01978e-05
Mesoplasma	0.0115086	0.00838328	0.0198919	0.00158106	0.000477994	0.00088245	0.0019181	0.00119761	0.00153015	0.00172608	0.00173942	0.00170116
Nodularia	0.000147075	0.000110306	0.000257381	1.83844e-05	0	0	2.45125e-05	1.5758e-05	1.97986e-05	3.00216e-05	1.96537e-05	2.42757e-05
Bafinivirus	0	0	0	0	0	0	0	0	0	0	0	0
Woeseia	0	0	0	0	0	0	0	0	0	0	0	0
Phoenicibacter	0	3.67688e-05	3.67688e-05	0	0	0	0	5.25268e-06	2.82837e-06	0	1.38973e-05	1.01978e-05
Bartonella	0.00128691	0.000992757	0.00227966	0.000128691	7.35375e-05	0.000110306	0.000214484	0.000141822	0.000175359	0.000225961	0.000149248	0.000183938
Actinopolymorpha	3.67688e-05	0	3.67688e-05	0	0	0	6.12813e-06	0	2.82837e-06	1.50108e-05	0	1.01978e-05
Beggiatoa	3.67688e-05	0.000551531	0.0005883	0	3.67688e-05	0	6.12813e-06	7.87902e-05	4.52539e-05	1.50108e-05	0.000131597	0.000100867
Virgibacillus	0.00180167	0.00202228	0.00382395	0.000312534	0.000257381	0.00029415	0.000300278	0.000288897	0.00029415	0.000151453	0.000120888	0.000129997
Candidatus_Phaeomarinobacter	0.000441225	3.67688e-05	0.000477994	0	0	0	7.35375e-05	5.25268e-06	3.67688e-05	0.000180129	1.38973e-05	0.000121948
Tumebacillus	0	7.35375e-05	7.35375e-05	0	0	0	0	1.05054e-05	5.65673e-06	0	1.79413e-05	1.38079e-05
Desulfobacula	0.000110306	0.000220613	0.000330919	0	3.67688e-05	0	1.83844e-05	3.15161e-05	2.54553e-05	4.50324e-05	3.30822e-05	3.79289e-05
Rhizobacter	0	0	0	0	0	0	0	0	0	0	0	0
Stenotrophomonas	0.0005883	0.000404456	0.000992757	5.51531e-05	3.67688e-05	3.67688e-05	9.805e-05	5.77795e-05	7.63659e-05	0.000122317	6.99481e-05	9.54827e-05
Oerskovia	0	0	0	0	0	0	0	0	0	0	0	0
Tequatrovirus	3.67688e-05	0	3.67688e-05	0	0	0	6.12813e-06	0	2.82837e-06	1.50108e-05	0	1.01978e-05
Belliella	0.000110306	0.000183844	0.00029415	0	0	0	1.83844e-05	2.62634e-05	2.26269e-05	4.50324e-05	4.60921e-05	4.38625e-05
Capsicum	0.134096	0.0933927	0.227488	0.0227599	0.0138618	0.0162518	0.0223493	0.0133418	0.0174991	0.00899585	0.0084479	0.00955229
Skermanella	0	0	0	0	0	0	0	0	0	0	0	0
Pelodictyon	0	0	0	0	0	0	0	0	0	0	0	0
Methylophaga	0	0.000147075	0.000147075	0	0	0	0	2.10107e-05	1.13135e-05	0	2.89295e-05	2.318e-05
Thermodesulfovibrio	0.00125014	0.000735375	0.00198551	0.000147075	0.000110306	0.000110306	0.000208356	0.000105054	0.000152732	0.000178117	0.000131597	0.000157324
Gluconobacter	3.67688e-05	0.000147075	0.000183844	0	0	0	6.12813e-06	2.10107e-05	1.41418e-05	1.50108e-05	4.16919e-05	3.19785e-05
Bigelowiella	3.67688e-05	0	3.67688e-05	0	0	0	6.12813e-06	0	2.82837e-06	1.50108e-05	0	1.01978e-05
Caeruleovirus	0	0	0	0	0	0	0	0	0	0	0	0
Eneladusvirus	3.67688e-05	3.67688e-05	7.35375e-05	0	0	0	6.12813e-06	5.25268e-06	5.65673e-06	1.50108e-05	1.38973e-05	1.38079e-05
Alphaentomopoxvirus	0	0	0	0	0	0	0	0	0	0	0	0
Butyrivibrio	0.0023532	0.00132368	0.00367688	0.000367688	0.000147075	0.00029415	0.0003922	0.000189096	0.000282837	0.000200943	0.000175605	0.000208204
Porphyrobacter	0.000110306	3.67688e-05	0.000147075	1.83844e-05	0	0	1.83844e-05	5.25268e-06	1.13135e-05	2.01391e-05	1.38973e-05	1.76631e-05
Phycisphaera	7.35375e-05	3.67688e-05	0.000110306	0	0	0	1.22563e-05	5.25268e-06	8.4851e-06	3.00216e-05	1.38973e-05	2.20298e-05
Lupinus	0.0418429	0.0305916	0.0724345	0.00672868	0.00448579	0.00463286	0.00697381	0.00437023	0.00557188	0.00301617	0.00328008	0.00331588
Faecalibaculum	0	0	0	0	0	0	0	0	0	0	0	0
Daucus	0.0296724	0.0182373	0.0479097	0.00496378	0.00198551	0.00283119	0.0049454	0.00260533	0.00368536	0.00305395	0.00229566	0.00282762
Polynucleobacter	0.000147075	0.0005883	0.000735375	1.83844e-05	3.67688e-05	3.67688e-05	2.45125e-05	8.40429e-05	5.65673e-05	3.00216e-05	8.67885e-05	7.13847e-05
Vitivirus	0	0	0	0	0	0	0	0	0	0	0	0
Tropheryma	0	0	0	0	0	0	0	0	0	0	0	0
Fervidicoccus	0	3.67688e-05	3.67688e-05	0	0	0	0	5.25268e-06	2.82837e-06	0	1.38973e-05	1.01978e-05
Candidatus_Carsonella	0.00029415	0	0.00029415	0	0	0	4.9025e-05	0	2.26269e-05	0.000103127	0	7.12632e-05
Dokdonella	0	0	0	0	0	0	0	0	0	0	0	0
Fibrobacter	3.67688e-05	3.67688e-05	7.35375e-05	0	0	0	6.12813e-06	5.25268e-06	5.65673e-06	1.50108e-05	1.38973e-05	1.38079e-05
Conexibacter	0	0	0	0	0	0	0	0	0	0	0	0
Dolosigranulum	0.000220613	0.000110306	0.000330919	1.83844e-05	0	0	3.67688e-05	1.5758e-05	2.54553e-05	4.65092e-05	1.96537e-05	3.48322e-05
Frischella	0.000514763	0.000661838	0.0011766	7.35375e-05	7.35375e-05	7.35375e-05	8.57938e-05	9.45482e-05	9.05077e-05	8.90584e-05	0.000103688	9.32789e-05
Caedibacter	0	0	0	0	0	0	0	0	0	0	0	0
Thermothelomyces	0.0017649	0.000992757	0.00275766	0.000220613	3.67688e-05	0.000110306	0.00029415	0.000141822	0.000212127	0.000320543	0.000198493	0.000262218
Rhodospirillum	7.35375e-05	0	7.35375e-05	0	0	0	1.22563e-05	0	5.65673e-06	3.00216e-05	0	2.03956e-05
Crenobacter	0	0	0	0	0	0	0	0	0	0	0	0
Flavivirga	0.00275766	0.00261058	0.00536824	0.000165459	0.000110306	0.000147075	0.00045961	0.00037294	0.000412941	0.000550673	0.000484283	0.000495618
Actinobaculum	0	0	0	0	0	0	0	0	0	0	0	0
Cafeteriavirus	3.67688e-05	7.35375e-05	0.000110306	0	0	0	6.12813e-06	1.05054e-05	8.4851e-06	1.50108e-05	1.79413e-05	1.61242e-05
Spiroplasma	0.0336802	0.0208479	0.0545281	0.00441225	0.00110306	0.00191198	0.00561336	0.00297827	0.00419447	0.00486875	0.00420007	0.00453506
Iridovirus	0	0	0	0	0	0	0	0	0	0	0	0
Georgenia	7.35375e-05	7.35375e-05	0.000147075	0	0	0	1.22563e-05	1.05054e-05	1.13135e-05	3.00216e-05	1.79413e-05	2.318e-05
Tabrizicola	0	0	0	0	0	0	0	0	0	0	0	0
Candidatus_Riesia	3.67688e-05	3.67688e-05	7.35375e-05	0	0	0	6.12813e-06	5.25268e-06	5.65673e-06	1.50108e-05	1.38973e-05	1.38079e-05
Aeromicrobium	3.67688e-05	0.000110306	0.000147075	0	0	0	6.12813e-06	1.5758e-05	1.13135e-05	1.50108e-05	2.89295e-05	2.318e-05
Thermoproteus	0	0	0	0	0	0	0	0	0	0	0	0
Candidatus_Protochlamydia	0.00139721	0.000625069	0.00202228	0.000147075	3.67688e-05	3.67688e-05	0.000232869	8.92956e-05	0.00015556	0.000265822	0.000173577	0.000223733
Limnobaculum	0.000551531	0.000514763	0.00106629	9.19219e-05	3.67688e-05	7.35375e-05	9.19219e-05	7.35375e-05	8.20226e-05	6.87881e-05	9.7281e-05	8.2428e-05
Aquaspirillum	0	0	0	0	0	0	0	0	0	0	0	0
Tymovirus	0	0	0	0	0	0	0	0	0	0	0	0
Glaesserella	0.0288267	0.216825	0.245652	0.00332757	0.0389381	0.00415487	0.00480445	0.0309751	0.0188963	0.00642512	0.0260447	0.0232542
Candidatus_Syntrophocurvum	0.00147075	0.0011766	0.00264735	0.000275766	7.35375e-05	0.000147075	0.000245125	0.000168086	0.000203642	0.000142721	0.000219442	0.000184831
Salinispora	0	0	0	0	0	0	0	0	0	0	0	0
Sulfuritalea	0	0	0	0	0	0	0	0	0	0	0	0
Suipoxvirus	0.000110306	3.67688e-05	0.000147075	0	0	0	1.83844e-05	5.25268e-06	1.13135e-05	3.0763e-05	1.38973e-05	2.318e-05
Methylobacterium	0.0082362	0.00786851	0.0161047	0.000422841	0.000625069	0.000551531	0.0013727	0.00112407	0.00123882	0.00225709	0.00138211	0.00175911
Anaplasma	0	3.67688e-05	3.67688e-05	0	0	0	0	5.25268e-06	2.82837e-06	0	1.38973e-05	1.01978e-05
Pontibacillus	0.000845682	0.0005883	0.00143398	7.35375e-05	3.67688e-05	3.67688e-05	0.000140947	8.40429e-05	0.000110306	0.000209829	0.000146637	0.000173113
Thermomonospora	3.67688e-05	0	3.67688e-05	0	0	0	6.12813e-06	0	2.82837e-06	1.50108e-05	0	1.01978e-05
Salinimonas	7.35375e-05	0.000183844	0.000257381	0	3.67688e-05	0	1.22563e-05	2.62634e-05	1.97986e-05	1.89873e-05	2.77946e-05	2.42757e-05
Hymenobacter	0.000735375	0.000514763	0.00125014	5.51531e-05	3.67688e-05	3.67688e-05	0.000122563	7.35375e-05	9.61645e-05	0.000153668	8.75272e-05	0.000119652
Thermacetogenium	7.35375e-05	3.67688e-05	0.000110306	0	0	0	1.22563e-05	5.25268e-06	8.4851e-06	1.89873e-05	1.38973e-05	1.61242e-05
Fictibacillus	0.000183844	0.000367688	0.000551531	0	0	0	3.06406e-05	5.25268e-05	4.24255e-05	5.89066e-05	8.1825e-05	7.01602e-05
Phycicoccus	0	0	0	0	0	0	0	0	0	0	0	0
Aquabacterium	0	3.67688e-05	3.67688e-05	0	0	0	0	5.25268e-06	2.82837e-06	0	1.38973e-05	1.01978e-05
Drulisvirus	0	0	0	0	0	0	0	0	0	0	0	0
Rudivirus	0	0	0	0	0	0	0	0	0	0	0	0
Melaminivora	0.000698606	0	0.000698606	0	0	0	0.000116434	0	5.3739e-05	0.000235339	0	0.000163483
Salasvirus	3.67688e-05	0	3.67688e-05	0	0	0	6.12813e-06	0	2.82837e-06	1.50108e-05	0	1.01978e-05
Caldilinea	0	0	0	0	0	0	0	0	0	0	0	0
Owenweeksia	0	3.67688e-05	3.67688e-05	0	0	0	0	5.25268e-06	2.82837e-06	0	1.38973e-05	1.01978e-05
Acholeplasma	0.00669191	0.00341949	0.0101114	0.00119498	0.000477994	0.000625069	0.00111532	0.000488499	0.000777801	0.000442856	0.000491343	0.000555165
Maribacter	0.00158106	0.000845682	0.00242674	0.000220613	3.67688e-05	0.000110306	0.000263509	0.000120812	0.000186672	0.000197892	0.000149678	0.000181662
Vesivirus	0	0	0	0	0	0	0	0	0	0	0	0
Agarophyton	3.67688e-05	0	3.67688e-05	0	0	0	6.12813e-06	0	2.82837e-06	1.50108e-05	0	1.01978e-05
Halocynthiibacter	0	0	0	0	0	0	0	0	0	0	0	0
Haliscomenobacter	0.000661838	0.000404456	0.00106629	5.51531e-05	3.67688e-05	3.67688e-05	0.000110306	5.77795e-05	8.20226e-05	0.000167691	4.67852e-05	0.000116422
Bacterioplanes	0	3.67688e-05	3.67688e-05	0	0	0	0	5.25268e-06	2.82837e-06	0	1.38973e-05	1.01978e-05
Holdemania	0	7.35375e-05	7.35375e-05	0	0	0	0	1.05054e-05	5.65673e-06	0	2.77946e-05	2.03956e-05
Luteibacter	7.35375e-05	0	7.35375e-05	0	0	0	1.22563e-05	0	5.65673e-06	1.89873e-05	0	1.38079e-05
Coffea	0.0348568	0.0202964	0.0551531	0.00626907	0.00305181	0.00378718	0.00580946	0.00289948	0.00424255	0.00153022	0.00142538	0.00206673
Beutenbergia	0	3.67688e-05	3.67688e-05	0	0	0	0	5.25268e-06	2.82837e-06	0	1.38973e-05	1.01978e-05
Hydrocarboniclastica	0	7.35375e-05	7.35375e-05	0	0	0	0	1.05054e-05	5.65673e-06	0	1.79413e-05	1.38079e-05
Ruthenibacterium	0.000808913	0.000514763	0.00132368	3.67688e-05	0	3.67688e-05	0.000134819	7.35375e-05	0.000101821	0.000215236	0.000135928	0.000171907
Methylosinus	3.67688e-05	0	3.67688e-05	0	0	0	6.12813e-06	0	2.82837e-06	1.50108e-05	0	1.01978e-05
Acidiferrobacter	0	7.35375e-05	7.35375e-05	0	0	0	0	1.05054e-05	5.65673e-06	0	1.79413e-05	1.38079e-05
Staphylothermus	0.0005883	0.000514763	0.00110306	1.83844e-05	3.67688e-05	3.67688e-05	9.805e-05	7.35375e-05	8.4851e-05	0.000160552	0.000120086	0.000134583
Nitrincola	0	0	0	0	0	0	0	0	0	0	0	0
Variovorax	0.000110306	0	0.000110306	0	0	0	1.83844e-05	0	8.4851e-06	4.50324e-05	0	3.05935e-05
Sporolactobacillus	0	7.35375e-05	7.35375e-05	0	0	0	0	1.05054e-05	5.65673e-06	0	1.79413e-05	1.38079e-05
Parascardovia	0	0	0	0	0	0	0	0	0	0	0	0
Sellimonas	0.000110306	0.000110306	0.000220613	1.83844e-05	0	0	1.83844e-05	1.5758e-05	1.69702e-05	2.01391e-05	2.89295e-05	2.42757e-05
Sulfuritortus	0	0	0	0	0	0	0	0	0	0	0	0
Cellulosimicrobium	3.67688e-05	0	3.67688e-05	0	0	0	6.12813e-06	0	2.82837e-06	1.50108e-05	0	1.01978e-05
Humibacter	0	3.67688e-05	3.67688e-05	0	0	0	0	5.25268e-06	2.82837e-06	0	1.38973e-05	1.01978e-05
Halorhodospira	0	7.35375e-05	7.35375e-05	0	0	0	0	1.05054e-05	5.65673e-06	0	1.79413e-05	1.38079e-05
Streptomonospora	0	0	0	0	0	0	0	0	0	0	0	0
Frondihabitans	0	3.67688e-05	3.67688e-05	0	0	0	0	5.25268e-06	2.82837e-06	0	1.38973e-05	1.01978e-05
Methylomusa	3.67688e-05	0.000183844	0.000220613	0	3.67688e-05	0	6.12813e-06	2.62634e-05	1.69702e-05	1.50108e-05	2.77946e-05	2.42757e-05
Liberibacter	0.00110306	0.00113983	0.00224289	0.000110306	3.67688e-05	3.67688e-05	0.000183844	0.000162833	0.00017253	0.00025261	0.000249249	0.000240353
Neochlamydia	0	3.67688e-05	3.67688e-05	0	0	0	0	5.25268e-06	2.82837e-06	0	1.38973e-05	1.01978e-05
Betalipothrixvirus	0	0	0	0	0	0	0	0	0	0	0	0
Tenuivirus	3.67688e-05	3.67688e-05	7.35375e-05	0	0	0	6.12813e-06	5.25268e-06	5.65673e-06	1.50108e-05	1.38973e-05	1.38079e-05
Nymphaea	0.010332	0.00709637	0.0174284	0.00167298	0.00088245	0.00150752	0.001722	0.00101377	0.00134065	0.000760115	0.000569958	0.000733629
Thioploca	7.35375e-05	7.35375e-05	0.000147075	0	0	0	1.22563e-05	1.05054e-05	1.13135e-05	1.89873e-05	2.77946e-05	2.318e-05
Alkaliphilus	0.00202228	0.00165459	0.00367688	0.000330919	0.000147075	0.000257381	0.000337047	0.000236371	0.000282837	0.000229523	0.000244687	0.000233698
Slashvirus	0	0	0	0	0	0	0	0	0	0	0	0
Paludisphaera	3.67688e-05	0	3.67688e-05	0	0	0	6.12813e-06	0	2.82837e-06	1.50108e-05	0	1.01978e-05
Bythopirellula	0	0	0	0	0	0	0	0	0	0	0	0
Chromohalobacter	0	0	0	0	0	0	0	0	0	0	0	0
Solanum	0.0801559	0.0571019	0.137258	0.0133103	0.00864066	0.00933927	0.0133593	0.00815741	0.0105583	0.00535264	0.00517397	0.00571035
Granulicella	0	3.67688e-05	3.67688e-05	0	0	0	0	5.25268e-06	2.82837e-06	0	1.38973e-05	1.01978e-05
Lederbergvirus	0.000110306	0	0.000110306	0	0	0	1.83844e-05	0	8.4851e-06	4.50324e-05	0	3.05935e-05
Carboxydocella	0	0	0	0	0	0	0	0	0	0	0	0
Echinicola	0.000147075	7.35375e-05	0.000220613	0	0	0	2.45125e-05	1.05054e-05	1.69702e-05	4.45292e-05	1.79413e-05	3.22483e-05
Azotobacter	0.00161783	0.00110306	0.00272089	7.35375e-05	3.67688e-05	3.67688e-05	0.000269638	0.00015758	0.000209299	0.000516685	0.000338136	0.000414467
Xylanimonas	0	3.67688e-05	3.67688e-05	0	0	0	0	5.25268e-06	2.82837e-06	0	1.38973e-05	1.01978e-05
Bequatrovirus	0	0	0	0	0	0	0	0	0	0	0	0
Stanieria	0.000808913	0.000661838	0.00147075	7.35375e-05	7.35375e-05	7.35375e-05	0.000134819	9.45482e-05	0.000113135	0.000163886	8.71586e-05	0.000124201
Nitrobacter	0	0	0	0	0	0	0	0	0	0	0	0
Saccharothrix	0.000257381	3.67688e-05	0.00029415	3.67688e-05	0	0	4.28969e-05	5.25268e-06	2.26269e-05	4.29843e-05	1.38973e-05	3.53263e-05
Potyvirus	0	0	0	0	0	0	0	0	0	0	0	0
Aliivibrio	0.00088245	0.0017649	0.00264735	0.000128691	0.00029415	0.000220613	0.000147075	0.000252129	0.000203642	0.000137576	0.000119009	0.000133937
Schizosaccharomyces	0.00158106	0.00121337	0.00279443	0.000165459	0.000110306	0.000110306	0.000263509	0.000173338	0.000214956	0.000264548	0.000232269	0.000241504
Idiomarina	0.000147075	0.00029415	0.000441225	1.83844e-05	0	0	2.45125e-05	4.20214e-05	3.39404e-05	3.00216e-05	6.85537e-05	5.29894e-05
Nitrosospira	0	0	0	0	0	0	0	0	0	0	0	0
Zea	0.0287899	0.0170975	0.0458874	0.00354819	0.00242674	0.00301504	0.00479832	0.0024425	0.0035298	0.00352572	0.00080943	0.00264599
Saccharolobus	0.000441225	0.000110306	0.000551531	0	0	0	7.35375e-05	1.5758e-05	4.24255e-05	0.000162782	1.96537e-05	0.000110149
Alcyoneusvirus	0	0	0	0	0	0	0	0	0	0	0	0
Thermincola	0	0.000110306	0.000110306	0	0	0	0	1.5758e-05	8.4851e-06	0	4.16919e-05	3.05935e-05
Buchnera	0.0159576	0.00915542	0.0251131	0.00292312	0.000992757	0.00158106	0.00265961	0.00130792	0.00193177	0.00180664	0.00136637	0.00166894
Cohnella	0.000220613	0.000257381	0.000477994	0	3.67688e-05	3.67688e-05	3.67688e-05	3.67688e-05	3.67688e-05	5.69619e-05	3.67688e-05	4.50324e-05
Catenulispora	0.000183844	0.000183844	0.000367688	0	0	0	3.06406e-05	2.62634e-05	2.82837e-05	5.89066e-05	6.94864e-05	6.21705e-05
Lactobacillus	0.506159	1.60808	2.11424	0.00898996	0.0955988	0.0477994	0.0843598	0.229726	0.162634	0.130565	0.267389	0.220319
Colwellia	0.00102953	0.00202228	0.00305181	0.000183844	0.000183844	0.000183844	0.000171588	0.000288897	0.000234754	0.000122317	0.000287509	0.000226428
Aminomonas	0	0	0	0	0	0	0	0	0	0	0	0
Cyprinivirus	3.67688e-05	0	3.67688e-05	0	0	0	6.12813e-06	0	2.82837e-06	1.50108e-05	0	1.01978e-05
Cryptomonas	0	0	0	0	0	0	0	0	0	0	0	0
Desulfovibrio	0.00029415	0.000147075	0.000441225	1.83844e-05	0	0	4.9025e-05	2.10107e-05	3.39404e-05	8.59687e-05	3.58826e-05	6.27256e-05
Gemmobacter	0	0	0	0	0	0	0	0	0	0	0	0
Ancylobacter	0	0	0	0	0	0	0	0	0	0	0	0
Proteiniphilum	0.000183844	0.000110306	0.00029415	1.83844e-05	0	0	3.06406e-05	1.5758e-05	2.26269e-05	3.61508e-05	1.96537e-05	2.82365e-05
