# Supplementary material for: Temporal and nutritional effects on the weaner pig ileal microbiota
Source: Anim Microbiome. 2021 Aug 28;3:58. doi: 10.1186/s42523-021-00119-y (PMC8403407; doi:10.1186/s42523-021-00119-y)
Supplement: Supplementary file 2 — Additional file 2. Alpha diversity statistical outputs from 16S rRNA gene sequencing data. [file 42523_2021_119_MOESM2_ESM.xlsx]

## Sheet: Sheet1
Supplementary Materials 2: Alpha diversity statistical outputs from 16S rRNA gene sequencing data
Main Effects
	CHAO index			Inverse Simpson index
Time Point	Baseline	5	9	Baseline	5	9
5	0.5086			0.418
9	0.2752	0.0256*		0.0002*	0.2203
13	0.0223	0.0027*	1	0.2399	1	0.068
Low Protein
	CHAO index			Inverse Simpson index
Time Point	Baseline	5	9	Baseline	5	9
5	1			0.1497
9	0.3562	0.3245		0.0007*	0.9119
13	0.0011*	0.0779	1	0.0646	1	0.1208
High Protein
	CHAO index			Inverse Simpson index
Time Point	Baseline	5	9	Baseline	5	9
5	0.87			1
9	1	0.24		0.1	1
13	1	0.41	1	1	1	1
