# Supplementary material for: Temporal and nutritional effects on the weaner pig ileal microbiota
Source: Anim Microbiome. 2021 Aug 28;3:58. doi: 10.1186/s42523-021-00119-y (PMC8403407; doi:10.1186/s42523-021-00119-y)
Supplement: Supplementary file 3 — Additional file 3. Statistical analysis of taxonomic changes by time point. [file 42523_2021_119_MOESM3_ESM.xlsx]

## Sheet: Family - All
Supplementary Materials 3: Statistical analysis of taxonomic changes by time point. Taxa which were significantly associated with time point are highlighted in bold.
family	statistic	p-value	test	adjusted p-value
f__Fusobacteriaceae	28.6933	2.59759e-06	Kruskal-Wallis rank sum test	0.000133776
f__Veillonellaceae	29.6347	1.64715e-06	Kruskal-Wallis rank sum test	0.000133776
f__Coriobacteriaceae	22.8532	4.33315e-05	Kruskal-Wallis rank sum test	0.001272
f__Lachnospiraceae	22.58	4.93982e-05	Kruskal-Wallis rank sum test	0.001272
f__Erysipelotrichaceae	20.6955	0.000121772	Kruskal-Wallis rank sum test	0.00209042
f__Methylobacteriaceae	20.951	0.000107774	Kruskal-Wallis rank sum test	0.00209042
f__Rhizobiaceae	18.7533	0.000307455	Kruskal-Wallis rank sum test	0.0041931
f__Streptococcaceae	18.1811	0.000403587	Kruskal-Wallis rank sum test	0.0041931
f__Succinivibrionaceae	18.2013	0.00039974	Kruskal-Wallis rank sum test	0.0041931
f__Turicibacteraceae	18.1629	0.000407097	Kruskal-Wallis rank sum test	0.0041931
f__Staphylococcaceae	17.8073	0.000481994	Kruskal-Wallis rank sum test	0.00451322
f__[Paraprevotellaceae]	16.5865	0.000859518	Kruskal-Wallis rank sum test	0.00681002
f__p-2534-18B5	16.7002	0.000814487	Kruskal-Wallis rank sum test	0.00681002
f__Actinomycetaceae	15.6535	0.00133539	Kruskal-Wallis rank sum test	0.00982467
f__Christensenellaceae	14.5977	0.00219483	Kruskal-Wallis rank sum test	0.0150712
f__Gemellaceae	13.9164	0.00302113	Kruskal-Wallis rank sum test	0.0194485
f__S24-7	13.488	0.00369178	Kruskal-Wallis rank sum test	0.0223678
f__Desulfovibrionaceae	13.0471	0.00453589	Kruskal-Wallis rank sum test	0.0259554
f__Planococcaceae	12.8561	0.00495828	Kruskal-Wallis rank sum test	0.0268791
f__Corynebacteriaceae	12.6175	0.00554124	Kruskal-Wallis rank sum test	0.0285374
f__Enterococcaceae	12.2207	0.006664	Kruskal-Wallis rank sum test	0.0316549
f__Propionibacteriaceae	12.0938	0.00706858	Kruskal-Wallis rank sum test	0.0316549
f__Ruminococcaceae	12.144	0.00690592	Kruskal-Wallis rank sum test	0.0316549
f__Peptostreptococcaceae	11.9176	0.0076709	Kruskal-Wallis rank sum test	0.0322836
unclassified	11.8717	0.00783583	Kruskal-Wallis rank sum test	0.0322836
f__Campylobacteraceae	10.4467	0.0151265	Kruskal-Wallis rank sum test	0.0599242
f__Bacteroidaceae	10.3105	0.016103	Kruskal-Wallis rank sum test	0.0614298
f__Carnobacteriaceae	9.65382	0.02175	Kruskal-Wallis rank sum test	0.0788863
f__Neisseriaceae	9.60791	0.0222107	Kruskal-Wallis rank sum test	0.0788863
f__Microbacteriaceae	9.47443	0.0236049	Kruskal-Wallis rank sum test	0.0810435
f__[Weeksellaceae]	9.39299	0.0244974	Kruskal-Wallis rank sum test	0.0813947
f__[Tissierellaceae]	9.19598	0.0267956	Kruskal-Wallis rank sum test	0.0849923
f__Aerococcaceae	9.09488	0.0280557	Kruskal-Wallis rank sum test	0.0849923
f__Spirochaetaceae	9.14038	0.0274815	Kruskal-Wallis rank sum test	0.0849923
f__Pasteurellaceae	8.85799	0.0312398	Kruskal-Wallis rank sum test	0.0919344
f__Mycoplasmataceae	8.70775	0.0334397	Kruskal-Wallis rank sum test	0.0956747
f__[Odoribacteraceae]	8.51174	0.0365388	Kruskal-Wallis rank sum test	0.0990395
f__Leuconostocaceae	8.54625	0.0359736	Kruskal-Wallis rank sum test	0.0990395
f__Elusimicrobiaceae	7.82942	0.0496717	Kruskal-Wallis rank sum test	0.127905
f__Verrucomicrobiaceae	7.82942	0.0496717	Kruskal-Wallis rank sum test	0.127905
f__F16	7.49003	0.0578152	Kruskal-Wallis rank sum test	0.145243
f__Oxalobacteraceae	7.17374	0.0665616	Kruskal-Wallis rank sum test	0.159438
f__Sphingomonadaceae	7.17374	0.0665616	Kruskal-Wallis rank sum test	0.159438
f__Vibrionaceae	6.98244	0.0724597	Kruskal-Wallis rank sum test	0.169622
f__Enterobacteriaceae	6.86894	0.0761946	Kruskal-Wallis rank sum test	0.174401
f__Xanthomonadaceae	6.69306	0.0823518	Kruskal-Wallis rank sum test	0.184396
f__Leptotrichiaceae	6.5191	0.0889123	Kruskal-Wallis rank sum test	0.19485
f__Moraxellaceae	6.20811	0.101913	Kruskal-Wallis rank sum test	0.218687
f__RF16	6.12159	0.105842	Kruskal-Wallis rank sum test	0.220358
f__Sphaerochaetaceae	6.09733	0.10697	Kruskal-Wallis rank sum test	0.220358
f__Prevotellaceae	5.98295	0.112443	Kruskal-Wallis rank sum test	0.22709
f__Dethiosulfovibrionaceae	5.54811	0.135789	Kruskal-Wallis rank sum test	0.268967
f__Rhodobacteraceae	5.46555	0.140714	Kruskal-Wallis rank sum test	0.273462
f__Pseudomonadaceae	5.35318	0.147688	Kruskal-Wallis rank sum test	0.281702
f__mitochondria	5.30689	0.150656	Kruskal-Wallis rank sum test	0.282137
f__Rikenellaceae	5.19673	0.157946	Kruskal-Wallis rank sum test	0.290507
f__[Mogibacteriaceae]	4.81586	0.185788	Kruskal-Wallis rank sum test	0.325565
f__Micrococcaceae	4.80698	0.186489	Kruskal-Wallis rank sum test	0.325565
f__Synergistaceae	4.84803	0.18327	Kruskal-Wallis rank sum test	0.325565
f__Comamonadaceae	4.40468	0.220952	Kruskal-Wallis rank sum test	0.3793
f__[Acidaminobacteraceae]	3.53333	0.316465	Kruskal-Wallis rank sum test	0.388046
f__[Cerasicoccaceae]	3.85714	0.277309	Kruskal-Wallis rank sum test	0.388046
f__[Chromatiaceae]	3.53333	0.316465	Kruskal-Wallis rank sum test	0.388046
f__Alcaligenaceae	3.92247	0.269958	Kruskal-Wallis rank sum test	0.388046
f__Alteromonadaceae	3.53333	0.316465	Kruskal-Wallis rank sum test	0.388046
f__Anaeroplasmataceae	3.53333	0.316465	Kruskal-Wallis rank sum test	0.388046
f__Bacillaceae	3.53333	0.316465	Kruskal-Wallis rank sum test	0.388046
f__Bradyrhizobiaceae	3.53333	0.316465	Kruskal-Wallis rank sum test	0.388046
f__Cardiobacteriaceae	3.85714	0.277309	Kruskal-Wallis rank sum test	0.388046
f__Caulobacteraceae	4.17327	0.243351	Kruskal-Wallis rank sum test	0.388046
f__Chlamydiaceae	3.53333	0.316465	Kruskal-Wallis rank sum test	0.388046
f__Dehalobacteriaceae	3.85714	0.277309	Kruskal-Wallis rank sum test	0.388046
f__Deinococcaceae	3.53333	0.316465	Kruskal-Wallis rank sum test	0.388046
f__Dietziaceae	4.01338	0.260023	Kruskal-Wallis rank sum test	0.388046
f__Eubacteriaceae	4.17327	0.243351	Kruskal-Wallis rank sum test	0.388046
f__Fibrobacteraceae	3.53333	0.316465	Kruskal-Wallis rank sum test	0.388046
f__Lactobacillaceae	4.3042	0.230434	Kruskal-Wallis rank sum test	0.388046
f__Listeriaceae	3.53333	0.316465	Kruskal-Wallis rank sum test	0.388046
f__Methylophilaceae	3.53333	0.316465	Kruskal-Wallis rank sum test	0.388046
f__Opitutaceae	3.53333	0.316465	Kruskal-Wallis rank sum test	0.388046
f__Sphingobacteriaceae	3.53333	0.316465	Kruskal-Wallis rank sum test	0.388046
f__Trueperaceae	3.53333	0.316465	Kruskal-Wallis rank sum test	0.388046
f__Victivallaceae	3.85714	0.277309	Kruskal-Wallis rank sum test	0.388046
f__Xanthobacteraceae	3.53333	0.316465	Kruskal-Wallis rank sum test	0.388046
f__Cytophagaceae	2.73608	0.434132	Kruskal-Wallis rank sum test	0.520837
f__R4-45B	2.73166	0.434873	Kruskal-Wallis rank sum test	0.520837
f__Aeromonadaceae	2.33755	0.505366	Kruskal-Wallis rank sum test	0.598307
f__Helicobacteraceae	2.29092	0.514263	Kruskal-Wallis rank sum test	0.601922
f__Flavobacteriaceae	2.10812	0.550273	Kruskal-Wallis rank sum test	0.636832
f__Acetobacteraceae	1.83333	0.607708	Kruskal-Wallis rank sum test	0.645298
f__Bifidobacteriaceae	1.9235	0.588436	Kruskal-Wallis rank sum test	0.645298
f__Chitinophagaceae	1.83333	0.607708	Kruskal-Wallis rank sum test	0.645298
f__Deferribacteraceae	1.83333	0.607708	Kruskal-Wallis rank sum test	0.645298
f__Dermabacteraceae	1.83333	0.607708	Kruskal-Wallis rank sum test	0.645298
f__Phyllobacteriaceae	1.83333	0.607708	Kruskal-Wallis rank sum test	0.645298
f__Rhodospirillaceae	1.83333	0.607708	Kruskal-Wallis rank sum test	0.645298
f__Synechococcaceae	1.83333	0.607708	Kruskal-Wallis rank sum test	0.645298
f__Brevibacteriaceae	1.70884	0.634971	Kruskal-Wallis rank sum test	0.656119
f__Peptococcaceae	1.70884	0.634971	Kruskal-Wallis rank sum test	0.656119
f__RFP12	1.69966	0.637009	Kruskal-Wallis rank sum test	0.656119
f__Clostridiaceae	1.18442	0.756743	Kruskal-Wallis rank sum test	0.771728
f__Hyphomicrobiaceae	1.10767	0.775223	Kruskal-Wallis rank sum test	0.782824
f__Porphyromonadaceae	1.03491	0.792806	Kruskal-Wallis rank sum test	0.792806

## Sheet: Genus - All
Supplementary Materials 3: Statistical analysis of taxonomic changes by time point. Taxa which were significantly associated with time point are highlighted in bold.
genus	statistic	p-value	test	adjusted p-value
g__Epulopiscium	59.1795	8.80084e-13	Kruskal-Wallis rank sum test	1.63696e-10
g__Sharpea	34.504	1.55059e-07	Kruskal-Wallis rank sum test	1.44205e-05
g__Fusobacterium	29.5569	1.71032e-06	Kruskal-Wallis rank sum test	0.00010604
g__Oribacterium	28.3219	3.10858e-06	Kruskal-Wallis rank sum test	0.000144549
g__Veillonella	26.9978	5.89357e-06	Kruskal-Wallis rank sum test	0.000219241
g__Clostridium	26.3343	8.11765e-06	Kruskal-Wallis rank sum test	0.000251647
g__[Eubacterium]	25.5101	1.20771e-05	Kruskal-Wallis rank sum test	0.000320905
g__Pseudobutyrivibrio	22.8577	4.32369e-05	Kruskal-Wallis rank sum test	0.00100526
g__Methylobacterium	20.951	0.000107774	Kruskal-Wallis rank sum test	0.00222734
g__Tepidibacter	20.5436	0.000130941	Kruskal-Wallis rank sum test	0.0024355
g__Catenibacterium	20.122	0.000160143	Kruskal-Wallis rank sum test	0.00270786
g__Blautia	19.5966	0.000205755	Kruskal-Wallis rank sum test	0.00318921
g__Actinomyces	18.3495	0.000372547	Kruskal-Wallis rank sum test	0.00429295
g__Collinsella	18.1202	0.000415447	Kruskal-Wallis rank sum test	0.00429295
g__Shinella	18.7533	0.000307455	Kruskal-Wallis rank sum test	0.00429295
g__Streptococcus	18.2287	0.000394561	Kruskal-Wallis rank sum test	0.00429295
g__Succinivibrio	18.2013	0.00039974	Kruskal-Wallis rank sum test	0.00429295
g__Turicibacter	18.1629	0.000407097	Kruskal-Wallis rank sum test	0.00429295
g__Anaerovibrio	17.8876	0.000463956	Kruskal-Wallis rank sum test	0.00454188
g__Helcococcus	16.2915	0.000988136	Kruskal-Wallis rank sum test	0.00918967
g__YRC22	15.964	0.00115342	Kruskal-Wallis rank sum test	0.010216
g__Jeotgalicoccus	15.7663	0.00126621	Kruskal-Wallis rank sum test	0.0107052
g__Sporosarcina	15.1882	0.00166268	Kruskal-Wallis rank sum test	0.013446
g__Chryseobacterium	14.7822	0.00201251	Kruskal-Wallis rank sum test	0.015597
g__Oscillospira	14.6946	0.00209715	Kruskal-Wallis rank sum test	0.0156028
g__[Prevotella]	14.5242	0.00227191	Kruskal-Wallis rank sum test	0.015832
g__Mitsuokella	14.4222	0.00238331	Kruskal-Wallis rank sum test	0.015832
g__Staphylococcus	14.4995	0.00229843	Kruskal-Wallis rank sum test	0.015832
g__Vagococcus	14.178	0.0026726	Kruskal-Wallis rank sum test	0.0171415
g__Gemella	13.9164	0.00302113	Kruskal-Wallis rank sum test	0.0181268
g__Lactococcus	13.9817	0.00293016	Kruskal-Wallis rank sum test	0.0181268
g__Faecalibacterium	13.6823	0.00337113	Kruskal-Wallis rank sum test	0.0195947
g__Peptoniphilus	13.0476	0.00453475	Kruskal-Wallis rank sum test	0.0255595
g__Atopostipes	12.7462	0.00521883	Kruskal-Wallis rank sum test	0.0285501
g__Corynebacterium	12.6175	0.00554124	Kruskal-Wallis rank sum test	0.0290362
g__Megasphaera	12.5872	0.0056199	Kruskal-Wallis rank sum test	0.0290362
g__Acinetobacter	12.2524	0.00656657	Kruskal-Wallis rank sum test	0.0321416
g__Anaerococcus	12.2586	0.00654768	Kruskal-Wallis rank sum test	0.0321416
g__Propionibacterium	12.0938	0.00706858	Kruskal-Wallis rank sum test	0.0337117
g__Desulfovibrio	11.9709	0.00748335	Kruskal-Wallis rank sum test	0.0347976
g__Ruminococcus	11.7573	0.00826261	Kruskal-Wallis rank sum test	0.0374841
g__Sutterella	11.5442	0.00911919	Kruskal-Wallis rank sum test	0.040385
g__p-75-a5	11.4099	0.00970388	Kruskal-Wallis rank sum test	0.0419749
g__Acidaminococcus	11.15	0.0109421	Kruskal-Wallis rank sum test	0.046255
g__Salmonella	10.9196	0.0121689	Kruskal-Wallis rank sum test	0.050298
g__Actinobacillus	10.842	0.0126115	Kruskal-Wallis rank sum test	0.0509943
g__Asteroleplasma	10.5886	0.0141718	Kruskal-Wallis rank sum test	0.056084
g__Campylobacter	10.541	0.0144855	Kruskal-Wallis rank sum test	0.0561315
g__Lachnospira	10.4046	0.0154224	Kruskal-Wallis rank sum test	0.0573712
g__Pyramidobacter	10.4193	0.0153187	Kruskal-Wallis rank sum test	0.0573712
g__Haemophilus	10.0028	0.0185425	Kruskal-Wallis rank sum test	0.0676256
g__Weissella	9.73424	0.0209657	Kruskal-Wallis rank sum test	0.0749927
g__Trichococcus	9.65382	0.02175	Kruskal-Wallis rank sum test	0.0763303
g__Peptostreptococcus	9.60904	0.0221992	Kruskal-Wallis rank sum test	0.0764638
g__Bacteroides	9.5565	0.0227378	Kruskal-Wallis rank sum test	0.076895
g__Moraxella	9.42376	0.0241564	Kruskal-Wallis rank sum test	0.0802337
g__Treponema	9.14038	0.0274815	Kruskal-Wallis rank sum test	0.0896764
g__Neisseria	8.74615	0.0328635	Kruskal-Wallis rank sum test	0.10539
g__Mycoplasma	8.70775	0.0334397	Kruskal-Wallis rank sum test	0.10542
g__Butyricimonas	8.51174	0.0365388	Kruskal-Wallis rank sum test	0.112143
g__Providencia	8.49728	0.0367782	Kruskal-Wallis rank sum test	0.112143
g__Dorea	8.44731	0.0376175	Kruskal-Wallis rank sum test	0.112852
g__Pseudomonas	8.25558	0.0410146	Kruskal-Wallis rank sum test	0.121091
g__WAL_1855D	7.82427	0.0497867	Kruskal-Wallis rank sum test	0.144693
g__Facklamia	7.74507	0.051585	Kruskal-Wallis rank sum test	0.147612
g__Aerococcus	7.6647	0.0534743	Kruskal-Wallis rank sum test	0.1507
g__[Clostridium]	7.19385	0.0659693	Kruskal-Wallis rank sum test	0.163016
g__Anaerofustis	7.17374	0.0665616	Kruskal-Wallis rank sum test	0.163016
g__Arthrobacter	7.17374	0.0665616	Kruskal-Wallis rank sum test	0.163016
g__Massilia	7.17374	0.0665616	Kruskal-Wallis rank sum test	0.163016
g__Olsenella	7.17374	0.0665616	Kruskal-Wallis rank sum test	0.163016
g__Proteiniclasticum	7.17374	0.0665616	Kruskal-Wallis rank sum test	0.163016
g__Rathayibacter	7.17374	0.0665616	Kruskal-Wallis rank sum test	0.163016
g__Slackia	7.17374	0.0665616	Kruskal-Wallis rank sum test	0.163016
g__Solibacillus	7.17214	0.0666089	Kruskal-Wallis rank sum test	0.163016
g__Victoria	7.17374	0.0665616	Kruskal-Wallis rank sum test	0.163016
g__Bulleidia	7.03056	0.0709301	Kruskal-Wallis rank sum test	0.171338
g__Lysinibacillus	6.98247	0.0724587	Kruskal-Wallis rank sum test	0.172786
g__Enterococcus	6.65914	0.0835933	Kruskal-Wallis rank sum test	0.196815
g__Leptotrichia	6.5191	0.0889123	Kruskal-Wallis rank sum test	0.206721
g__RFN20	6.40581	0.0934522	Kruskal-Wallis rank sum test	0.214594
g__Enterobacter	6.32673	0.0967523	Kruskal-Wallis rank sum test	0.219462
g__Sphaerochaeta	6.09733	0.10697	Kruskal-Wallis rank sum test	0.239715
g__Prevotella	5.98295	0.112443	Kruskal-Wallis rank sum test	0.24898
g__Alcaligenes	5.87834	0.117682	Kruskal-Wallis rank sum test	0.254795
g__Mogibacterium	5.86635	0.118297	Kruskal-Wallis rank sum test	0.254795
g__Trueperella	5.84927	0.119178	Kruskal-Wallis rank sum test	0.254795
g__Kluyvera	5.66581	0.129051	Kruskal-Wallis rank sum test	0.272766
g__Ignatzschineria	5.36195	0.147133	Kruskal-Wallis rank sum test	0.307491
g__Rummeliibacillus	5.30689	0.150656	Kruskal-Wallis rank sum test	0.311356
g__Psychrobacter	5.19024	0.158386	Kruskal-Wallis rank sum test	0.323733
g__Proteus	4.93057	0.176953	Kruskal-Wallis rank sum test	0.355633
unclassified	4.91912	0.177816	Kruskal-Wallis rank sum test	0.355633
g__Flexispira	4.84602	0.183426	Kruskal-Wallis rank sum test	0.362949
g__Synergistes	4.80698	0.186489	Kruskal-Wallis rank sum test	0.365125
g__Leuconostoc	4.69573	0.195482	Kruskal-Wallis rank sum test	0.374842
g__Paracoccus	4.69573	0.195482	Kruskal-Wallis rank sum test	0.374842
g__CF231	4.64221	0.199951	Kruskal-Wallis rank sum test	0.375893
g__Photobacterium	4.64077	0.200072	Kruskal-Wallis rank sum test	0.375893
g__1-68	3.85714	0.277309	Kruskal-Wallis rank sum test	0.39505
g__Adlercreutzia	3.53333	0.316465	Kruskal-Wallis rank sum test	0.39505
g__Alistipes	3.53333	0.316465	Kruskal-Wallis rank sum test	0.39505
g__Alkalibacterium	3.53333	0.316465	Kruskal-Wallis rank sum test	0.39505
g__Anaeroplasma	3.53333	0.316465	Kruskal-Wallis rank sum test	0.39505
g__Anaerovorax	3.53333	0.316465	Kruskal-Wallis rank sum test	0.39505
g__Arcobacter	3.53333	0.316465	Kruskal-Wallis rank sum test	0.39505
g__Atopobium	4.01985	0.259329	Kruskal-Wallis rank sum test	0.39505
g__Bacillus	3.53333	0.316465	Kruskal-Wallis rank sum test	0.39505
g__Bergeyella	3.53333	0.316465	Kruskal-Wallis rank sum test	0.39505
g__Brochothrix	3.53333	0.316465	Kruskal-Wallis rank sum test	0.39505
g__Butyricicoccus	4.49347	0.212873	Kruskal-Wallis rank sum test	0.39505
g__Butyrivibrio	3.53333	0.316465	Kruskal-Wallis rank sum test	0.39505
g__Cellvibrio	3.53333	0.316465	Kruskal-Wallis rank sum test	0.39505
g__Cronobacter	3.72222	0.293064	Kruskal-Wallis rank sum test	0.39505
g__Dehalobacterium	3.85714	0.277309	Kruskal-Wallis rank sum test	0.39505
g__Deinococcus	3.53333	0.316465	Kruskal-Wallis rank sum test	0.39505
g__Dialister	3.92233	0.269974	Kruskal-Wallis rank sum test	0.39505
g__Dietzia	4.01338	0.260023	Kruskal-Wallis rank sum test	0.39505
g__Enhydrobacter	4.11162	0.24966	Kruskal-Wallis rank sum test	0.39505
g__Escherichia	4.31858	0.229055	Kruskal-Wallis rank sum test	0.39505
g__Fibrobacter	3.53333	0.316465	Kruskal-Wallis rank sum test	0.39505
g__Flavobacterium	3.53333	0.316465	Kruskal-Wallis rank sum test	0.39505
g__Granulicatella	3.53333	0.316465	Kruskal-Wallis rank sum test	0.39505
g__Guggenheimella	3.53333	0.316465	Kruskal-Wallis rank sum test	0.39505
g__GW-34	3.85714	0.277309	Kruskal-Wallis rank sum test	0.39505
g__Lactobacillus	4.3042	0.230434	Kruskal-Wallis rank sum test	0.39505
g__Leucobacter	3.85714	0.277309	Kruskal-Wallis rank sum test	0.39505
g__Methylotenera	3.53333	0.316465	Kruskal-Wallis rank sum test	0.39505
g__Myroides	4.04329	0.256827	Kruskal-Wallis rank sum test	0.39505
g__Opitutus	3.53333	0.316465	Kruskal-Wallis rank sum test	0.39505
g__Oxalobacter	3.53333	0.316465	Kruskal-Wallis rank sum test	0.39505
g__Pasteurella	3.53333	0.316465	Kruskal-Wallis rank sum test	0.39505
g__Paucibacter	3.53333	0.316465	Kruskal-Wallis rank sum test	0.39505
g__Pigmentiphaga	3.53333	0.316465	Kruskal-Wallis rank sum test	0.39505
g__Rheinheimera	3.53333	0.316465	Kruskal-Wallis rank sum test	0.39505
g__Rhodoferax	3.53333	0.316465	Kruskal-Wallis rank sum test	0.39505
g__Roseburia	4.42488	0.219089	Kruskal-Wallis rank sum test	0.39505
g__Rothia	3.85714	0.277309	Kruskal-Wallis rank sum test	0.39505
g__Salinicoccus	3.85714	0.277309	Kruskal-Wallis rank sum test	0.39505
g__Sphingobacterium	3.53333	0.316465	Kruskal-Wallis rank sum test	0.39505
g__Sporanaerobacter	3.53333	0.316465	Kruskal-Wallis rank sum test	0.39505
g__Stenotrophomonas	3.53333	0.316465	Kruskal-Wallis rank sum test	0.39505
g__Succiniclasticum	3.85714	0.277309	Kruskal-Wallis rank sum test	0.39505
g__Suttonella	3.85714	0.277309	Kruskal-Wallis rank sum test	0.39505
g__Tepidimicrobium	3.53333	0.316465	Kruskal-Wallis rank sum test	0.39505
g__Thermomonas	3.53333	0.316465	Kruskal-Wallis rank sum test	0.39505
g__Truepera	3.53333	0.316465	Kruskal-Wallis rank sum test	0.39505
g__Vibrio	3.53333	0.316465	Kruskal-Wallis rank sum test	0.39505
g__Yersinia	3.53333	0.316465	Kruskal-Wallis rank sum test	0.39505
g__Tissierella_Soehngenia	3.51067	0.319381	Kruskal-Wallis rank sum test	0.396033
g__Wautersiella	3.32661	0.343956	Kruskal-Wallis rank sum test	0.423681
g__Phascolarctobacterium	3.17936	0.36479	Kruskal-Wallis rank sum test	0.446388
g__Wohlfahrtiimonas	3.0156	0.389226	Kruskal-Wallis rank sum test	0.473177
g__Bilophila	2.73608	0.434131	Kruskal-Wallis rank sum test	0.511939
g__Hymenobacter	2.73608	0.434131	Kruskal-Wallis rank sum test	0.511939
g__Klebsiella	2.73166	0.434873	Kruskal-Wallis rank sum test	0.511939
g__Parabacteroides	2.73608	0.434131	Kruskal-Wallis rank sum test	0.511939
g__Rhodobacter	2.73166	0.434873	Kruskal-Wallis rank sum test	0.511939
g__[Ruminococcus]	2.56984	0.462802	Kruskal-Wallis rank sum test	0.538007
g__Comamonas	2.57338	0.462175	Kruskal-Wallis rank sum test	0.538007
g__Aeromonas	2.47825	0.479235	Kruskal-Wallis rank sum test	0.550233
g__Citrobacter	2.48633	0.477767	Kruskal-Wallis rank sum test	0.550233
g__Porphyromonas	2.07006	0.557994	Kruskal-Wallis rank sum test	0.635153
g__Shigella	2.0601	0.560028	Kruskal-Wallis rank sum test	0.635153
g__Bifidobacterium	1.9235	0.588436	Kruskal-Wallis rank sum test	0.660822
g__Brachybacterium	1.83333	0.607708	Kruskal-Wallis rank sum test	0.660822
g__Brevibacterium	1.70884	0.634971	Kruskal-Wallis rank sum test	0.660822
g__Defluvibacter	1.83333	0.607708	Kruskal-Wallis rank sum test	0.660822
g__Filifactor	1.70884	0.634971	Kruskal-Wallis rank sum test	0.660822
g__Finegoldia	1.70884	0.634971	Kruskal-Wallis rank sum test	0.660822
g__Helicobacter	1.7943	0.616176	Kruskal-Wallis rank sum test	0.660822
g__Mucispirillum	1.83333	0.607708	Kruskal-Wallis rank sum test	0.660822
g__Oligella	1.83333	0.607708	Kruskal-Wallis rank sum test	0.660822
g__Parvimonas	1.70884	0.634971	Kruskal-Wallis rank sum test	0.660822
g__Peptococcus	1.70884	0.634971	Kruskal-Wallis rank sum test	0.660822
g__Pseudoramibacter_Eubacterium	1.70884	0.634971	Kruskal-Wallis rank sum test	0.660822
g__Reyranella	1.83333	0.607708	Kruskal-Wallis rank sum test	0.660822
g__SMB53	1.70442	0.635952	Kruskal-Wallis rank sum test	0.660822
g__Synechococcus	1.83333	0.607708	Kruskal-Wallis rank sum test	0.660822
g__Erysipelothrix	1.49052	0.684459	Kruskal-Wallis rank sum test	0.707275
g__Coprococcus	1.45872	0.69183	Kruskal-Wallis rank sum test	0.707884
g__Selenomonas	1.45515	0.692661	Kruskal-Wallis rank sum test	0.707884
g__Gallicola	1.13287	0.769146	Kruskal-Wallis rank sum test	0.781755
g__Devosia	1.10767	0.775223	Kruskal-Wallis rank sum test	0.78365
g__Sarcina	1.05922	0.786927	Kruskal-Wallis rank sum test	0.791181
g__Megamonas	0.601739	0.896034	Kruskal-Wallis rank sum test	0.896034

## Sheet: Family - LP
Supplementary Materials 3: Statistical analysis of taxonomic changes by time point. Taxa which were significantly associated with time point are highlighted in bold.
family	statistic	p-value	test	adjusted p-value
f__Veillonellaceae	27.0056	5.87153e-06	Kruskal-Wallis rank sum test	0.000487337
f__Fusobacteriaceae	25.4962	1.21586e-05	Kruskal-Wallis rank sum test	0.000504581
f__Lachnospiraceae	21.5628	8.04223e-05	Kruskal-Wallis rank sum test	0.00222502
f__Turicibacteraceae	17.4969	0.000558468	Kruskal-Wallis rank sum test	0.0115882
f__Campylobacteraceae	16.6718	0.000825498	Kruskal-Wallis rank sum test	0.0137033
f__Erysipelotrichaceae	15.6533	0.00133549	Kruskal-Wallis rank sum test	0.0184743
f__Rhizobiaceae	15.3121	0.00156843	Kruskal-Wallis rank sum test	0.0185971
f__[Paraprevotellaceae]	14.9287	0.00187858	Kruskal-Wallis rank sum test	0.0194903
f__Corynebacteriaceae	13.8332	0.00314115	Kruskal-Wallis rank sum test	0.0217263
f__Methylobacteriaceae	13.9524	0.0029706	Kruskal-Wallis rank sum test	0.0217263
f__Peptostreptococcaceae	14.0083	0.0028939	Kruskal-Wallis rank sum test	0.0217263
f__Streptococcaceae	14.2821	0.00254524	Kruskal-Wallis rank sum test	0.0217263
f__Coriobacteriaceae	11.7434	0.00831592	Kruskal-Wallis rank sum test	0.0530939
unclassified	11.0998	0.0111985	Kruskal-Wallis rank sum test	0.0663909
f__Bacteroidaceae	9.95824	0.0189244	Kruskal-Wallis rank sum test	0.0820009
f__Gemellaceae	9.74551	0.020858	Kruskal-Wallis rank sum test	0.0820009
f__Helicobacteraceae	9.94809	0.0190125	Kruskal-Wallis rank sum test	0.0820009
f__Pasteurellaceae	10.4611	0.0150271	Kruskal-Wallis rank sum test	0.0820009
f__Propionibacteriaceae	9.65532	0.0217352	Kruskal-Wallis rank sum test	0.0820009
f__Ruminococcaceae	10.3002	0.0161795	Kruskal-Wallis rank sum test	0.0820009
f__Staphylococcaceae	10.0958	0.0177692	Kruskal-Wallis rank sum test	0.0820009
f__Succinivibrionaceae	9.75015	0.0208139	Kruskal-Wallis rank sum test	0.0820009
f__S24-7	9.47798	0.0235668	Kruskal-Wallis rank sum test	0.0850452
f__Christensenellaceae	9.11818	0.0277602	Kruskal-Wallis rank sum test	0.0921639
f__Lactobacillaceae	9.15618	0.0272849	Kruskal-Wallis rank sum test	0.0921639
f__Dietziaceae	8.8005	0.0320643	Kruskal-Wallis rank sum test	0.0985681
f__Planococcaceae	8.8054	0.0319933	Kruskal-Wallis rank sum test	0.0985681
f__[Weeksellaceae]	8.50752	0.0366086	Kruskal-Wallis rank sum test	0.108518
f__Actinomycetaceae	8.41536	0.0381639	Kruskal-Wallis rank sum test	0.109228
f__Carnobacteriaceae	8.11407	0.0437122	Kruskal-Wallis rank sum test	0.113379
f__Mycoplasmataceae	8.15942	0.0428293	Kruskal-Wallis rank sum test	0.113379
f__Neisseriaceae	8.24365	0.0412356	Kruskal-Wallis rank sum test	0.113379
f__F16	7.08172	0.069338	Kruskal-Wallis rank sum test	0.174396
f__Desulfovibrionaceae	6.93426	0.0740229	Kruskal-Wallis rank sum test	0.180703
f__Microbacteriaceae	6.33057	0.0965892	Kruskal-Wallis rank sum test	0.229054
f__[Odoribacteraceae]	6.08242	0.107669	Kruskal-Wallis rank sum test	0.248236
f__Moraxellaceae	6.00432	0.1114	Kruskal-Wallis rank sum test	0.249898
f__Enterococcaceae	5.93942	0.114595	Kruskal-Wallis rank sum test	0.2503
f__p-2534-18B5	5.81672	0.120876	Kruskal-Wallis rank sum test	0.257248
f__[Mogibacteriaceae]	5.62139	0.131556	Kruskal-Wallis rank sum test	0.272978
f__Alcaligenaceae	4.90376	0.178981	Kruskal-Wallis rank sum test	0.320719
f__Bradyrhizobiaceae	4.85714	0.182562	Kruskal-Wallis rank sum test	0.320719
f__Caulobacteraceae	4.85714	0.182562	Kruskal-Wallis rank sum test	0.320719
f__Clostridiaceae	5.17368	0.159513	Kruskal-Wallis rank sum test	0.320719
f__Comamonadaceae	5.01075	0.171011	Kruskal-Wallis rank sum test	0.320719
f__Peptococcaceae	4.85714	0.182562	Kruskal-Wallis rank sum test	0.320719
f__Spirochaetaceae	4.81982	0.185476	Kruskal-Wallis rank sum test	0.320719
f__Xanthobacteraceae	4.85714	0.182562	Kruskal-Wallis rank sum test	0.320719
f__[Tissierellaceae]	4.20874	0.239789	Kruskal-Wallis rank sum test	0.388814
f__Aeromonadaceae	4.125	0.248279	Kruskal-Wallis rank sum test	0.388814
f__Brevibacteriaceae	4.125	0.248279	Kruskal-Wallis rank sum test	0.388814
f__Methylophilaceae	4.125	0.248279	Kruskal-Wallis rank sum test	0.388814
f__Prevotellaceae	4.16433	0.244257	Kruskal-Wallis rank sum test	0.388814
f__Elusimicrobiaceae	3.95357	0.266521	Kruskal-Wallis rank sum test	0.402205
f__Verrucomicrobiaceae	3.95357	0.266521	Kruskal-Wallis rank sum test	0.402205
f__Leptotrichiaceae	3.59756	0.308328	Kruskal-Wallis rank sum test	0.456986
f__Aerococcaceae	3.25594	0.353822	Kruskal-Wallis rank sum test	0.515215
f__Pseudomonadaceae	2.9519	0.3991	Kruskal-Wallis rank sum test	0.564611
f__Xanthomonadaceae	2.93758	0.40135	Kruskal-Wallis rank sum test	0.564611
f__Flavobacteriaceae	2.76386	0.429484	Kruskal-Wallis rank sum test	0.58438
f__Porphyromonadaceae	2.80464	0.422736	Kruskal-Wallis rank sum test	0.58438
f__Acetobacteraceae	2.41667	0.49054	Kruskal-Wallis rank sum test	0.601777
f__Bifidobacteriaceae	2.38214	0.496967	Kruskal-Wallis rank sum test	0.601777
f__Cytophagaceae	2.45421	0.483623	Kruskal-Wallis rank sum test	0.601777
f__Dermabacteraceae	2.41667	0.49054	Kruskal-Wallis rank sum test	0.601777
f__Leuconostocaceae	2.36453	0.500272	Kruskal-Wallis rank sum test	0.601777
f__Rikenellaceae	2.38214	0.496967	Kruskal-Wallis rank sum test	0.601777
f__Sphaerochaetaceae	2.40363	0.49296	Kruskal-Wallis rank sum test	0.601777
f__Synechococcaceae	2.41667	0.49054	Kruskal-Wallis rank sum test	0.601777
f__[Cerasicoccaceae]	1.92857	0.587364	Kruskal-Wallis rank sum test	0.632745
f__Cardiobacteriaceae	1.92857	0.587364	Kruskal-Wallis rank sum test	0.632745
f__Dehalobacteriaceae	1.92857	0.587364	Kruskal-Wallis rank sum test	0.632745
f__Micrococcaceae	1.92857	0.587364	Kruskal-Wallis rank sum test	0.632745
f__R4-45B	1.92857	0.587364	Kruskal-Wallis rank sum test	0.632745
f__RFP12	1.92857	0.587364	Kruskal-Wallis rank sum test	0.632745
f__Synergistaceae	1.92857	0.587364	Kruskal-Wallis rank sum test	0.632745
f__Vibrionaceae	1.89432	0.594628	Kruskal-Wallis rank sum test	0.632745
f__Victivallaceae	1.92857	0.587364	Kruskal-Wallis rank sum test	0.632745
f__Rhodobacteraceae	1.78999	0.617116	Kruskal-Wallis rank sum test	0.648363
f__Dethiosulfovibrionaceae	1.13997	0.767435	Kruskal-Wallis rank sum test	0.790416
f__Hyphomicrobiaceae	1.12364	0.77137	Kruskal-Wallis rank sum test	0.790416
f__Enterobacteriaceae	0.93877	0.816063	Kruskal-Wallis rank sum test	0.826015
f__RF16	0.67069	0.880075	Kruskal-Wallis rank sum test	0.880075
f__[Acidaminobacteraceae]	NaN	NaN	Kruskal-Wallis rank sum test	NaN
f__[Chromatiaceae]	NaN	NaN	Kruskal-Wallis rank sum test	NaN
f__Alteromonadaceae	NaN	NaN	Kruskal-Wallis rank sum test	NaN
f__Anaeroplasmataceae	NaN	NaN	Kruskal-Wallis rank sum test	NaN
f__Bacillaceae	NaN	NaN	Kruskal-Wallis rank sum test	NaN
f__Chitinophagaceae	NaN	NaN	Kruskal-Wallis rank sum test	NaN
f__Chlamydiaceae	NaN	NaN	Kruskal-Wallis rank sum test	NaN
f__Deferribacteraceae	NaN	NaN	Kruskal-Wallis rank sum test	NaN
f__Deinococcaceae	NaN	NaN	Kruskal-Wallis rank sum test	NaN
f__Eubacteriaceae	NaN	NaN	Kruskal-Wallis rank sum test	NaN
f__Fibrobacteraceae	NaN	NaN	Kruskal-Wallis rank sum test	NaN
f__Listeriaceae	NaN	NaN	Kruskal-Wallis rank sum test	NaN
f__mitochondria	NaN	NaN	Kruskal-Wallis rank sum test	NaN
f__Opitutaceae	NaN	NaN	Kruskal-Wallis rank sum test	NaN
f__Oxalobacteraceae	NaN	NaN	Kruskal-Wallis rank sum test	NaN
f__Phyllobacteriaceae	NaN	NaN	Kruskal-Wallis rank sum test	NaN
f__Rhodospirillaceae	NaN	NaN	Kruskal-Wallis rank sum test	NaN
f__Sphingobacteriaceae	NaN	NaN	Kruskal-Wallis rank sum test	NaN
f__Sphingomonadaceae	NaN	NaN	Kruskal-Wallis rank sum test	NaN
f__Trueperaceae	NaN	NaN	Kruskal-Wallis rank sum test	NaN

## Sheet: Genus - LP
Supplementary Materials 3: Statistical analysis of taxonomic changes by time point. Taxa which were significantly associated with time point are highlighted in bold.
genus	statistic	p-value	test	adjusted p-value
g__Epulopiscium	34.5603	1.50877e-07	Kruskal-Wallis rank sum test	2.17264e-05
g__Fusobacterium	26.8134	6.44235e-06	Kruskal-Wallis rank sum test	0.000463849
g__Veillonella	23.6839	2.90785e-05	Kruskal-Wallis rank sum test	0.00139577
g__[Eubacterium]	21.8797	6.91011e-05	Kruskal-Wallis rank sum test	0.00248764
g__Oribacterium	20.2791	0.000148569	Kruskal-Wallis rank sum test	0.00356565
g__Sharpea	20.5382	0.000131277	Kruskal-Wallis rank sum test	0.00356565
g__Clostridium	18.869	0.000290985	Kruskal-Wallis rank sum test	0.00598598
g__Turicibacter	17.4969	0.000558468	Kruskal-Wallis rank sum test	0.0100524
g__Campylobacter	16.6718	0.000825498	Kruskal-Wallis rank sum test	0.013208
g__Salmonella	15.3121	0.00156843	Kruskal-Wallis rank sum test	0.0205322
g__Shinella	15.3121	0.00156843	Kruskal-Wallis rank sum test	0.0205322
g__Pseudobutyrivibrio	14.9974	0.00181886	Kruskal-Wallis rank sum test	0.0218263
g__Collinsella	14.7955	0.00199999	Kruskal-Wallis rank sum test	0.0221537
g__Streptococcus	14.3401	0.00247698	Kruskal-Wallis rank sum test	0.0254775
g__Blautia	13.7637	0.00324513	Kruskal-Wallis rank sum test	0.0274881
g__Corynebacterium	13.8332	0.00314115	Kruskal-Wallis rank sum test	0.0274881
g__Methylobacterium	13.9524	0.0029706	Kruskal-Wallis rank sum test	0.0274881
g__Anaerovibrio	13.3847	0.00387439	Kruskal-Wallis rank sum test	0.0309951
g__Megasphaera	13.1141	0.00439628	Kruskal-Wallis rank sum test	0.0316532
g__Tepidibacter	13.1786	0.00426593	Kruskal-Wallis rank sum test	0.0316532
g__[Prevotella]	12.8962	0.00486657	Kruskal-Wallis rank sum test	0.0318539
g__Lactococcus	12.9148	0.0048246	Kruskal-Wallis rank sum test	0.0318539
g__Actinobacillus	12.6588	0.00543566	Kruskal-Wallis rank sum test	0.034032
g__Catenibacterium	12.3339	0.00632263	Kruskal-Wallis rank sum test	0.0379358
g__Dorea	12.2353	0.00661913	Kruskal-Wallis rank sum test	0.0381262
g__Actinomyces	11.9813	0.0074475	Kruskal-Wallis rank sum test	0.0412477
g__Mitsuokella	11.8385	0.00795743	Kruskal-Wallis rank sum test	0.0424396
g__Acinetobacter	10.3892	0.0155316	Kruskal-Wallis rank sum test	0.0798769
g__Faecalibacterium	10.2079	0.0168792	Kruskal-Wallis rank sum test	0.0820009
g__Oscillospira	10.1816	0.0170835	Kruskal-Wallis rank sum test	0.0820009
g__Chryseobacterium	9.95714	0.018934	Kruskal-Wallis rank sum test	0.0835817
g__Enhydrobacter	9.96337	0.0188801	Kruskal-Wallis rank sum test	0.0835817
g__Gemella	9.74551	0.020858	Kruskal-Wallis rank sum test	0.0835817
g__SMB53	9.80936	0.0202581	Kruskal-Wallis rank sum test	0.0835817
g__Succinivibrio	9.75015	0.0208139	Kruskal-Wallis rank sum test	0.0835817
g__YRC22	9.74159	0.0208954	Kruskal-Wallis rank sum test	0.0835817
g__Propionibacterium	9.65532	0.0217352	Kruskal-Wallis rank sum test	0.084591
g__Staphylococcus	9.28965	0.0256777	Kruskal-Wallis rank sum test	0.0973048
g__Lactobacillus	9.15618	0.0272849	Kruskal-Wallis rank sum test	0.100744
g__Dietzia	8.8005	0.0320643	Kruskal-Wallis rank sum test	0.112616
g__Haemophilus	8.82478	0.0317136	Kruskal-Wallis rank sum test	0.112616
g__Bacteroides	8.69012	0.0337077	Kruskal-Wallis rank sum test	0.115569
g__Citrobacter	8.46154	0.0373767	Kruskal-Wallis rank sum test	0.122324
g__Rummeliibacillus	8.46154	0.0373767	Kruskal-Wallis rank sum test	0.122324
g__[Clostridium]	8.31237	0.0399784	Kruskal-Wallis rank sum test	0.127931
g__[Ruminococcus]	8.17629	0.0425054	Kruskal-Wallis rank sum test	0.131137
g__Mycoplasma	8.15942	0.0428293	Kruskal-Wallis rank sum test	0.131137
g__Trichococcus	8.11407	0.0437122	Kruskal-Wallis rank sum test	0.131137
g__Moraxella	7.99356	0.046145	Kruskal-Wallis rank sum test	0.13561
g__Jeotgalicoccus	7.94841	0.04709	Kruskal-Wallis rank sum test	0.135619
g__Kluyvera	7.61854	0.0545896	Kruskal-Wallis rank sum test	0.154136
g__Sporosarcina	7.52841	0.0568329	Kruskal-Wallis rank sum test	0.157383
g__Ruminococcus	7.44814	0.0589059	Kruskal-Wallis rank sum test	0.160046
g__Alcaligenes	6.85811	0.0765606	Kruskal-Wallis rank sum test	0.204162
g__Bulleidia	6.4327	0.0923548	Kruskal-Wallis rank sum test	0.241802
unclassified	6.32068	0.097009	Kruskal-Wallis rank sum test	0.249452
g__Providencia	6.2632	0.0994839	Kruskal-Wallis rank sum test	0.251328
g__Anaerococcus	6.20656	0.101982	Kruskal-Wallis rank sum test	0.253196
g__Butyricimonas	6.08242	0.107669	Kruskal-Wallis rank sum test	0.262784
g__Desulfovibrio	5.9578	0.113681	Kruskal-Wallis rank sum test	0.272836
g__Atopobium	5.78938	0.122319	Kruskal-Wallis rank sum test	0.279587
g__Atopostipes	5.8151	0.120961	Kruskal-Wallis rank sum test	0.279587
g__Peptostreptococcus	5.85128	0.119074	Kruskal-Wallis rank sum test	0.279587
g__Sutterella	5.66391	0.129157	Kruskal-Wallis rank sum test	0.290604
g__Asteroleplasma	5.50794	0.138165	Kruskal-Wallis rank sum test	0.306088
g__Neisseria	5.43436	0.142618	Kruskal-Wallis rank sum test	0.311166
g__p-75-a5	5.33097	0.149105	Kruskal-Wallis rank sum test	0.315752
g__Pseudomonas	5.34424	0.148257	Kruskal-Wallis rank sum test	0.315752
g__Tissierella_Soehngenia	5.183	0.158877	Kruskal-Wallis rank sum test	0.33157
g__Alistipes	4.85714	0.182562	Kruskal-Wallis rank sum test	0.355255
g__Bergeyella	4.85714	0.182562	Kruskal-Wallis rank sum test	0.355255
g__Mogibacterium	4.85714	0.182562	Kruskal-Wallis rank sum test	0.355255
g__Peptococcus	4.85714	0.182562	Kruskal-Wallis rank sum test	0.355255
g__Rhodoferax	4.85714	0.182562	Kruskal-Wallis rank sum test	0.355255
g__Treponema	4.81982	0.185476	Kruskal-Wallis rank sum test	0.356114
g__Lachnospira	4.53968	0.208778	Kruskal-Wallis rank sum test	0.395579
g__Ignatzschineria	4.47847	0.214219	Kruskal-Wallis rank sum test	0.399915
g__Pyramidobacter	4.4519	0.216621	Kruskal-Wallis rank sum test	0.399915
g__Aeromonas	4.125	0.248279	Kruskal-Wallis rank sum test	0.406275
g__Brevibacterium	4.125	0.248279	Kruskal-Wallis rank sum test	0.406275
g__Methylotenera	4.125	0.248279	Kruskal-Wallis rank sum test	0.406275
g__Paracoccus	4.125	0.248279	Kruskal-Wallis rank sum test	0.406275
g__Prevotella	4.16433	0.244257	Kruskal-Wallis rank sum test	0.406275
g__Psychrobacter	4.35939	0.22518	Kruskal-Wallis rank sum test	0.406275
g__Sporanaerobacter	4.125	0.248279	Kruskal-Wallis rank sum test	0.406275
g__Stenotrophomonas	4.125	0.248279	Kruskal-Wallis rank sum test	0.406275
g__Thermomonas	4.125	0.248279	Kruskal-Wallis rank sum test	0.406275
g__Weissella	4.32907	0.228053	Kruskal-Wallis rank sum test	0.406275
g__Selenomonas	3.95357	0.266521	Kruskal-Wallis rank sum test	0.431226
g__Enterobacter	3.87959	0.274764	Kruskal-Wallis rank sum test	0.439622
g__Enterococcus	3.78011	0.286208	Kruskal-Wallis rank sum test	0.4529
g__Leptotrichia	3.59756	0.308328	Kruskal-Wallis rank sum test	0.475598
g__Leuconostoc	3.58059	0.31046	Kruskal-Wallis rank sum test	0.475598
g__Peptoniphilus	3.58059	0.31046	Kruskal-Wallis rank sum test	0.475598
g__Vagococcus	3.37821	0.336905	Kruskal-Wallis rank sum test	0.505357
g__Wautersiella	3.38728	0.335678	Kruskal-Wallis rank sum test	0.505357
g__Acidaminococcus	3.26675	0.352297	Kruskal-Wallis rank sum test	0.522997
g__Dialister	3.14504	0.369799	Kruskal-Wallis rank sum test	0.543378
g__Facklamia	2.96699	0.396743	Kruskal-Wallis rank sum test	0.577081
g__Erysipelothrix	2.93115	0.402363	Kruskal-Wallis rank sum test	0.579403
g__RFN20	2.88519	0.409667	Kruskal-Wallis rank sum test	0.584079
g__Bifidobacterium	2.38214	0.496967	Kruskal-Wallis rank sum test	0.616925
g__Brachybacterium	2.41667	0.49054	Kruskal-Wallis rank sum test	0.616925
g__CF231	2.67837	0.443915	Kruskal-Wallis rank sum test	0.616925
g__Comamonas	2.71034	0.438473	Kruskal-Wallis rank sum test	0.616925
g__Cronobacter	2.41667	0.49054	Kruskal-Wallis rank sum test	0.616925
g__Finegoldia	2.41667	0.49054	Kruskal-Wallis rank sum test	0.616925
g__Flexispira	2.38214	0.496967	Kruskal-Wallis rank sum test	0.616925
g__Helcococcus	2.52857	0.47015	Kruskal-Wallis rank sum test	0.616925
g__Hymenobacter	2.45421	0.483623	Kruskal-Wallis rank sum test	0.616925
g__Myroides	2.41667	0.49054	Kruskal-Wallis rank sum test	0.616925
g__Porphyromonas	2.41667	0.49054	Kruskal-Wallis rank sum test	0.616925
g__Rhodobacter	2.52857	0.47015	Kruskal-Wallis rank sum test	0.616925
g__Sphaerochaeta	2.40363	0.49296	Kruskal-Wallis rank sum test	0.616925
g__Synechococcus	2.41667	0.49054	Kruskal-Wallis rank sum test	0.616925
g__Trueperella	2.41667	0.49054	Kruskal-Wallis rank sum test	0.616925
g__1-68	1.92857	0.587364	Kruskal-Wallis rank sum test	0.64076
g__Bilophila	1.92857	0.587364	Kruskal-Wallis rank sum test	0.64076
g__Dehalobacterium	1.92857	0.587364	Kruskal-Wallis rank sum test	0.64076
g__Gallicola	1.92857	0.587364	Kruskal-Wallis rank sum test	0.64076
g__GW-34	1.92857	0.587364	Kruskal-Wallis rank sum test	0.64076
g__Helicobacter	1.94421	0.584066	Kruskal-Wallis rank sum test	0.64076
g__Klebsiella	2.13482	0.5449	Kruskal-Wallis rank sum test	0.64076
g__Leucobacter	1.92857	0.587364	Kruskal-Wallis rank sum test	0.64076
g__Parabacteroides	1.92857	0.587364	Kruskal-Wallis rank sum test	0.64076
g__Proteus	2.18192	0.535519	Kruskal-Wallis rank sum test	0.64076
g__Rothia	1.92857	0.587364	Kruskal-Wallis rank sum test	0.64076
g__Salinicoccus	1.92857	0.587364	Kruskal-Wallis rank sum test	0.64076
g__Succiniclasticum	1.92857	0.587364	Kruskal-Wallis rank sum test	0.64076
g__Suttonella	1.92857	0.587364	Kruskal-Wallis rank sum test	0.64076
g__Synergistes	1.92857	0.587364	Kruskal-Wallis rank sum test	0.64076
g__WAL_1855D	1.92857	0.587364	Kruskal-Wallis rank sum test	0.64076
g__Photobacterium	1.89432	0.594628	Kruskal-Wallis rank sum test	0.643808
g__Roseburia	1.72016	0.632461	Kruskal-Wallis rank sum test	0.67966
g__Aerococcus	1.62563	0.653592	Kruskal-Wallis rank sum test	0.69483
g__Sarcina	1.61396	0.656229	Kruskal-Wallis rank sum test	0.69483
g__Phascolarctobacterium	1.37959	0.710325	Kruskal-Wallis rank sum test	0.746619
g__Butyricicoccus	1.34813	0.717736	Kruskal-Wallis rank sum test	0.748942
g__Coprococcus	1.27187	0.735822	Kruskal-Wallis rank sum test	0.762291
g__Shigella	1.20269	0.75236	Kruskal-Wallis rank sum test	0.773856
g__Devosia	1.12364	0.77137	Kruskal-Wallis rank sum test	0.787782
g__Wohlfahrtiimonas	1.02897	0.794243	Kruskal-Wallis rank sum test	0.80543
g__Escherichia	0.915754	0.821624	Kruskal-Wallis rank sum test	0.821624
g__Megamonas	0.937983	0.816253	Kruskal-Wallis rank sum test	0.821624
g__Adlercreutzia	NaN	NaN	Kruskal-Wallis rank sum test	NaN
g__Alkalibacterium	NaN	NaN	Kruskal-Wallis rank sum test	NaN
g__Anaerofustis	NaN	NaN	Kruskal-Wallis rank sum test	NaN
g__Anaeroplasma	NaN	NaN	Kruskal-Wallis rank sum test	NaN
g__Anaerovorax	NaN	NaN	Kruskal-Wallis rank sum test	NaN
g__Arcobacter	NaN	NaN	Kruskal-Wallis rank sum test	NaN
g__Arthrobacter	NaN	NaN	Kruskal-Wallis rank sum test	NaN
g__Bacillus	NaN	NaN	Kruskal-Wallis rank sum test	NaN
g__Brochothrix	NaN	NaN	Kruskal-Wallis rank sum test	NaN
g__Butyrivibrio	NaN	NaN	Kruskal-Wallis rank sum test	NaN
g__Cellvibrio	NaN	NaN	Kruskal-Wallis rank sum test	NaN
g__Defluvibacter	NaN	NaN	Kruskal-Wallis rank sum test	NaN
g__Deinococcus	NaN	NaN	Kruskal-Wallis rank sum test	NaN
g__Fibrobacter	NaN	NaN	Kruskal-Wallis rank sum test	NaN
g__Filifactor	NaN	NaN	Kruskal-Wallis rank sum test	NaN
g__Flavobacterium	NaN	NaN	Kruskal-Wallis rank sum test	NaN
g__Granulicatella	NaN	NaN	Kruskal-Wallis rank sum test	NaN
g__Guggenheimella	NaN	NaN	Kruskal-Wallis rank sum test	NaN
g__Lysinibacillus	NaN	NaN	Kruskal-Wallis rank sum test	NaN
g__Massilia	NaN	NaN	Kruskal-Wallis rank sum test	NaN
g__Mucispirillum	NaN	NaN	Kruskal-Wallis rank sum test	NaN
g__Oligella	NaN	NaN	Kruskal-Wallis rank sum test	NaN
g__Olsenella	NaN	NaN	Kruskal-Wallis rank sum test	NaN
g__Opitutus	NaN	NaN	Kruskal-Wallis rank sum test	NaN
g__Oxalobacter	NaN	NaN	Kruskal-Wallis rank sum test	NaN
g__Parvimonas	NaN	NaN	Kruskal-Wallis rank sum test	NaN
g__Pasteurella	NaN	NaN	Kruskal-Wallis rank sum test	NaN
g__Paucibacter	NaN	NaN	Kruskal-Wallis rank sum test	NaN
g__Pigmentiphaga	NaN	NaN	Kruskal-Wallis rank sum test	NaN
g__Proteiniclasticum	NaN	NaN	Kruskal-Wallis rank sum test	NaN
g__Pseudoramibacter_Eubacterium	NaN	NaN	Kruskal-Wallis rank sum test	NaN
g__Rathayibacter	NaN	NaN	Kruskal-Wallis rank sum test	NaN
g__Reyranella	NaN	NaN	Kruskal-Wallis rank sum test	NaN
g__Rheinheimera	NaN	NaN	Kruskal-Wallis rank sum test	NaN
g__Slackia	NaN	NaN	Kruskal-Wallis rank sum test	NaN
g__Solibacillus	NaN	NaN	Kruskal-Wallis rank sum test	NaN
g__Sphingobacterium	NaN	NaN	Kruskal-Wallis rank sum test	NaN
g__Tepidimicrobium	NaN	NaN	Kruskal-Wallis rank sum test	NaN
g__Truepera	NaN	NaN	Kruskal-Wallis rank sum test	NaN
g__Vibrio	NaN	NaN	Kruskal-Wallis rank sum test	NaN
g__Victoria	NaN	NaN	Kruskal-Wallis rank sum test	NaN
g__Yersinia	NaN	NaN	Kruskal-Wallis rank sum test	NaN

## Sheet: Family - HP
Supplementary Materials 3: Statistical analysis of taxonomic changes by time point. Taxa which were significantly associated with time point are highlighted in bold.
family	statistic	p-value	test	adjusted p-value
f__Veillonellaceae	17.5185	0.000552783	Kruskal-Wallis rank sum test	0.0536199
f__[Tissierellaceae]	14.4907	0.00230795	Kruskal-Wallis rank sum test	0.0746236
f__Coriobacteriaceae	15.0223	0.00179771	Kruskal-Wallis rank sum test	0.0746236
f__Fusobacteriaceae	11.9087	0.00770241	Kruskal-Wallis rank sum test	0.128244
f__Lachnospiraceae	11.0013	0.0117188	Kruskal-Wallis rank sum test	0.128244
f__Methylobacteriaceae	11.0867	0.0112664	Kruskal-Wallis rank sum test	0.128244
f__p-2534-18B5	12.7056	0.00531843	Kruskal-Wallis rank sum test	0.128244
f__Turicibacteraceae	10.9682	0.0118989	Kruskal-Wallis rank sum test	0.128244
f__Vibrionaceae	11.3079	0.0101722	Kruskal-Wallis rank sum test	0.128244
f__Enterococcaceae	10.5796	0.0142305	Kruskal-Wallis rank sum test	0.138036
f__Xanthomonadaceae	10.0655	0.0180174	Kruskal-Wallis rank sum test	0.15888
f__[Weeksellaceae]	8.45625	0.037466	Kruskal-Wallis rank sum test	0.161762
f__Actinomycetaceae	8.40424	0.0383559	Kruskal-Wallis rank sum test	0.161762
f__Aerococcaceae	9.64802	0.0218078	Kruskal-Wallis rank sum test	0.161762
f__Carnobacteriaceae	9.19431	0.0268159	Kruskal-Wallis rank sum test	0.161762
f__Enterobacteriaceae	9.15151	0.0273428	Kruskal-Wallis rank sum test	0.161762
f__Oxalobacteraceae	8.46154	0.0373767	Kruskal-Wallis rank sum test	0.161762
f__Planococcaceae	8.87905	0.0309429	Kruskal-Wallis rank sum test	0.161762
f__RF16	9.32364	0.0252834	Kruskal-Wallis rank sum test	0.161762
f__Rhizobiaceae	8.45625	0.037466	Kruskal-Wallis rank sum test	0.161762
f__Sphingomonadaceae	8.46154	0.0373767	Kruskal-Wallis rank sum test	0.161762
f__Staphylococcaceae	9.44942	0.0238756	Kruskal-Wallis rank sum test	0.161762
f__Succinivibrionaceae	8.66541	0.0340867	Kruskal-Wallis rank sum test	0.161762
f__Gemellaceae	8.19944	0.0420649	Kruskal-Wallis rank sum test	0.166957
f__Leuconostocaceae	8.14902	0.0430302	Kruskal-Wallis rank sum test	0.166957
f__Erysipelotrichaceae	7.679	0.0531333	Kruskal-Wallis rank sum test	0.198228
f__mitochondria	7.47711	0.0581494	Kruskal-Wallis rank sum test	0.201446
f__Spirochaetaceae	7.48241	0.0580121	Kruskal-Wallis rank sum test	0.201446
f__Streptococcaceae	6.84567	0.0769828	Kruskal-Wallis rank sum test	0.257494
f__Dethiosulfovibrionaceae	6.61802	0.0851227	Kruskal-Wallis rank sum test	0.27523
f__Desulfovibrionaceae	6.36409	0.0951793	Kruskal-Wallis rank sum test	0.297819
f__[Paraprevotellaceae]	5.83149	0.120103	Kruskal-Wallis rank sum test	0.35303
unclassified	5.88534	0.117324	Kruskal-Wallis rank sum test	0.35303
f__Christensenellaceae	5.59576	0.133022	Kruskal-Wallis rank sum test	0.36912
f__Propionibacteriaceae	5.59288	0.133188	Kruskal-Wallis rank sum test	0.36912
f__Eubacteriaceae	5.3458	0.148158	Kruskal-Wallis rank sum test	0.378193
f__Pseudomonadaceae	5.37788	0.146128	Kruskal-Wallis rank sum test	0.378193
f__S24-7	5.38261	0.145831	Kruskal-Wallis rank sum test	0.378193
f__Aeromonadaceae	4.99858	0.171901	Kruskal-Wallis rank sum test	0.378808
f__Helicobacteraceae	5.20913	0.157109	Kruskal-Wallis rank sum test	0.378808
f__Micrococcaceae	5.06266	0.167266	Kruskal-Wallis rank sum test	0.378808
f__Rhodobacteraceae	5.06266	0.167266	Kruskal-Wallis rank sum test	0.378808
f__Ruminococcaceae	4.94678	0.175736	Kruskal-Wallis rank sum test	0.378808
f__Sphaerochaetaceae	5.00924	0.171122	Kruskal-Wallis rank sum test	0.378808
f__Synergistaceae	5.183	0.158877	Kruskal-Wallis rank sum test	0.378808
f__Deinococcaceae	4.85714	0.182562	Kruskal-Wallis rank sum test	0.384967
f__[Acidaminobacteraceae]	4.125	0.248279	Kruskal-Wallis rank sum test	0.389166
f__[Chromatiaceae]	4.125	0.248279	Kruskal-Wallis rank sum test	0.389166
f__[Odoribacteraceae]	4.22556	0.238115	Kruskal-Wallis rank sum test	0.389166
f__Alteromonadaceae	4.125	0.248279	Kruskal-Wallis rank sum test	0.389166
f__Anaeroplasmataceae	4.125	0.248279	Kruskal-Wallis rank sum test	0.389166
f__Bacillaceae	4.125	0.248279	Kruskal-Wallis rank sum test	0.389166
f__Chlamydiaceae	4.125	0.248279	Kruskal-Wallis rank sum test	0.389166
f__Corynebacteriaceae	4.11888	0.24891	Kruskal-Wallis rank sum test	0.389166
f__Elusimicrobiaceae	3.95357	0.266521	Kruskal-Wallis rank sum test	0.389166
f__Fibrobacteraceae	4.125	0.248279	Kruskal-Wallis rank sum test	0.389166
f__Flavobacteriaceae	4.2091	0.239753	Kruskal-Wallis rank sum test	0.389166
f__Listeriaceae	4.125	0.248279	Kruskal-Wallis rank sum test	0.389166
f__Microbacteriaceae	3.98239	0.263372	Kruskal-Wallis rank sum test	0.389166
f__Moraxellaceae	4.49303	0.212913	Kruskal-Wallis rank sum test	0.389166
f__Mycoplasmataceae	3.93286	0.268806	Kruskal-Wallis rank sum test	0.389166
f__Neisseriaceae	4.03918	0.257264	Kruskal-Wallis rank sum test	0.389166
f__Opitutaceae	4.125	0.248279	Kruskal-Wallis rank sum test	0.389166
f__Peptostreptococcaceae	4.32064	0.228858	Kruskal-Wallis rank sum test	0.389166
f__Sphingobacteriaceae	4.125	0.248279	Kruskal-Wallis rank sum test	0.389166
f__Trueperaceae	4.125	0.248279	Kruskal-Wallis rank sum test	0.389166
f__Verrucomicrobiaceae	3.95357	0.266521	Kruskal-Wallis rank sum test	0.389166
f__Rikenellaceae	3.3609	0.339256	Kruskal-Wallis rank sum test	0.483938
f__Dietziaceae	3.27578	0.351028	Kruskal-Wallis rank sum test	0.493475
f__F16	3.05688	0.382939	Kruskal-Wallis rank sum test	0.530644
f__Leptotrichiaceae	2.81143	0.421621	Kruskal-Wallis rank sum test	0.576018
f__Clostridiaceae	2.75174	0.431506	Kruskal-Wallis rank sum test	0.581334
f__Bacteroidaceae	2.49145	0.476838	Kruskal-Wallis rank sum test	0.602308
f__Brevibacteriaceae	2.41667	0.49054	Kruskal-Wallis rank sum test	0.602308
f__Chitinophagaceae	2.41667	0.49054	Kruskal-Wallis rank sum test	0.602308
f__Deferribacteraceae	2.41667	0.49054	Kruskal-Wallis rank sum test	0.602308
f__Peptococcaceae	2.41667	0.49054	Kruskal-Wallis rank sum test	0.602308
f__Phyllobacteriaceae	2.41667	0.49054	Kruskal-Wallis rank sum test	0.602308
f__Rhodospirillaceae	2.41667	0.49054	Kruskal-Wallis rank sum test	0.602308
f__Caulobacteraceae	2.37292	0.498696	Kruskal-Wallis rank sum test	0.604669
f__[Mogibacteriaceae]	2.27357	0.517603	Kruskal-Wallis rank sum test	0.612286
f__Prevotellaceae	2.29794	0.512916	Kruskal-Wallis rank sum test	0.612286
f__R4-45B	2.13482	0.5449	Kruskal-Wallis rank sum test	0.636811
f__[Cerasicoccaceae]	1.92857	0.587364	Kruskal-Wallis rank sum test	0.64016
f__Cardiobacteriaceae	1.92857	0.587364	Kruskal-Wallis rank sum test	0.64016
f__Cytophagaceae	1.92857	0.587364	Kruskal-Wallis rank sum test	0.64016
f__Dehalobacteriaceae	1.92857	0.587364	Kruskal-Wallis rank sum test	0.64016
f__Hyphomicrobiaceae	1.92857	0.587364	Kruskal-Wallis rank sum test	0.64016
f__Victivallaceae	1.92857	0.587364	Kruskal-Wallis rank sum test	0.64016
f__Comamonadaceae	1.61658	0.655637	Kruskal-Wallis rank sum test	0.698866
f__RFP12	1.63797	0.650811	Kruskal-Wallis rank sum test	0.698866
f__Pasteurellaceae	1.49635	0.683113	Kruskal-Wallis rank sum test	0.720239
f__Alcaligenaceae	1.39792	0.706023	Kruskal-Wallis rank sum test	0.720887
f__Bifidobacteriaceae	1.41855	0.701193	Kruskal-Wallis rank sum test	0.720887
f__Campylobacteraceae	1.41511	0.701996	Kruskal-Wallis rank sum test	0.720887
f__Lactobacillaceae	1.2882	0.731937	Kruskal-Wallis rank sum test	0.739561
f__Porphyromonadaceae	0.104905	0.991242	Kruskal-Wallis rank sum test	0.991242
f__Acetobacteraceae	NaN	NaN	Kruskal-Wallis rank sum test	NaN
f__Bradyrhizobiaceae	NaN	NaN	Kruskal-Wallis rank sum test	NaN
f__Dermabacteraceae	NaN	NaN	Kruskal-Wallis rank sum test	NaN
f__Methylophilaceae	NaN	NaN	Kruskal-Wallis rank sum test	NaN
f__Synechococcaceae	NaN	NaN	Kruskal-Wallis rank sum test	NaN
f__Xanthobacteraceae	NaN	NaN	Kruskal-Wallis rank sum test	NaN

## Sheet: Genus - HP
Supplementary Materials 3: Statistical analysis of taxonomic changes by time point. Taxa which were significantly associated with time point are highlighted in bold.
genus	statistic	p-value	test	adjusted p-value
g__Epulopiscium	37.7862	3.13698e-08	Kruskal-Wallis rank sum test	5.48971e-06
g__Clostridium	23.6767	2.91797e-05	Kruskal-Wallis rank sum test	0.00255322
g__Sharpea	22.3072	5.63014e-05	Kruskal-Wallis rank sum test	0.00328425
g__Veillonella	19.649	0.000200677	Kruskal-Wallis rank sum test	0.00877962
g__Blautia	17.6728	0.000513763	Kruskal-Wallis rank sum test	0.0177324
g__Helcococcus	16.9924	0.000709295	Kruskal-Wallis rank sum test	0.0177324
g__Oribacterium	17.3131	0.000609315	Kruskal-Wallis rank sum test	0.0177324
g__[Eubacterium]	16.5199	0.000886991	Kruskal-Wallis rank sum test	0.0194029
g__Pseudobutyrivibrio	14.8426	0.00195621	Kruskal-Wallis rank sum test	0.0377286
g__Sporosarcina	14.6358	0.00215592	Kruskal-Wallis rank sum test	0.0377286
g__Peptoniphilus	14.0903	0.00278484	Kruskal-Wallis rank sum test	0.0443043
g__Atopostipes	13.1996	0.00422417	Kruskal-Wallis rank sum test	0.0616024
g__Vagococcus	12.5086	0.00582919	Kruskal-Wallis rank sum test	0.0784698
g__Fusobacterium	11.9087	0.00770241	Kruskal-Wallis rank sum test	0.0962802
g__Lachnospira	11.6394	0.00872642	Kruskal-Wallis rank sum test	0.101808
g__Ruminococcus	11.2901	0.0102563	Kruskal-Wallis rank sum test	0.112178
g__Methylobacterium	11.0867	0.0112664	Kruskal-Wallis rank sum test	0.11511
g__Sutterella	10.8617	0.0124977	Kruskal-Wallis rank sum test	0.11511
g__Turicibacter	10.9682	0.0118989	Kruskal-Wallis rank sum test	0.11511
g__Catenibacterium	10.5414	0.0144829	Kruskal-Wallis rank sum test	0.11575
g__Collinsella	10.4344	0.0152129	Kruskal-Wallis rank sum test	0.11575
g__Jeotgalicoccus	10.5573	0.0143775	Kruskal-Wallis rank sum test	0.11575
g__Tepidibacter	10.5198	0.014627	Kruskal-Wallis rank sum test	0.11575
g__Trueperella	10.1203	0.0175709	Kruskal-Wallis rank sum test	0.128121
g__Acidaminococcus	9.02929	0.028904	Kruskal-Wallis rank sum test	0.139501
g__Anaerofustis	8.46154	0.0373767	Kruskal-Wallis rank sum test	0.139501
g__Anaerovibrio	8.8916	0.0307674	Kruskal-Wallis rank sum test	0.139501
g__Arthrobacter	8.46154	0.0373767	Kruskal-Wallis rank sum test	0.139501
g__Chryseobacterium	8.45625	0.037466	Kruskal-Wallis rank sum test	0.139501
g__Faecalibacterium	9.33533	0.0251493	Kruskal-Wallis rank sum test	0.139501
g__Ignatzschineria	8.54345	0.0360191	Kruskal-Wallis rank sum test	0.139501
g__Lysinibacillus	8.58772	0.0353056	Kruskal-Wallis rank sum test	0.139501
g__Massilia	8.46154	0.0373767	Kruskal-Wallis rank sum test	0.139501
g__Olsenella	8.46154	0.0373767	Kruskal-Wallis rank sum test	0.139501
g__Paracoccus	8.46154	0.0373767	Kruskal-Wallis rank sum test	0.139501
g__Proteiniclasticum	8.46154	0.0373767	Kruskal-Wallis rank sum test	0.139501
g__Rathayibacter	8.46154	0.0373767	Kruskal-Wallis rank sum test	0.139501
g__Rummeliibacillus	8.45625	0.037466	Kruskal-Wallis rank sum test	0.139501
g__Shinella	8.45625	0.037466	Kruskal-Wallis rank sum test	0.139501
g__Slackia	8.46154	0.0373767	Kruskal-Wallis rank sum test	0.139501
g__Solibacillus	8.45625	0.037466	Kruskal-Wallis rank sum test	0.139501
g__Succinivibrio	8.66541	0.0340867	Kruskal-Wallis rank sum test	0.139501
g__Trichococcus	9.19431	0.0268159	Kruskal-Wallis rank sum test	0.139501
g__Victoria	8.46154	0.0373767	Kruskal-Wallis rank sum test	0.139501
g__WAL_1855D	9.08083	0.0282353	Kruskal-Wallis rank sum test	0.139501
g__Wautersiella	8.45625	0.037466	Kruskal-Wallis rank sum test	0.139501
g__YRC22	8.95976	0.0298307	Kruskal-Wallis rank sum test	0.139501
g__Dorea	8.38974	0.0386076	Kruskal-Wallis rank sum test	0.140757
g__Anaerococcus	8.32331	0.0397817	Kruskal-Wallis rank sum test	0.142078
g__Gemella	8.19944	0.0420649	Kruskal-Wallis rank sum test	0.147227
g__Aerococcus	7.79284	0.0504928	Kruskal-Wallis rank sum test	0.15779
g__Enterobacter	7.93717	0.0473283	Kruskal-Wallis rank sum test	0.15779
g__Facklamia	7.80255	0.0502736	Kruskal-Wallis rank sum test	0.15779
g__Haemophilus	7.90912	0.0479277	Kruskal-Wallis rank sum test	0.15779
g__Lactococcus	7.80759	0.0501602	Kruskal-Wallis rank sum test	0.15779
g__Weissella	7.929	0.047502	Kruskal-Wallis rank sum test	0.15779
g__Actinomyces	7.71788	0.0522168	Kruskal-Wallis rank sum test	0.160315
g__Enterococcus	7.5065	0.0573915	Kruskal-Wallis rank sum test	0.168644
g__Myroides	7.45277	0.0587844	Kruskal-Wallis rank sum test	0.168644
g__Streptococcus	7.53357	0.0567023	Kruskal-Wallis rank sum test	0.168644
g__Treponema	7.48241	0.0580121	Kruskal-Wallis rank sum test	0.168644
g__Mitsuokella	7.09191	0.0690252	Kruskal-Wallis rank sum test	0.191737
g__p-75-a5	7.12242	0.0680965	Kruskal-Wallis rank sum test	0.191737
g__Helicobacter	7.01034	0.0715688	Kruskal-Wallis rank sum test	0.195696
g__Photobacterium	6.8609	0.076466	Kruskal-Wallis rank sum test	0.20587
g__Roseburia	6.78594	0.0790427	Kruskal-Wallis rank sum test	0.209583
g__Pyramidobacter	6.61801	0.0851227	Kruskal-Wallis rank sum test	0.222335
g__Acinetobacter	6.13288	0.105321	Kruskal-Wallis rank sum test	0.271048
g__Butyricicoccus	6.02381	0.110458	Kruskal-Wallis rank sum test	0.276144
g__Megasphaera	6.05563	0.108935	Kruskal-Wallis rank sum test	0.276144
g__Staphylococcus	5.96818	0.113169	Kruskal-Wallis rank sum test	0.278936
g__Oscillospira	5.77592	0.123036	Kruskal-Wallis rank sum test	0.299046
g__Bulleidia	5.72488	0.12579	Kruskal-Wallis rank sum test	0.299074
g__Desulfovibrio	5.71253	0.126465	Kruskal-Wallis rank sum test	0.299074
g__Propionibacterium	5.59288	0.133188	Kruskal-Wallis rank sum test	0.310771
g__Actinobacillus	5.29391	0.151498	Kruskal-Wallis rank sum test	0.339899
g__Aeromonas	5.3458	0.148158	Kruskal-Wallis rank sum test	0.339899
g__Tissierella_Soehngenia	5.31092	0.150396	Kruskal-Wallis rank sum test	0.339899
g__[Clostridium]	5.03612	0.169171	Kruskal-Wallis rank sum test	0.348257
g__Alcaligenes	4.96154	0.174635	Kruskal-Wallis rank sum test	0.348257
g__Arcobacter	4.85714	0.182562	Kruskal-Wallis rank sum test	0.348257
g__Asteroleplasma	4.90106	0.179187	Kruskal-Wallis rank sum test	0.348257
g__Deinococcus	4.85714	0.182562	Kruskal-Wallis rank sum test	0.348257
g__Erysipelothrix	5.183	0.158877	Kruskal-Wallis rank sum test	0.348257
g__Escherichia	4.9667	0.174252	Kruskal-Wallis rank sum test	0.348257
g__Mogibacterium	4.99561	0.172119	Kruskal-Wallis rank sum test	0.348257
g__Pasteurella	4.85714	0.182562	Kruskal-Wallis rank sum test	0.348257
g__Psychrobacter	5.00355	0.171537	Kruskal-Wallis rank sum test	0.348257
g__RFN20	4.85042	0.183084	Kruskal-Wallis rank sum test	0.348257
g__Sphaerochaeta	5.00924	0.171122	Kruskal-Wallis rank sum test	0.348257
g__Synergistes	5.06266	0.167266	Kruskal-Wallis rank sum test	0.348257
g__Vibrio	4.85714	0.182562	Kruskal-Wallis rank sum test	0.348257
g__Adlercreutzia	4.125	0.248279	Kruskal-Wallis rank sum test	0.35414
g__Alkalibacterium	4.125	0.248279	Kruskal-Wallis rank sum test	0.35414
g__Anaeroplasma	4.125	0.248279	Kruskal-Wallis rank sum test	0.35414
g__Anaerovorax	4.125	0.248279	Kruskal-Wallis rank sum test	0.35414
g__Bacillus	4.125	0.248279	Kruskal-Wallis rank sum test	0.35414
g__Brochothrix	4.125	0.248279	Kruskal-Wallis rank sum test	0.35414
g__Butyricimonas	4.22556	0.238115	Kruskal-Wallis rank sum test	0.35414
g__Butyrivibrio	4.125	0.248279	Kruskal-Wallis rank sum test	0.35414
g__Cellvibrio	4.125	0.248279	Kruskal-Wallis rank sum test	0.35414
g__Corynebacterium	4.11888	0.24891	Kruskal-Wallis rank sum test	0.35414
g__Fibrobacter	4.125	0.248279	Kruskal-Wallis rank sum test	0.35414
g__Finegoldia	4.125	0.248279	Kruskal-Wallis rank sum test	0.35414
g__Flavobacterium	4.125	0.248279	Kruskal-Wallis rank sum test	0.35414
g__Granulicatella	4.125	0.248279	Kruskal-Wallis rank sum test	0.35414
g__Guggenheimella	4.125	0.248279	Kruskal-Wallis rank sum test	0.35414
g__Leuconostoc	4.125	0.248279	Kruskal-Wallis rank sum test	0.35414
g__Neisseria	4.22556	0.238115	Kruskal-Wallis rank sum test	0.35414
g__Opitutus	4.125	0.248279	Kruskal-Wallis rank sum test	0.35414
g__Oxalobacter	4.125	0.248279	Kruskal-Wallis rank sum test	0.35414
g__Paucibacter	4.125	0.248279	Kruskal-Wallis rank sum test	0.35414
g__Pigmentiphaga	4.125	0.248279	Kruskal-Wallis rank sum test	0.35414
g__Porphyromonas	4.71539	0.193864	Kruskal-Wallis rank sum test	0.35414
g__Proteus	4.3736	0.223846	Kruskal-Wallis rank sum test	0.35414
g__Providencia	4.20375	0.240287	Kruskal-Wallis rank sum test	0.35414
g__Rheinheimera	4.125	0.248279	Kruskal-Wallis rank sum test	0.35414
g__Shigella	4.4823	0.213875	Kruskal-Wallis rank sum test	0.35414
g__Sphingobacterium	4.125	0.248279	Kruskal-Wallis rank sum test	0.35414
g__Tepidimicrobium	4.125	0.248279	Kruskal-Wallis rank sum test	0.35414
g__Truepera	4.125	0.248279	Kruskal-Wallis rank sum test	0.35414
g__Wohlfahrtiimonas	4.49004	0.21318	Kruskal-Wallis rank sum test	0.35414
g__Yersinia	4.125	0.248279	Kruskal-Wallis rank sum test	0.35414
g__[Prevotella]	4.0803	0.252923	Kruskal-Wallis rank sum test	0.356948
g__Moraxella	4.05533	0.255551	Kruskal-Wallis rank sum test	0.357772
g__Peptostreptococcus	4.02742	0.258518	Kruskal-Wallis rank sum test	0.359053
g__Dialister	3.99927	0.261543	Kruskal-Wallis rank sum test	0.360394
g__Mycoplasma	3.93286	0.268806	Kruskal-Wallis rank sum test	0.367508
g__Pseudomonas	3.73137	0.29197	Kruskal-Wallis rank sum test	0.396083
g__Bacteroides	3.26239	0.352911	Kruskal-Wallis rank sum test	0.471446
g__Dietzia	3.27578	0.351028	Kruskal-Wallis rank sum test	0.471446
g__CF231	3.11659	0.373996	Kruskal-Wallis rank sum test	0.495829
g__Leptotrichia	2.81143	0.421621	Kruskal-Wallis rank sum test	0.554765
g__Filifactor	2.70452	0.43946	Kruskal-Wallis rank sum test	0.565482
g__Flexispira	2.73434	0.434424	Kruskal-Wallis rank sum test	0.565482
g__Parvimonas	2.70452	0.43946	Kruskal-Wallis rank sum test	0.565482
g__Brevibacterium	2.41667	0.49054	Kruskal-Wallis rank sum test	0.583976
g__Cronobacter	2.41667	0.49054	Kruskal-Wallis rank sum test	0.583976
g__Defluvibacter	2.41667	0.49054	Kruskal-Wallis rank sum test	0.583976
g__Enhydrobacter	2.41667	0.49054	Kruskal-Wallis rank sum test	0.583976
g__Mucispirillum	2.41667	0.49054	Kruskal-Wallis rank sum test	0.583976
g__Oligella	2.41667	0.49054	Kruskal-Wallis rank sum test	0.583976
g__Parabacteroides	2.45421	0.483623	Kruskal-Wallis rank sum test	0.583976
g__Peptococcus	2.41667	0.49054	Kruskal-Wallis rank sum test	0.583976
g__Phascolarctobacterium	2.45583	0.483327	Kruskal-Wallis rank sum test	0.583976
g__Reyranella	2.41667	0.49054	Kruskal-Wallis rank sum test	0.583976
g__SMB53	2.48353	0.478274	Kruskal-Wallis rank sum test	0.583976
g__Citrobacter	2.32906	0.506977	Kruskal-Wallis rank sum test	0.595442
g__Pseudoramibacter_Eubacterium	2.32906	0.506977	Kruskal-Wallis rank sum test	0.595442
g__Prevotella	2.29794	0.512916	Kruskal-Wallis rank sum test	0.598402
g__1-68	1.92857	0.587364	Kruskal-Wallis rank sum test	0.62676
g__Bilophila	2.07875	0.556223	Kruskal-Wallis rank sum test	0.62676
g__Dehalobacterium	1.92857	0.587364	Kruskal-Wallis rank sum test	0.62676
g__Devosia	1.92857	0.587364	Kruskal-Wallis rank sum test	0.62676
g__GW-34	1.92857	0.587364	Kruskal-Wallis rank sum test	0.62676
g__Hymenobacter	1.92857	0.587364	Kruskal-Wallis rank sum test	0.62676
g__Klebsiella	1.92857	0.587364	Kruskal-Wallis rank sum test	0.62676
g__Leucobacter	1.92857	0.587364	Kruskal-Wallis rank sum test	0.62676
g__Rhodobacter	1.92857	0.587364	Kruskal-Wallis rank sum test	0.62676
g__Rothia	1.92857	0.587364	Kruskal-Wallis rank sum test	0.62676
g__Salinicoccus	1.92857	0.587364	Kruskal-Wallis rank sum test	0.62676
g__Succiniclasticum	1.92857	0.587364	Kruskal-Wallis rank sum test	0.62676
g__Suttonella	1.92857	0.587364	Kruskal-Wallis rank sum test	0.62676
unclassified	2.10225	0.551458	Kruskal-Wallis rank sum test	0.62676
g__Megamonas	1.74568	0.626827	Kruskal-Wallis rank sum test	0.664816
g__Comamonas	1.70815	0.635122	Kruskal-Wallis rank sum test	0.667385
g__Coprococcus	1.70026	0.636876	Kruskal-Wallis rank sum test	0.667385
g__Campylobacter	1.48226	0.686371	Kruskal-Wallis rank sum test	0.71497
g__Bifidobacterium	1.41855	0.701193	Kruskal-Wallis rank sum test	0.726088
g__Atopobium	1.29479	0.730371	Kruskal-Wallis rank sum test	0.744703
g__Lactobacillus	1.2882	0.731937	Kruskal-Wallis rank sum test	0.744703
g__Sarcina	1.31421	0.725761	Kruskal-Wallis rank sum test	0.744703
g__[Ruminococcus]	0.919265	0.820776	Kruskal-Wallis rank sum test	0.830265
g__Gallicola	0.823972	0.843725	Kruskal-Wallis rank sum test	0.848574
g__Selenomonas	0.286358	0.962573	Kruskal-Wallis rank sum test	0.962573
g__Alistipes	NaN	NaN	Kruskal-Wallis rank sum test	NaN
g__Bergeyella	NaN	NaN	Kruskal-Wallis rank sum test	NaN
g__Brachybacterium	NaN	NaN	Kruskal-Wallis rank sum test	NaN
g__Kluyvera	NaN	NaN	Kruskal-Wallis rank sum test	NaN
g__Methylotenera	NaN	NaN	Kruskal-Wallis rank sum test	NaN
g__Rhodoferax	NaN	NaN	Kruskal-Wallis rank sum test	NaN
g__Salmonella	NaN	NaN	Kruskal-Wallis rank sum test	NaN
g__Sporanaerobacter	NaN	NaN	Kruskal-Wallis rank sum test	NaN
g__Stenotrophomonas	NaN	NaN	Kruskal-Wallis rank sum test	NaN
g__Synechococcus	NaN	NaN	Kruskal-Wallis rank sum test	NaN
g__Thermomonas	NaN	NaN	Kruskal-Wallis rank sum test	NaN
