# Supplementary material for: Temporal and nutritional effects on the weaner pig ileal microbiota
Source: Anim Microbiome. 2021 Aug 28;3:58. doi: 10.1186/s42523-021-00119-y (PMC8403407; doi:10.1186/s42523-021-00119-y)
Supplement: Supplementary file 4 — Additional file 4. Full statistical analysis of metagenomic dataset highlighting taxonomic differences between diets at day 13. [file 42523_2021_119_MOESM4_ESM.xlsx]

## Sheet: Phylum deseq
Supplementary Materials 4: Full statistical analysis of metagenomic dataset highlighting taxonomic differences between diets at Day 13.
Phylum	baseMean	log2FoldChange	lfcSE	stat	pvalue	padj
Chrysiogenetes	0.515034	-1.34374	2.19981	-0.610842	0.541304	0.95707
Candidatus_Cloacimonetes	4.41987	-1.94715	1.26962	-1.53365	0.125117	0.95707
Armatimonadetes	2.67626	-2.22904	1.20637	-1.84772	0.0646435	0.95707
Candidatus_Korarchaeota	0.573333	1.36121	3.04584	0.446907	0.654942	0.95707
Calditrichaeota	2.02598	0.205952	1.21042	0.170149	0.864893	0.95707
candidate_division_Zixibacteria	0.0660942	0.20815	3.05155	0.0682114	0.945617	0.95707
Streptophyta	83922.9	0.078091	0.240404	0.324832	0.745308	0.95707
Cyanobacteria	1526.54	0.124132	0.278865	0.445132	0.656224	0.95707
Coprothermobacterota	0.615852	-2.00991	3.03097	-0.663122	0.507252	0.95707
Chlorophyta	15.2693	-0.93422	0.741105	-1.26058	0.207461	0.95707
Kiritimatiellaeota	0.685043	0.348963	1.88038	0.185581	0.852773	0.95707
Fusobacteria	1382.98	-0.160667	0.340379	-0.472024	0.636909	0.95707
Crenarchaeota	234.142	-0.190382	0.396048	-0.480705	0.630726	0.95707
Evosea	122.661	0.140233	0.409288	0.342628	0.731879	0.95707
Gemmatimonadetes	1.00371	-0.785339	1.63459	-0.480449	0.630908	0.95707
Deferribacteres	62.16	0.40627	0.468435	0.867294	0.385781	0.95707
Bacillariophyta	31.4766	-0.593973	0.624213	-0.951555	0.341323	0.95707
Cercozoa	0.800123	0.674707	2.6307	0.256475	0.797584	0.95707
Negarnaviricota	5.92076	-0.551167	1.07517	-0.512632	0.608209	0.95707
Proteobacteria	206888	-0.10639	0.960876	-0.110721	0.911837	0.95707
Fibrobacteres	1.5573	-0.639169	1.51362	-0.422279	0.672822	0.95707
Ciliophora	1.54856	1.05148	1.48744	0.706906	NA	NA
Lentisphaerae	12.072	-1.4026	1.12858	-1.2428	0.213943	0.95707
Spirochaetes	569.965	0.026376	0.351046	0.0751355	0.940107	0.95707
Synergistetes	63.2112	1.12264	0.709127	1.58314	NA	NA
Thermodesulfobacteria	39.731	0.191538	0.459024	0.417272	0.676479	0.95707
Deinococcus.Thermus	29.1197	0.528841	0.800376	0.66074	0.508779	0.95707
Basidiomycota	92.1349	-0.807472	0.860514	-0.938359	0.34806	0.95707
Microsporidia	2.57708	-0.958915	1.51118	-0.634548	0.525724	0.95707
Verrucomicrobia	33.9372	-0.318686	0.559507	-0.569584	0.56896	0.95707
Candidatus_Micrarchaeota	0.0178876	0.513221	3.05751	0.167856	0.866696	0.95707
Candidatus_Melainabacteria	5.58771	0.665047	1.23697	0.537642	0.590824	0.95707
Dictyoglomi	67.4898	1.20022	0.607091	1.977	0.0480421	0.95707
Bacteroidetes	5262.19	0.108887	0.263753	0.412837	0.679726	0.95707
Ascomycota	1215.72	-0.223144	0.303407	-0.735459	0.46206	0.95707
Candidatus_Bipolaricaulota	0.0178876	0.513221	3.05751	0.167856	0.866696	0.95707
Chlamydiae	170.666	-0.726796	0.627516	-1.15821	0.246778	0.95707
Tenericutes	15250.5	0.57923	0.943187	0.61412	0.539136	0.95707
Ignavibacteriae	12.3406	-0.353826	0.806408	-0.438768	0.66083	0.95707
Candidatus_Saccharibacteria	2.52772	-0.0776871	1.11253	-0.0698294	0.944329	0.95707
Chordata	18389.5	0.344589	0.661666	0.52079	0.602513	0.95707
Acidobacteria	10.1727	-1.61177	0.969854	-1.66187	0.0965394	0.95707
Thermotogae	185.575	0.340744	0.515764	0.66066	0.50883	0.95707
Candidatus_Gracilibacteria	10.9033	-0.732641	0.758122	-0.966389	0.333849	0.95707
Elusimicrobia	6.78174	0.378171	0.96777	0.390765	0.695971	0.95707
Euryarchaeota	720.036	-0.0212237	0.322377	-0.0658351	0.947509	0.95707
Nitrospirae	37.8304	0.471028	0.649939	0.724726	0.46862	0.95707
Euglenozoa	73.6399	0.11622	0.647691	0.179438	0.857594	0.95707
Actinobacteria	4079.84	-0.0424019	0.719977	-0.0588933	0.953037	0.95707
Aquificae	51.4098	0.384294	0.674561	0.569694	0.568885	0.95707
Thaumarchaeota	59.1877	0.461901	0.423629	1.09034	0.275562	0.95707
Apicomplexa	1558.92	0.0488829	0.29544	0.165458	0.868583	0.95707
Planctomycetes	162.329	0.272089	0.47696	0.570464	0.568363	0.95707
Chloroflexi	23.6036	-0.30632	0.607288	-0.504406	0.613976	0.95707
Firmicutes	160135	-1.56253	0.715454	-2.18398	0.028964	0.95707
Rhodophyta	1.74238	-0.367036	1.4943	-0.245624	0.805973	0.95707
Balneolaeota	0.279725	-0.150754	2.80053	-0.0538304	0.95707	0.95707
Caldiserica	4.7665	1.296	1.31709	0.983987	0.325122	0.95707
Chlorobi	25.0148	0.135108	0.798804	0.169138	0.865688	0.95707

## Sheet: Family deseq
Supplementary Materials 4: Full statistical analysis of metagenomic dataset highlighting taxonomic differences between diets at Day 13.
Family	baseMean	log2FoldChange	lfcSE	stat	pvalue	padj
Dermabacteraceae	10.0249	-0.899774	0.816249	-1.10233	0.270319	0.999472
Endomicrobiaceae	1.28933	0.200501	1.70603	0.117524	0.906444	0.999472
Anelloviridae	0.00910387	0.610736	3.06783	0.199078	0.842202	0.999472
Desulfurellaceae	8.96589	0.0442454	0.821124	0.0538839	0.957028	0.999472
Egicoccaceae	0.556939	-0.925503	2.57449	-0.35949	0.719229	0.999472
Euroniviridae	0.259029	-0.12432	3.06495	-0.0405618	0.967645	0.999472
Fibrobacteraceae	1.51432	-0.236783	1.50804	-0.157014	0.875234	0.999472
Hantaviridae	0.00910387	0.610736	3.06783	0.199078	0.842202	0.999472
Planococcaceae	336.773	0.530052	0.523476	1.01256	0.31127	0.999472
Myxococcaceae	6.35414	-0.763672	1.03562	-0.737407	0.460875	0.999472
Babesiidae	52.4299	0.253835	0.522642	0.485676	0.627197	0.999472
Methanospirillaceae	5.5259	-1.05545	1.21368	-0.869625	0.384505	0.999472
Porphyromonadaceae	19.0013	-0.0969824	0.744716	-0.130227	0.896387	0.999472
Bacillaceae	3078.78	0.426219	0.385746	1.10492	0.269194	0.999472
Polyomaviridae	0.00455194	0.524044	3.06945	0.170729	0.864437	0.999472
Chaetomiaceae	58.9998	1.02225	0.759399	1.34613	0.178261	0.999472
Fimoviridae	0.00455194	0.524044	3.06945	0.170729	0.864437	0.999472
Geobacteraceae	15.4062	-1.60542	0.775281	-2.07075	0.0383818	0.657932
Pectobacteriaceae	296.442	-0.197528	0.787619	-0.250792	0.801975	0.999472
Wenzhouxiangellaceae	0.29658	0.106191	3.05603	0.0347481	0.972281	0.999472
Picornaviridae	2.07834	-0.932431	1.50739	-0.618574	0.536197	0.999472
Salicaceae	866.32	0.475728	0.450569	1.05584	0.291042	0.999472
Dysgonamonadaceae	6.53996	0.564242	0.998045	0.565347	0.571838	0.999472
Schizosaccharomycetaceae	52.7733	0.596021	0.81887	0.727858	0.4667	0.999472
Hyellaceae	2.39298	-1.02316	1.18792	-0.861305	0.38907	0.999472
Natranaerobiaceae	32.4102	1.12832	0.636657	1.77226	0.0763517	0.952699
Fastidiosibacteraceae	0.0193426	0.298906	3.06677	0.097466	0.922356	0.999472
Kangiellaceae	12.3428	-1.87431	0.867915	-2.15955	0.0308074	0.594355
Acidothermaceae	0.0227597	0.825718	3.06416	0.269476	0.787563	0.999472
Glomerellaceae	12.9462	-0.321371	0.906593	-0.354481	0.722978	0.999472
Acidilobaceae	0.0658408	0.511706	3.05719	0.167378	0.867073	0.999472
Ardenticatenaceae	1.66968	-0.0665327	1.63175	-0.0407739	0.967476	0.999472
Haliscomenobacteraceae	31.5034	0.30639	0.865225	0.354116	0.723252	0.999472
Coxiellaceae	119.538	1.13531	0.816752	1.39003	0.164518	0.999472
Genomoviridae	0.0491521	0.727788	3.05952	0.237877	0.811977	0.999472
Alteromonadaceae	269.089	-0.853307	0.599029	-1.42448	0.154306	0.999472
Gallionellaceae	7.25717	-1.34342	0.932037	-1.44138	0.149476	0.999472
Tristromaviridae	0.00455194	0.524044	3.06945	0.170729	0.864437	0.999472
Methanomicrobiaceae	7.2263	0.126324	0.717093	0.176161	0.860167	0.999472
Chitinophagaceae	117.395	-0.0403772	0.452246	-0.0892814	0.928858	0.999472
Desulfarculaceae	27.3182	1.24483	1.00083	1.24381	0.21357	0.999472
Methylophilaceae	62.3031	0.0414282	0.487644	0.0849558	0.932297	0.999472
Ktedonosporobacteraceae	5.12726	-1.4781	1.11851	-1.32148	0.186341	0.999472
Bifidobacteriaceae	40.4281	-1.14258	0.652214	-1.75184	0.0798009	0.952699
Herpesviridae	3.43336	-0.152488	1.04204	-0.146336	0.883656	0.999472
Muribaculaceae	28.4054	0.164768	0.823125	0.200174	0.841345	0.999472
Closteroviridae	0.00455194	0.524044	3.06945	0.170729	0.864437	0.999472
Dictyosteliaceae	133.645	0.450958	0.517781	0.870945	0.383784	0.999472
Labilitrichaceae	0.738474	-0.926229	2.04549	-0.452815	0.650682	0.999472
Turriviridae	0.0430811	0.179213	3.06268	0.058515	0.953338	0.999472
Segniliparaceae	0.282683	0.0599942	3.06138	0.0195971	0.984365	0.999472
Kiritimatiellaceae	0.460539	0.275815	2.08468	0.132305	0.894743	0.999472
Nautiliaceae	81.3694	0.45772	0.670783	0.682367	0.495007	0.999472
Aphanothecaceae	87.2472	0.519475	0.629719	0.82493	0.409411	0.999472
Coriobacteriaceae	53.8256	-1.70942	0.818911	-2.08744	0.0368488	0.657932
Chromatiaceae	34.6043	-0.72503	0.742701	-0.976207	0.328962	0.999472
Budviciaceae	64.4803	-0.580457	0.910221	-0.63771	0.523663	0.999472
Enterococcaceae	687.182	0.26977	0.390169	0.691417	0.489303	0.999472
Holosporaceae	12.0423	0.332197	0.806409	0.411946	0.680379	0.999472
Cryptococcaceae	78.0626	-0.313998	1.07589	-0.291849	0.770402	0.999472
Limnochordaceae	0.138586	1.12193	3.04848	0.368029	0.712852	0.999472
Clostridiaceae	28812	0.416297	0.659865	0.630882	0.528117	0.999472
Inoviridae	0.307556	-0.481736	3.06006	-0.157427	0.874908	0.999472
Caulobacteraceae	92.9564	1.95666	0.88144	2.21985	NA	NA
Hemiselmidaceae	24.6869	0.913717	1.77956	0.513451	0.607636	0.999472
Melioribacteraceae	4.94319	0.310972	1.08644	0.28623	0.774702	0.999472
Poaceae	8185.61	0.00226968	0.620497	0.00365784	0.997081	0.999472
Fervidobacteriaceae	53.8348	0.29014	0.476267	0.609196	0.542394	0.999472
Cellulomonadaceae	3.41705	-0.487389	1.26329	-0.38581	0.699638	0.999472
Thermodesulfobacteriaceae	42.989	0.428507	0.556087	0.770575	0.440959	0.999472
Sphingomonadaceae	192.657	0.578122	0.775566	0.745419	0.456018	0.999472
Sulfolobaceae	183.448	0.266874	0.418411	0.637827	0.523586	0.999472
Sporolactobacillaceae	2.88298	-2.79466	1.16067	-2.4078	0.0160488	0.497512
Petrotogaceae	103.781	1.10651	0.754844	1.46588	0.142681	0.999472
Methanopyraceae	0.67494	0.0354694	1.90545	0.0186147	0.985148	0.999472
Christensenellaceae	10.305	-0.681944	1.12367	-0.606887	0.543926	0.999472
Candidatus_Brocadiaceae	2.09029	-1.01251	1.32443	-0.764487	0.444577	0.999472
Bernardetiaceae	5.66902	1.207	0.928695	1.29967	0.193714	0.999472
Rutaceae	630.305	0.343272	0.460611	0.745254	0.456118	0.999472
Verrucomicrobiaceae	2.15963	-0.53333	1.21503	-0.438944	0.660702	0.999472
Phycisphaeraceae	0.903599	0.353462	1.95082	0.181186	0.856221	0.999472
Nostocaceae	380.259	0.295875	0.578135	0.511774	0.608809	0.999472
Nudiviridae	1.99731	-0.610615	1.58265	-0.385819	0.699631	0.999472
Papillomaviridae	0.627491	-1.38297	2.27343	-0.608319	0.542976	0.999472
Mamiellaceae	3.04656	-1.17623	1.28356	-0.916377	0.359469	0.999472
Ruminococcaceae	464.987	-0.764755	0.635068	-1.20421	0.228508	0.999472
Thiotrichaceae	19.2885	-2.43219	0.773273	-3.14532	0.00165904	0.145719
Hymenobacteraceae	89.0314	0.398459	0.423703	0.94042	0.347002	0.999472
Zoogloeaceae	6.32844	-0.759669	0.923876	-0.822263	0.410927	0.999472
Akkermansiaceae	2.9323	-1.88459	1.12188	-1.67985	0.0929873	0.999472
Geodermatophilaceae	3.93558	0.0644824	1.04428	0.061748	0.950764	0.999472
Ilumatobacteraceae	0.230376	0.991527	3.03785	0.326391	0.744128	0.999472
Bathycoccaceae	11.8013	-0.537188	0.749273	-0.716946	0.473408	0.999472
Gloeobacteraceae	0.272058	0.0379324	2.61814	0.0144883	0.98844	0.999472
Anaeromyxobacteraceae	1.66148	0.612203	1.33434	0.458805	0.646374	0.999472
Fimbriimonadaceae	0.178987	0.371346	3.02674	0.122688	0.902354	0.999472
Totiviridae	0.00455194	0.524044	3.06945	0.170729	0.864437	0.999472
Xanthomonadaceae	75.2672	-0.265477	0.662304	-0.400839	0.688539	0.999472
Desulfomicrobiaceae	1.63059	-0.75895	1.2301	-0.616983	0.537246	0.999472
Suidae	18305.2	0.585453	0.647937	0.903566	0.366226	0.999472
Clavicipitaceae	5.33224	1.173	1.06977	1.0965	0.272858	0.999472
Ignavibacteriaceae	7.06503	-0.216613	0.895312	-0.241942	0.808825	0.999472
Emcibacteraceae	19.1345	-2.09869	0.946561	-2.21717	0.0266114	0.584342
Ustilaginaceae	11.3054	-0.248423	0.986558	-0.251808	0.80119	0.999472
Cuniculiplasmataceae	1.58983	1.33538	1.38944	0.961094	0.336505	0.999472
Caedimonadaceae	0.0991936	0.0599942	3.06138	0.0195971	0.984365	0.999472
Salinivirgaceae	8.34237	-0.0607293	0.991377	-0.0612576	0.951154	0.999472
Papaveraceae	2466.19	0.401184	0.365158	1.09866	0.271917	0.999472
Roseiflexaceae	0.361467	0.361139	2.39453	0.150818	0.880119	0.999472
Cryptomonadaceae	0.0273116	0.886514	3.06321	0.289407	0.77227	0.999472
Pithoviridae	0.487609	-1.03325	2.2414	-0.460986	0.644808	0.999472
Rivulariaceae	52.5095	-0.276128	0.849704	-0.32497	0.745204	0.999472
Orbaceae	124.374	0.523512	0.819929	0.638484	0.523159	0.999472
Gemmataceae	2.13034	0.429892	1.321	0.32543	0.744856	0.999472
Flavobacteriaceae	3655.52	0.536694	0.431018	1.24518	0.213066	0.999472
Vibrionaceae	1028.36	-1.14609	0.620045	-1.8484	0.0645446	0.872179
Jiangellaceae	1.4974	0.634312	1.61249	0.393373	0.694044	0.999472
Shewanellaceae	278.14	-1.50633	0.557911	-2.69995	0.00693498	0.304561
Rhodothermaceae	5.11228	0.360358	0.97017	0.371438	0.710312	0.999472
Thiobacillaceae	0.352471	-0.0928504	2.63634	-0.0352194	0.971905	0.999472
Narnaviridae	0	0	0	0	1	NA
Brachyspiraceae	223.695	0.806785	0.473509	1.70384	0.0884109	0.99133
Pyriculariaceae	114.594	1.16958	0.671053	1.74291	0.08135	0.952699
Legionellaceae	175.931	-0.0944987	0.407037	-0.232163	0.816412	0.999472
Malasseziaceae	7.50218	-1.1851	0.878166	-1.34952	0.177169	0.999472
Veillonellaceae	137.891	-0.71453	0.535349	-1.3347	0.181975	0.999472
Moraxellaceae	1139.7	-0.0838328	0.535284	-0.156614	0.875549	0.999472
Phaffomycetaceae	3.824	-0.969689	1.05444	-0.919621	0.357771	0.999472
Beutenbergiaceae	1.2187	0.0247502	1.63711	0.0151182	0.987938	0.999472
Actinomycetaceae	57.7433	-1.92413	0.686223	-2.80395	0.00504815	0.241852
Pseudomonadaceae	401.593	-0.38947	0.634411	-0.613907	0.539277	0.999472
Immundisolibacteraceae	3.8237	0.334502	1.21589	0.275108	0.783233	0.999472
Xanthobacteraceae	8.18577	-0.695572	0.913549	-0.761396	0.446421	0.999472
Paenibacillaceae	537.396	0.610013	0.469404	1.29955	0.193756	0.999472
Kineosporiaceae	96.1331	1.08026	0.929091	1.1627	0.24495	0.999472
Rhodanobacteraceae	9.63037	-0.419883	0.879963	-0.47716	0.633248	0.999472
Gloeomargaritaceae	0.5989	1.35969	2.74584	0.495181	0.620472	0.999472
Fagaceae	1682.62	0.189666	0.437409	0.433613	0.664569	0.999472
Rudiviridae	0.0238946	0.385598	3.06514	0.125801	0.899889	0.999472
Phycodnaviridae	16.8951	-0.164909	0.853216	-0.19328	0.84674	0.999472
Hydrogenothermaceae	25.9864	1.05863	0.682966	1.55005	0.12113	0.999472
Methanococcaceae	95.5188	-0.749449	0.681441	-1.0998	0.271419	0.999472
Cytophagaceae	253.006	0.876622	0.566672	1.54697	0.121872	0.999472
Dermocarpellaceae	36.3432	-0.165939	0.856472	-0.193747	0.846374	0.999472
Streptomycetaceae	1088.54	0.605905	0.757448	0.799929	0.423752	0.999472
Propionibacteriaceae	72.7353	-0.128594	0.749354	-0.171606	0.863747	0.999472
Archaeoglobaceae	2.65154	-0.671012	1.10883	-0.605154	0.545076	0.999472
Methanosarcinaceae	244.086	0.801711	0.616001	1.30148	NA	NA
Mycosphaerellaceae	12.1971	-0.532413	0.78803	-0.675625	0.499279	0.999472
Candidatus_Nanopelagicaceae	19.2561	0.371606	0.74144	0.501195	0.616234	0.999472
Lactobacillaceae	97103.2	-2.59824	1.06367	-2.44271	0.0145776	0.480149
Nitrosopumilaceae	22.2353	0.317365	0.504358	0.629246	0.529188	0.999472
Haloferacaceae	2.68603	-0.270915	1.23044	-0.220178	0.825733	0.999472
Nitrososphaeraceae	36.7733	0.919146	0.62977	1.4595	0.144429	0.999472
Silvanigrellaceae	59.7735	1.23501	0.747261	1.65272	0.0983878	0.999472
Corynebacteriaceae	1070.21	-0.310074	0.793956	-0.390543	0.696135	0.999472
Dicistroviridae	0.00455194	0.524044	3.06945	0.170729	0.864437	0.999472
Gottschalkiaceae	104.06	0.462846	0.5184	0.892836	0.371945	0.999472
Ichthyobacteriaceae	8.03575	2.86244	1.19625	2.39285	NA	NA
Paramyxoviridae	0.149617	-0.195482	3.06134	-0.063855	0.949086	0.999472
Mycobacteriaceae	265.245	0.9006	0.810851	1.11069	0.266703	0.999472
Nymphaeaceae	437.625	0.364207	0.412195	0.883579	0.376923	0.999472
Leptospiraceae	20.1739	-0.52261	0.720697	-0.725145	0.468363	0.999472
Frankiaceae	6.72557	0.678854	1.01968	0.66575	0.505571	0.999472
Nocardiopsaceae	2.66944	-0.920545	1.2968	-0.709857	0.477793	0.999472
Planctomycetaceae	4.91411	0.487332	1.16754	0.4174	0.676386	0.999472
Methanomassiliicoccaceae	1.321	-1.1545	1.30942	-0.881684	0.377948	0.999472
Rubiaceae	1487.83	0.697464	0.433562	1.60868	0.107686	0.999472
Leuconostocaceae	221.824	0.0384945	0.547347	0.0703291	0.943932	0.999472
Spongiibacteraceae	4.74721	-1.75795	1.13372	-1.5506	0.120997	0.999472
Sanguibacteraceae	1.04756	-1.14066	2.02879	-0.562236	0.573955	0.999472
Synechococcaceae	28.1922	-1.38968	0.605556	-2.29488	0.0217402	0.557201
Aerococcaceae	58.7122	-0.342316	0.627058	-0.545908	0.585129	0.999472
Yersiniaceae	583.782	-0.138025	0.849037	-0.162566	0.87086	0.999472
Acaryochloridaceae	0.462505	-0.765682	2.02921	-0.377329	0.705929	0.999472
Peptostreptococcaceae	10212.7	-0.883591	0.736698	-1.19939	0.230375	0.999472
Mariprofundaceae	8.19569	-2.28802	1.10674	-2.06734	0.0387019	0.657932
Prevotellaceae	187.773	-0.56446	0.641711	-0.879617	0.379067	0.999472
Sterolibacteriaceae	1.97237	-1.00177	1.27027	-0.788623	0.430332	0.999472
Nocardiaceae	39.5937	0.650484	0.716754	0.907541	0.364121	0.999472
Sporichthyaceae	0.440853	0.482203	2.08216	0.231588	0.816858	0.999472
Pseudonocardiaceae	40.0316	0.117402	0.694198	0.169119	0.865703	0.999472
Lythraceae	449.444	0.362215	0.441751	0.819954	0.412242	0.999472
Thermoactinomycetaceae	1.72415	0.66016	1.2292	0.537064	0.591224	0.999472
Picrophilaceae	0.26129	0.156033	2.66326	0.0585869	0.953281	0.999472
Lipothrixviridae	0.149617	-0.195482	3.06134	-0.063855	0.949086	0.999472
Rubrobacteraceae	6.09584	1.87754	1.14833	1.63502	0.102045	0.999472
Methanocaldococcaceae	46.3708	-0.214897	0.64414	-0.333619	0.738667	0.999472
Rhabdoviridae	0.1983	-0.872083	2.91051	-0.299632	0.764458	0.999472
Methanocorpusculaceae	0.495858	-1.48262	2.69096	-0.550961	0.58166	0.999472
Idiomarinaceae	18.3186	-2.31299	1.01611	-2.27632	0.0228267	0.557201
Rhamnaceae	958.787	0.351146	0.556301	0.631216	0.527899	0.999472
Halomonadaceae	53.9073	-0.313996	0.622523	-0.504392	0.613986	0.999472
Rickettsiaceae	233.128	1.04468	0.572189	1.82576	0.0678871	0.894412
Puniceicoccaceae	0.230093	-0.235583	3.04682	-0.077321	0.938368	0.999472
Ectothiorhodospiraceae	7.29368	-0.540158	0.89206	-0.605517	0.544835	0.999472
Rhodocyclaceae	6.91376	-0.487463	1.04155	-0.468017	0.639772	0.999472
Methanothermaceae	13.9911	-0.392709	0.922341	-0.425775	0.670272	0.999472
Nakamurellaceae	1.41351	-0.874531	1.66083	-0.526563	0.598497	0.999472
Heliobacteriaceae	1.16809	-0.393957	1.29133	-0.305079	0.760306	0.999472
Brassicaceae	9361.44	0.38109	0.644007	0.591749	0.554019	0.999472
Promicromonosporaceae	3.8852	0.217933	1.08868	0.20018	0.84134	0.999472
Eubacteriaceae	273.474	0.629588	0.462888	1.36013	0.173789	0.999472
Marseilleviridae	18.6605	0.948503	0.948434	1.00007	0.317275	0.999472
Merismopediaceae	4.76983	-3.13873	1.08672	-2.88826	0.00387385	0.204393
Thermomonosporaceae	3.81729	1.05885	1.13076	0.936412	0.349061	0.999472
Baculoviridae	6.70346	0.964759	0.981665	0.982778	0.325716	0.999472
Herelleviridae	45.4312	-1.17525	0.759353	-1.5477	0.121695	0.999472
Chamaesiphonaceae	1.08748	-1.68817	1.68553	-1.00157	0.316552	0.999472
Peptoniphilaceae	190.623	-0.290361	0.504144	-0.575948	0.56465	0.999472
Chromobacteriaceae	17.3725	-0.710669	0.825913	-0.860465	0.389533	0.999472
Anaerolineaceae	10.7545	1.1736	0.900095	1.30386	0.19228	0.999472
Prolixibacteraceae	47.5277	0.458905	0.646929	0.709359	0.478102	0.999472
Methylacidiphilaceae	20.4422	0.696782	0.94319	0.738751	0.460058	0.999472
Hyphomicrobiaceae	8.2546	-1.22347	0.853087	-1.43417	0.151524	0.999472
Aquificaceae	22.1559	0.461172	0.837606	0.550584	0.581919	0.999472
Anaplasmataceae	94.5787	0.458831	0.550623	0.833294	0.404679	0.999472
Pneumoviridae	0.252228	-0.249889	3.04662	-0.0820217	0.934629	0.999472
Cyclobacteriaceae	31.0713	-0.279776	0.676776	-0.413395	0.679317	0.999472
Thermoanaerobacterales_Family_IV._Incertae_Sedis	2.1131	-0.126358	1.30838	-0.0965758	0.923063	0.999472
Ferrimonadaceae	1.9409	-3.12652	1.40671	-2.22257	0.026245	0.584342
Brucellaceae	6.52552	-1.7811	1.03726	-1.71711	0.0859586	0.984786
Geminigeraceae	1.99704	0.533761	1.33709	0.399197	0.689748	0.999472
Oscillospiraceae	59.4473	-0.875292	0.786398	-1.11304	0.265691	0.999472
Iamiaceae	1.34525	1.69927	2.09409	0.81146	0.417102	0.999472
Bicaudaviridae	0.301965	0.494632	3.05443	0.161939	0.871354	0.999472
Peribunyaviridae	0.322972	0.0596571	2.70002	0.0220951	0.982372	0.999472
Plasmodiidae	1229.88	0.57591	0.431744	1.33392	0.182231	0.999472
Methylococcaceae	149.681	0.145438	0.811085	0.179313	0.857692	0.999472
Aurantimonadaceae	16.8893	1.19683	1.03844	1.15252	0.249108	0.999472
Methanoregulaceae	0.471319	0.867991	2.22481	0.390141	0.696432	0.999472
Chroococcaceae	185.857	0.695471	0.732543	0.949393	0.342421	0.999472
Baekduiaceae	0.628996	0.114613	1.94213	0.059014	0.952941	0.999472
Dermatophilaceae	1.41357	0.882392	1.34345	0.656809	0.511304	0.999472
Halieaceae	7.17786	-2.93042	1.10392	-2.65456	0.00794113	0.320732
Chelatococcaceae	0.935089	-1.16659	1.66026	-0.702657	0.482269	0.999472
Sutterellaceae	0.808375	-1.09827	2.10437	-0.5219	0.60174	0.999472
Potyviridae	0.00455194	0.524044	3.06945	0.170729	0.864437	0.999472
Magnetococcaceae	0.241195	0.58063	3.03711	0.191179	0.848386	0.999472
Pseudoalteromonadaceae	351.331	-0.313952	0.65008	-0.482945	0.629135	0.999472
Opitutaceae	7.40416	-1.25865	0.99713	-1.26227	0.206851	0.999472
Tobaniviridae	0.00455194	0.524044	3.06945	0.170729	0.864437	0.999472
Flammeovirgaceae	67.9718	0.875854	0.546286	1.60329	0.108871	0.999472
Chlorobiaceae	24.513	0.423491	0.775645	0.545986	0.585076	0.999472
Leptolyngbyaceae	32.2599	0.729596	0.725744	1.00531	0.314749	0.999472
Marinifilaceae	54.0889	1.38458	1.03608	1.33636	NA	NA
Thermaceae	11.168	0.630585	0.927496	0.679879	0.496581	0.999472
Hapalosiphonaceae	2.19751	-1.06223	1.10939	-0.957493	0.338318	0.999472
Parameciidae	1.57223	1.30987	1.46665	0.893105	0.371801	0.999472
Iflaviridae	1.01443	0.114411	1.94689	0.0587663	0.953138	0.999472
Fervidicoccaceae	1.44918	-0.959619	1.60519	-0.597823	0.549958	0.999472
Spiroplasmataceae	1233.05	0.793927	0.764097	1.03904	0.298787	0.999472
Candidatus_Deianiraeaceae	0.482799	1.36464	2.19647	0.621288	0.53441	0.999472
Desulfurobacteriaceae	2.50321	0.0514872	1.36341	0.0377637	0.969876	0.999472
Nocardioidaceae	35.3682	0.302546	0.847476	0.356997	0.721094	0.999472
Asfarviridae	0.047633	0.257359	3.06128	0.0840691	0.933001	0.999472
Streptosporangiaceae	6.59112	0.703808	1.00252	0.702042	0.482653	0.999472
Candidatus_Midichloriaceae	4.45967	-1.15083	1.34842	-0.853469	0.393399	0.999472
Phenuiviridae	1.47066	0.396939	1.77001	0.224258	0.822556	0.999472
Isosphaeraceae	3.61761	-1.20143	1.038	-1.15746	0.247086	0.999472
Borreliaceae	227.094	0.434079	0.670127	0.647756	0.517143	0.999472
Kosmotogaceae	5.75442	0.993376	0.891569	1.11419	0.265198	0.999472
Bacteroidaceae	244.957	-1.05847	0.645574	-1.63959	0.101091	0.999472
Ackermannviridae	0.0385292	0.0925203	3.0643	0.0301929	0.975913	0.999472
Steroidobacteraceae	0.297584	-0.102236	2.81077	-0.0363728	0.970985	0.999472
Solibacteraceae	0.539985	0.233445	2.33874	0.0998167	0.92049	0.999472
Scytonemataceae	11.3669	-0.235891	0.783711	-0.300992	0.76342	0.999472
Caldilineaceae	0.145604	-0.260876	3.04998	-0.0855335	0.931837	0.999472
Gordoniaceae	11.1221	-0.872299	0.882105	-0.988883	0.32272	0.999472
Actinopolysporaceae	0.364148	0.269288	2.62213	0.102698	0.918202	0.999472
Syntrophomonadaceae	66.6109	0.532274	0.51229	1.03901	0.2988	0.999472
Microbulbiferaceae	44.4329	0.163961	0.722379	0.226974	0.820444	0.999472
Dipodascaceae	29.8899	0.964591	1.13022	0.853456	0.393406	0.999472
Cyanobacteriaceae	70.6597	0.781788	1.02928	0.759548	0.447525	0.999472
Chenopodiaceae	1078.88	0.464217	0.414035	1.1212	0.262201	0.999472
Halobacteriaceae	2.99988	-0.28792	1.25039	-0.230264	0.817886	0.999472
Aspergillaceae	11.9295	-0.304705	0.817863	-0.372563	0.709474	0.999472
Comamonadaceae	125.764	0.52822	0.780228	0.677008	0.498401	0.999472
Podoviridae	8.08861	0.912897	1.00987	0.903971	0.366011	0.999472
Enterobacteriaceae	136726	2.46975	1.42233	1.73641	NA	NA
Alphaflexiviridae	0.0385292	0.0925203	3.0643	0.0301929	0.975913	0.999472
Clostridiales_Family_XIII._Incertae_Sedis	32.9406	-0.200835	0.736851	-0.272559	0.785192	0.999472
Nimaviridae	0.0136558	0.688883	3.06644	0.224653	0.822249	0.999472
Vulgatibacteraceae	0.179906	0.603662	3.0448	0.19826	0.842842	0.999472
Desulfobacteraceae	80.2696	1.05929	0.768761	1.37792	0.16823	0.999472
Francisellaceae	203.505	-0.191808	0.518477	-0.369945	0.711423	0.999472
Endornaviridae	0.197115	1.19893	3.04328	0.393959	0.693611	0.999472
Deferribacteraceae	66.9922	0.645118	0.549329	1.17437	0.240245	0.999472
Litoricolaceae	0.163812	-0.0400787	3.04668	-0.0131549	0.989504	0.999472
Caulimoviridae	0.708791	1.2354	2.00923	0.614862	0.538646	0.999472
Methanotrichaceae	0.28737	0.320821	2.57144	0.124763	0.900711	0.999472
Sinobacteraceae	53.4469	-0.00653264	1.04873	-0.00622907	0.99503	0.999472
Lavidaviridae	0.366743	-0.166953	2.64935	-0.0630165	0.949753	0.999472
Granulosicoccaceae	2.76636	-1.84694	1.20571	-1.53183	0.125564	0.999472
Fabaceae	16993.7	0.4622	0.429583	1.07593	0.28196	0.999472
Betaflexiviridae	0.153522	0.463024	3.04722	0.15195	0.879227	0.999472
Sordariaceae	23.5078	-0.512337	0.682651	-0.750512	0.452947	0.999472
Deinococcaceae	17.0486	0.689771	0.786292	0.877246	0.380353	0.999472
Leptotrichiaceae	404.527	0.59253	0.394728	1.50111	0.133328	0.999472
Euzebyaceae	0.633166	-0.214822	2.06159	-0.104202	0.917009	0.999472
Alcaligenaceae	156.17	-0.668749	0.684125	-0.977525	0.328309	0.999472
Staphylococcaceae	1210.54	0.3024	0.418529	0.722531	0.469968	0.999472
Dietziaceae	17.9986	-0.397238	0.884856	-0.44893	0.653482	0.999472
Halorubraceae	3.63292	-1.23709	1.18839	-1.04098	0.297884	0.999472
Listeriaceae	231.636	0.587309	0.474822	1.2369	0.216123	0.999472
Mesoniviridae	0.912561	-0.689182	2.34938	-0.293347	0.769257	0.999472
Trypanosomatidae	72.4077	0.346778	0.633505	0.547397	0.584106	0.999472
Peptococcaceae	156.223	0.370816	0.475182	0.780368	0.435174	0.999472
Sandaracinaceae	0.557539	1.27151	2.13565	0.595373	0.551594	0.999472
Desulfobulbaceae	2.2011	-0.350115	1.15654	-0.302726	0.762099	0.999472
Trichomonascaceae	29.5653	0.692245	0.799185	0.866189	0.386387	0.999472
Dictyoglomaceae	79.2351	1.6489	0.67239	2.4523	0.0141945	0.480149
Catenulisporaceae	7.22772	0.520791	1.31141	0.397124	0.691276	0.999472
Methylocystaceae	10.0433	-0.699482	0.820231	-0.852787	0.393778	0.999472
Yueviridae	0.0338322	0.940193	3.0624	0.307012	0.758834	0.999472
Lachnospiraceae	1576.12	0.00247736	0.540239	0.00458567	0.996341	0.999472
Paludibacteraceae	9.98052	0.785462	0.825176	0.951872	0.341162	0.999472
Pasteurellaceae	73661.8	-3.36298	0.915298	-3.67419	0.000238602	0.0628716
Tectiviridae	0.0338322	0.940193	3.0624	0.307012	0.758834	0.999472
Rhodobacteraceae	77.0399	-0.324642	0.517392	-0.627458	0.530359	0.999472
Elusimicrobiaceae	0.494756	0.0449347	2.19094	0.0205093	0.983637	0.999472
Hytrosaviridae	0.0338322	0.940193	3.0624	0.307012	0.758834	0.999472
Helicobacteraceae	744.768	-1.87373	0.557296	-3.36218	0.000773298	0.131704
Saccharospirillaceae	6.50193	-3.28019	1.01638	-3.22732	0.00124957	0.131704
Alloherpesviridae	0.13464	0.829436	3.04965	0.271978	0.785639	0.999472
Burkholderiaceae	416.044	1.88581	0.798182	2.36263	NA	NA
Trueperaceae	0.129098	0.498928	3.05036	0.163564	0.870074	0.999472
Candidatus_Methanomethylophilaceae	4.21191	-1.2041	1.15114	-1.046	0.29556	0.999472
Cryptosporidiidae	107.847	0.0562913	0.67229	0.0837306	0.933271	0.999472
Acidaminococcaceae	26.975	-0.0703551	0.769143	-0.0914722	0.927117	0.999472
Selenomonadaceae	38.7821	0.134196	0.686885	0.19537	0.845104	0.999472
Barnesiellaceae	2.4433	-2.16852	1.15123	-1.88365	0.0596129	0.849081
Prochlorotrichaceae	0.418695	1.06085	2.3178	0.457695	0.647171	0.999472
Rikenellaceae	44.3134	0.590555	0.713086	0.828169	0.407575	0.999472
Tsukamurellaceae	2.77585	-0.0230346	1.22563	-0.0187941	0.985005	0.999472
Asteraceae	3332.42	0.315526	0.370464	0.851705	0.394378	0.999472
Sedimentisphaeraceae	4.42324	-0.454557	1.09654	-0.414539	0.67848	0.999472
Vallitaleaceae	22.2149	0.437371	0.895807	0.488242	0.625378	0.999472
Nitrospiraceae	42.5755	0.687145	0.715652	0.960166	0.336972	0.999472
Acidithiobacillaceae	2.64189	-1.48386	1.00356	-1.4786	0.139248	0.999472
Asparagaceae	1508.07	0.296394	0.465658	0.636505	0.524448	0.999472
Entomoplasmataceae	564.487	0.762898	0.894837	0.852555	0.393906	0.999472
Natrialbaceae	10.4249	0.125846	0.657766	0.191324	0.848272	0.999472
Syntrophaceae	0.636387	0.424382	2.02197	0.209886	0.833757	0.999472
Pyrodictiaceae	0.818923	-2.36184	2.3285	-1.01432	0.310431	0.999472
Chthonomonadaceae	0.124162	0.90408	3.05204	0.296221	0.767061	0.999472
Rhodobiaceae	8.16772	3.01812	1.97034	1.53178	NA	NA
Solanaceae	10911.3	0.394548	0.402466	0.980326	0.326925	0.999472
Bangiaceae	0.00910387	0.610736	3.06783	0.199078	0.842202	0.999472
Saccharomycetaceae	491.001	-0.202442	0.503327	-0.402207	0.687532	0.999472
Thermomicrobiaceae	0.190499	0.032325	3.04633	0.0106111	0.991534	0.999472
Spirochaetaceae	140.854	-0.378379	0.537909	-0.703426	0.48179	0.999472
Reoviridae	2.05765	0.979238	1.28238	0.763612	NA	NA
Iridoviridae	7.77199	0.496331	0.893723	0.555352	0.578654	0.999472
Phasmaviridae	3.10572	-0.0977953	1.29705	-0.075398	0.939898	0.999472
Hungateiclostridiaceae	320.459	0.92507	0.572346	1.61628	0.106034	0.999472
Desulfurococcaceae	35.9502	-0.995553	0.903707	-1.10163	0.270622	0.999472
Clostridiales_Family_XVI._Incertae_Sedis	0.117698	0.3841	3.05195	0.125854	0.899848	0.999472
Calotrichaceae	133.205	0.241508	0.530334	0.455389	0.64883	0.999472
Rhodospirillaceae	49.0095	-0.695208	0.639201	-1.08762	0.276762	0.999472
Oleiphilaceae	1.05228	-0.850226	1.62729	-0.52248	0.601336	0.999472
Eggerthellaceae	10.3186	-2.26554	0.861187	-2.63072	0.0085204	0.320732
Cohaesibacteraceae	0.474315	-1.08506	2.45541	-0.441908	0.658556	0.999472
Thermoplasmataceae	1.77284	0.694096	1.12117	0.61908	0.535864	0.999472
Thermoproteaceae	4.66578	-0.00262804	1.05892	-0.00248181	0.99802	0.999472
Cannabaceae	1216.64	0.739626	0.470591	1.5717	0.116021	0.999472
Cucurbitaceae	1289.86	0.265608	0.488397	0.543835	0.586555	0.999472
Pelagibacteraceae	98.1121	-0.0872074	0.518331	-0.168246	0.866389	0.999472
Conexibacteraceae	0.608635	0.220153	1.80292	0.12211	0.902812	0.999472
Thermoguttaceae	0.0571211	1.19122	3.05895	0.38942	0.696965	0.999472
Rhizobiaceae	192.319	0.20606	0.559811	0.368088	0.712808	0.999472
Campylobacteraceae	1989.84	0.180178	0.441275	0.408314	0.683044	0.999472
Mimiviridae	73.579	1.12853	0.892948	1.26383	NA	NA
Malvaceae	6369.01	0.423746	0.402967	1.05157	0.292999	0.999472
Thermoanaerobacteraceae	151.783	0.271147	0.444836	0.609545	0.542163	0.999472
Oxalobacteraceae	56.8022	-0.645338	0.637186	-1.01279	0.311159	0.999472
Sphingobacteriaceae	410.901	0.688319	0.598535	1.15001	NA	NA
Arecaceae	2176.75	0.364459	0.427005	0.853525	0.393368	0.999472
Desulfuromonadaceae	1.51117	-0.385491	1.27823	-0.301583	0.76297	0.999472
Glycomycetaceae	0.375743	-0.0463105	2.63664	-0.0175642	0.985987	0.999472
Unikaryonidae	2.33688	-0.628754	1.45433	-0.432332	0.6655	0.999472
Coleofasciculaceae	0.122048	1.6231	3.05222	0.531776	0.594881	0.999472
Ruaniaceae	0.66003	0.700429	1.65484	0.423261	0.672105	0.999472
Sclerotiniaceae	33.0371	-0.0301788	0.734286	-0.0410996	0.967217	0.999472
Acholeplasmataceae	364.592	0.898168	0.663333	1.35402	0.175729	0.999472
Thermoanaerobacterales_Family_III._Incertae_Sedis	196.91	0.278441	0.457046	0.609218	0.54238	0.999472
Microbacteriaceae	747.049	0.584792	0.814521	0.717959	0.472783	0.999472
Marasmiaceae	0.0193426	0.298906	3.06677	0.097466	0.922356	0.999472
Apiaceae	1202.52	0.543376	0.531615	1.02212	0.306722	0.999472
Candidatus_Desulfofervidaceae	7.63015	0.715977	0.968276	0.739435	0.459643	0.999472
Cardiobacteriaceae	11.2312	-3.38157	1.10436	-3.06202	0.00219852	0.160966
Halothiobacillaceae	1.15597	-0.453413	1.8169	-0.249553	0.802933	0.999472
Cryomorphaceae	1.34882	-0.488516	1.33632	-0.365569	0.714687	0.999472
Methanocellaceae	2.64707	0.198589	1.13776	0.174544	0.861438	0.999472
Caliciviridae	0.00455194	0.524044	3.06945	0.170729	0.864437	0.999472
Bartonellaceae	48.0685	0.0583528	0.659357	0.0884995	0.92948	0.999472
Cellvibrionaceae	25.0815	-1.67501	0.829595	-2.01907	0.0434794	0.69976
Calditrichaceae	2.02255	0.455103	1.23232	0.369307	0.711899	0.999472
Symbiobacteriaceae	0.531026	0.485435	2.15197	0.225577	0.82153	0.999472
Piscirickettsiaceae	61.7696	-0.909263	0.705182	-1.2894	0.197258	0.999472
Desulfovibrionaceae	17.5069	-0.258812	0.695914	-0.371902	0.709966	0.999472
Parvularculaceae	0.14393	0.138141	3.05999	0.0451442	0.963992	0.999472
Tannerellaceae	10.5326	-1.46763	0.819224	-1.79148	0.0732157	0.94109
Candidatus_Nitrosocaldaceae	0.210708	0.165633	3.04175	0.0544531	0.956574	0.999472
Bradyrhizobiaceae	69.99	0.821133	0.827187	0.992682	0.320865	0.999472
Polydnaviridae	0.298995	0.0329149	2.79831	0.0117624	0.990615	0.999472
Tospoviridae	0.0383841	0.994424	3.0616	0.324805	0.745329	0.999472
Hyphomonadaceae	4.03991	-0.859881	0.982954	-0.874793	0.381687	0.999472
Retroviridae	3.10811	2.0893	1.46369	1.42742	0.153458	0.999472
Erythrobacteraceae	9.52923	-0.0636322	0.796173	-0.0799227	0.936299	0.999472
Thermotogaceae	39.5811	0.656599	0.931636	0.70478	0.480947	0.999472
Theileriidae	52.1486	1.0132	0.647329	1.5652	0.117536	0.999472
Gemmatimonadaceae	0.955775	-0.519746	1.67506	-0.310286	0.756344	0.999472
Hahellaceae	6.00958	0.063962	0.97152	0.065837	0.947508	0.999472
Atopobiaceae	18.0855	-0.800873	0.896777	-0.893057	0.371827	0.999472
Thioalkalibacteraceae	0.129098	0.498928	3.05036	0.163564	0.870074	0.999472
Dehalococcoidaceae	4.24548	-0.490708	1.06365	-0.461345	0.644551	0.999472
Convolvulaceae	1071.5	0.628798	0.5313	1.18351	0.236608	0.999472
Tepidiformaceae	0.200667	0.0882568	3.05021	0.0289347	0.976917	0.999472
Halobacteriovoraceae	92.455	-0.0106815	0.819246	-0.0130382	0.989597	0.999472
Dermacoccaceae	6.16326	2.57616	1.13531	2.26912	0.0232608	0.557201
Coronaviridae	0.0769132	0.613851	3.05572	0.200886	0.840788	0.999472
Tombusviridae	0.00455194	0.524044	3.06945	0.170729	0.864437	0.999472
Streptococcaceae	1294.08	-0.159237	0.43021	-0.370138	0.711279	0.999472
Sporomusaceae	99.1148	0.790882	0.801184	0.987141	0.323573	0.999472
Syntrophobacteraceae	0.452713	-0.00164069	2.47741	-0.00066226	0.999472	0.999472
Virgaviridae	0.00455194	0.524044	3.06945	0.170729	0.864437	0.999472
Vitaceae	1288.19	0.747777	0.543111	1.37684	0.168562	0.999472
Tolecusatellitidae	0.00910387	0.610736	3.06783	0.199078	0.842202	0.999472
Adenoviridae	1.93475	0.681247	1.35419	0.503064	0.614919	0.999472
Jonesiaceae	0.042936	1.04538	3.06089	0.341527	0.732707	0.999472
Caldisphaeraceae	9.89641	1.21606	0.884005	1.37562	0.168939	0.999472
Kofleriaceae	2.79442	-0.342449	1.03193	-0.331853	0.74	0.999472
Acidiferrobacteraceae	1.13023	-0.620897	1.66658	-0.372557	0.709478	0.999472
Bradymonadaceae	2.02669	1.30003	1.53436	0.847274	0.396842	0.999472
Brevibacteriaceae	2.72159	-0.415375	1.05652	-0.393154	0.694206	0.999472
Methylobacteriaceae	448.377	-0.45402	0.743476	-0.610672	0.541417	0.999472
Neisseriaceae	305.882	-2.85011	0.702309	-4.0582	4.94514e-05	0.0260609
Archangiaceae	4.7916	0.426791	1.11013	0.38445	0.700645	0.999472
Nairoviridae	0.0284465	0.463745	3.06375	0.151365	0.879688	0.999472
Persicobacteraceae	17.704	0.661158	1.11296	0.594056	0.552475	0.999472
Intrasporangiaceae	27.5252	0.0168589	0.763309	0.0220866	0.982379	0.999472
Nectriaceae	61.9071	-0.271685	0.577415	-0.47052	0.637984	0.999472
Waddliaceae	0.0979713	-0.25517	3.0572	-0.0834654	0.933481	0.999472
Colwelliaceae	126.423	-1.07401	0.796352	-1.34866	0.177446	0.999472
Phaeodactylaceae	9.12428	-0.631335	0.791047	-0.7981	0.424812	0.999472
Polyangiaceae	10.9209	-0.0210374	0.916273	-0.0229598	0.981682	0.999472
Psychromonadaceae	29.773	-1.75065	0.759019	-2.30646	0.021085	0.557201
Crocinitomicaceae	2.28742	-0.6077	1.30699	-0.464962	0.641959	0.999472
Micromonosporaceae	78.4323	0.267302	0.769419	0.347407	0.728285	0.999472
Marinilabiliaceae	6.58227	-0.488153	1.01851	-0.47928	0.631739	0.999472
Hafniaceae	68.9274	-2.58588	0.795409	-3.25101	0.00114996	0.131704
Saprospiraceae	0.277792	0.152761	2.62966	0.0580915	0.953676	0.999472
Parvoviridae	26.2112	1.72368	1.06195	1.62314	0.10456	0.999472
Thermococcaceae	19.4445	-1.18569	0.768395	-1.54307	0.122814	0.999472
Carnobacteriaceae	319.07	0.471791	0.37659	1.2528	0.210279	0.999472
Cyanothecaceae	1.64546	-0.75138	1.47547	-0.509248	0.610578	0.999472
Azonexaceae	1.69093	-1.02518	1.36906	-0.748819	0.453966	0.999472
Thioalkalispiraceae	1.5064	0.720567	1.95654	0.368286	0.71266	0.999472
Acidimicrobiaceae	0.0725064	-0.200515	3.06129	-0.0655003	0.947776	0.999472
Geminiviridae	0.197607	1.77064	3.04281	0.581908	0.560628	0.999472
Erwiniaceae	846.458	0.229213	0.566134	0.404875	0.68557	0.999472
Cyanidiaceae	0.782083	-0.757452	1.81175	-0.418077	0.675891	0.999472
Microcoleaceae	83.8965	0.971632	0.653143	1.48763	NA	NA
Simkaniaceae	0.239651	0.200233	2.74588	0.0729212	0.941869	0.999472
Micrococcaceae	50.5177	-0.373401	0.484849	-0.770139	0.441217	0.999472
Bogoriellaceae	1.90199	-0.801844	1.34482	-0.596248	0.55101	0.999472
Gomontiellaceae	30.3665	0.505085	0.850101	0.594147	0.552414	0.999472
Coprothermobacteraceae	0.545397	-1.72496	2.76317	-0.624269	0.532451	0.999472
Pichiaceae	60.6796	-1.00577	0.705128	-1.42636	0.153765	0.999472
Phyllobacteriaceae	21.2732	-0.613334	0.820244	-0.747746	0.454613	0.999472
Poxviridae	57.4018	0.417093	0.570462	0.73115	0.464688	0.999472
Acetobacteraceae	34.5553	-0.938856	0.632361	-1.48468	0.137627	0.999472
Tissierellaceae	94.0709	-0.106258	0.527449	-0.201456	0.840342	0.999472
Chroococcidiopsidaceae	1.12656	-1.40719	1.5786	-0.891413	0.372708	0.999472
Blattabacteriaceae	68.9251	0.858277	0.508173	1.68895	0.0912295	0.999472
Amoebophilaceae	7.22886	0.0742001	0.926844	0.0800567	0.936192	0.999472
Acidobacteriaceae	8.19825	-1.24915	0.981277	-1.27298	0.203024	0.999472
Hydrogenophilaceae	0.553418	-1.39617	2.37116	-0.588812	0.555987	0.999472
Egibacteraceae	0.264249	1.20653	3.04314	0.396474	0.691755	0.999472
Vicinamibacteraceae	0.539651	-0.764441	2.38175	-0.320958	0.748243	0.999472
Mycoplasmataceae	15028.5	0.780831	1.00356	0.778059	0.436534	0.999472
Nitrosomonadaceae	12.614	-0.762616	0.780575	-0.976992	0.328573	0.999472
Arenaviridae	0.0430811	0.179213	3.06268	0.058515	0.953338	0.999472
Methanobacteriaceae	254.497	0.655994	0.484607	1.35366	0.175844	0.999472
Funariaceae	1591.4	0.461529	0.499571	0.923851	0.355564	0.999472
Synergistaceae	75.785	1.58256	0.758085	2.08758	NA	NA
Oleaceae	2074.1	0.443475	0.467005	0.949614	0.342308	0.999472
Siphoviridae	110.63	-0.0213626	0.447214	-0.0477682	0.961901	0.999472
Salinisphaeraceae	0.12493	1.01477	3.05081	0.332625	0.739417	0.999472
Tymoviridae	0.00455194	0.524044	3.06945	0.170729	0.864437	0.999472
Odoribacteraceae	84.2583	1.60114	0.843464	1.89829	0.0576577	0.844045
Bacteriovoracaceae	5.27033	1.13109	0.822468	1.37523	0.169059	0.999472
Endozoicomonadaceae	4.46191	-2.1593	1.16333	-1.85614	0.063434	0.872179
Erysipelotrichaceae	1432.77	-1.2421	0.707618	-1.75532	0.0792045	0.952699
Aphanizomenonaceae	80.0282	1.2051	0.856828	1.40647	0.159585	0.999472
Bdellovibrionaceae	12.4675	0.418728	0.786531	0.532373	0.594468	0.999472
Pedaliaceae	732.845	0.632888	0.443261	1.4278	0.15335	0.999472
Chrysiogenaceae	0.466192	-1.07675	2.29852	-0.468453	0.63946	0.999472
Woeseiaceae	0.245427	1.06604	3.04587	0.349994	0.726343	0.999472
Pirellulaceae	1.09125	-0.989056	1.87545	-0.527369	0.597938	0.999472
Thermofilaceae	2.55588	-0.107315	1.24237	-0.0863791	0.931165	0.999472
Parachlamydiaceae	46.805	0.547863	0.753423	0.727166	0.467124	0.999472
Aeromonadaceae	92.1666	-1.28564	0.647667	-1.98503	0.0471412	0.730689
Halanaerobiaceae	147.577	0.415515	0.412011	1.00851	0.313211	0.999472
Desulfohalobiaceae	2.07905	-3.82368	1.64398	-2.32587	0.0200253	0.557201
Prochloraceae	171.518	0.459063	0.607855	0.755217	0.450119	0.999472
Beijerinckiaceae	3.43738	1.19225	1.06825	1.11607	0.264391	0.999472
Musaceae	681.19	0.403687	0.511569	0.789116	0.430044	0.999472
Haloarculaceae	3.12324	0.153181	1.06979	0.143187	0.886142	0.999472
Chlamydiaceae	124.54	-0.782508	0.743624	-1.05229	0.292667	0.999472
Caldisericaceae	4.86082	1.58736	1.24095	1.27915	0.200844	0.999472
Oceanospirillaceae	44.1236	-1.61125	0.739213	-2.17968	0.029281	0.593503
Halobacteroidaceae	93.0114	1.21529	0.634364	1.91576	0.0553954	0.834097
Oscillatoriaceae	11.15	-0.330016	0.855839	-0.385605	0.699789	0.999472
Rosaceae	2398.99	0.445411	0.461499	0.965141	0.334474	0.999472
Anaerohalosphaeraceae	0.052185	0.328619	3.06007	0.107389	0.91448	0.999472
Chloroflexaceae	0.515691	-0.0906223	1.9832	-0.0456951	0.963553	0.999472
Clostridiales_Family_XVII._Incertae_Sedis	4.59442	1.18817	1.24489	0.954444	0.339859	0.999472
Candidatus_Babeliaceae	10.9902	0.0623948	0.871883	0.0715633	0.942949	0.999472
Sphaerobacteraceae	0.0942873	0.515834	3.05348	0.168933	0.865849	0.999472
Alicyclobacillaceae	3.86437	-2.20613	1.0944	-2.01583	0.043818	0.69976
Fusobacteriaceae	1023.19	-0.036936	0.450437	-0.0820004	0.934646	0.999472
Debaryomycetaceae	260.459	0.215128	0.436168	0.493222	0.621856	0.999472
Pseudanabaenaceae	43.8037	0.836011	0.911029	0.917656	0.358799	0.999472
Candidatus_Paracaedibacteraceae	1.40067	-1.28025	1.53729	-0.832802	0.404957	0.999472
Thermodesulfobiaceae	13.2526	0.660515	0.817415	0.808054	0.41906	0.999472
Myoviridae	311.564	-2.25507	0.744187	-3.03025	0.00244351	0.160966
Sarcocystidae	127.065	1.00303	0.653965	1.53376	0.125088	0.999472
Thalassiosiraceae	25.3676	-0.412957	0.825948	-0.499979	0.61709	0.999472
Moritellaceae	35.9617	-2.37657	0.822946	-2.88788	0.00387843	0.204393
Microcystaceae	102.995	0.253087	0.839521	0.301466	0.763059	0.999472
Morganellaceae	723.339	-1.34824	0.627175	-2.1497	0.0315786	0.594355
Alcanivoracaceae	5.88822	-2.15808	0.984959	-2.19103	0.0284494	0.593503
Ferroplasmaceae	40.0536	0.963	0.938777	1.0258	0.304984	0.999472
Flaviviridae	0.0182077	0.760142	3.06523	0.247989	0.804143	0.999472
Bromeliaceae	702.471	0.297827	0.457662	0.650757	0.515203	0.999472
Gracilariaceae	0.886068	1.95275	2.45832	0.794343	0.426996	0.999472
Euphorbiaceae	975.481	0.300735	0.462067	0.650848	0.515145	0.999472
Lacipirellulaceae	0.618678	0.104338	1.96087	0.05321	0.957565	0.999472

## Sheet: Genus deseq
Supplementary Materials 4: Full statistical analysis of metagenomic dataset highlighting taxonomic differences between diets at Day 13.
Genus	baseMean	log2FoldChange	lfcSE	stat	pvalue	padj
Candidatus_Puniceispirillum	0.540499	0.82646	1.85633	0.445213	0.656166	NA
Kosakonia	79.3006	0.589861	1.09336	0.539492	0.589547	0.941865
Aminipila	6.48837	-0.399282	1.00225	-0.398388	0.690344	0.951478
Ochrobactrum	3.99664	-1.70226	1.12682	-1.51068	0.130869	NA
Reinekea	4.72365	-3.18582	1.20865	-2.63584	0.00839291	NA
Negativibacillus	1.68125	-1.13911	1.27092	-0.89629	0.370098	NA
Gloeothece	11.0837	-0.07274	0.845751	-0.0860064	0.931461	0.980629
Actinopolyspora	0.369008	0.226817	2.56567	0.0884044	0.929555	NA
Ustilago	6.32891	0.0668938	1.17407	0.056976	0.954564	0.980629
Cucumis	744.8	0.225324	0.604841	0.372534	0.709495	0.951478
Chloroflexus	0.537334	-0.0961226	1.95097	-0.0492693	0.960705	NA
Methanolacinia	1.71518	1.27072	1.50881	0.842197	0.399677	NA
Liefievirus	0.607879	1.2862	2.93588	0.438098	0.661315	NA
Dorea	8.26279	-0.0909075	0.750627	-0.121109	0.903605	0.980027
Denitratisoma	0.177784	0.859162	3.04149	0.282481	0.777575	NA
Methylovirgula	0.296664	0.442922	2.52012	0.175754	0.860487	NA
Protoparvovirus	2.3982	1.26998	2.83178	0.448472	NA	NA
Eremothecium	17.1263	-0.732183	0.813906	-0.899592	0.368337	0.917001
Chunghsingvirus	0.00453531	0.479341	3.0697	0.156152	0.875913	NA
Ferroplasma	38.6213	0.876478	0.987265	0.887783	0.374657	0.917001
Mycolicibacter	0.517757	0.694039	1.97235	0.351883	0.724926	NA
Nissabacter	0.46757	0.153451	2.23014	0.0688077	0.945143	NA
Caldimicrobium	0.572719	-1.69192	1.98252	-0.853421	0.393426	NA
Yuavirus	0.0907109	-0.174481	3.06501	-0.0569268	0.954604	NA
Halorientalis	0.270285	-0.0908532	2.83507	-0.0320462	0.974435	NA
Microterricola	3.52253	1.80783	1.44345	1.25244	0.210411	NA
Fermentimonas	1.90395	1.17229	1.21489	0.964934	0.334578	NA
Methyloversatilis	0.811942	-0.915025	1.88452	-0.485547	0.627288	NA
Aciduliprofundum	3.54003	1.33371	1.20112	1.11039	0.26683	NA
Ferroglobus	0.00453531	0.479341	3.0697	0.156152	0.875913	NA
Sideroxydans	0.749861	-1.09597	1.99187	-0.55022	0.582169	NA
Brassica	8129.61	0.383208	0.777806	0.492678	0.62224	0.941865
Candidatus_Hepatoplasma	22.6865	0.0446406	0.776785	0.0574684	0.954172	0.980629
Thermosphaera	0.0181412	0.718553	3.0654	0.234407	0.814669	NA
Rubulavirus	0.132061	-0.174481	3.06501	-0.0569268	0.954604	NA
Biseptimavirus	0.510169	-0.544491	2.4156	-0.225407	0.821663	NA
Alphatristromavirus	0.00453531	0.479341	3.0697	0.156152	0.875913	NA
Sphingorhabdus	1.70237	0.0740144	1.42362	0.0519903	0.958536	NA
Rhodoplanes	0.726596	-0.744736	2.0322	-0.366468	0.714016	NA
Ectothiorhodospira	0.0544237	1.14397	3.05918	0.373947	0.708444	NA
Brevidensovirus	0.0795721	1.28101	3.05717	0.419017	0.675203	NA
Krischvirus	11.3308	2.83158	1.2966	2.18386	0.0289726	0.317244
Methylocaldum	82.4093	-0.324319	1.10268	-0.294119	0.768667	0.955806
Dermabacter	0.346929	0.0538248	2.86938	0.0187584	0.985034	NA
Ilumatobacter	0.230828	0.98312	2.99436	0.328324	0.742667	NA
Lessievirus	0.00907061	0.567277	3.06805	0.184899	0.853309	NA
Elizabethkingia	66.9396	-0.101288	0.526165	-0.192503	0.847348	0.980027
Rubrivivax	1.28283	-1.58448	1.59848	-0.991238	0.321569	NA
Candidatus_Pelagibacter	83.9287	-0.240019	0.619761	-0.387277	0.698551	0.951478
Kribbella	0.621436	0.116475	2.10275	0.055392	0.955826	NA
Acidiphilium	1.10868	-1.239	1.58877	-0.77985	0.435479	NA
Lysobacter	8.85485	-0.454489	0.932895	-0.487181	0.62613	0.941865
Encephalitozoon	2.43951	-0.729408	1.47693	-0.493867	0.6214	NA
Guyparkeria	0.129505	0.464192	3.04942	0.152223	0.879011	NA
Nesterenkonia	0.0948326	0.116912	3.05423	0.0382787	0.969465	NA
Treponema	53.803	-0.159124	0.495549	-0.321107	0.74813	0.95553
Aggregatibacter	1387.38	-3.8711	1.08239	-3.57643	0.000348316	0.0264333
Citromicrobium	0.0482787	1.06358	3.06023	0.34755	0.728178	NA
Inovirus	0.311659	-0.540947	3.0593	-0.17682	0.859649	NA
Austwickia	0.232616	1.62287	2.93658	0.55264	0.58051	NA
Tenacibaculum	198.159	0.650946	0.633451	1.02762	0.304129	0.917001
Hydrogenophilus	0.558757	-1.44757	2.33308	-0.620453	0.534959	NA
Frederiksenia	0.0338104	-0.0495701	3.06636	-0.0161658	0.987102	NA
Jonesia	0.0437434	1.01554	3.06089	0.331779	0.740056	NA
Chromobacterium	8.54044	-1.42428	1.12334	-1.2679	0.204833	0.878054
Roseobacter	0.69668	-0.102885	1.70375	-0.0603873	0.951847	NA
Nitrospirillum	1.57787	0.0915694	1.65143	0.0554486	0.955781	NA
Pseudoclostridium	104.827	1.117	0.906437	1.23229	0.217839	0.878054
Anaerostipes	126.178	-0.100663	0.528541	-0.190455	0.848952	0.980027
Shimwellia	22.9476	1.17137	1.22901	0.953107	0.340536	0.917001
Borrelia	60.4321	0.723503	0.64127	1.12823	0.259221	0.917001
Methyloceanibacter	0.495197	-1.03176	2.18248	-0.472744	0.636396	NA
Methylomicrobium	5.54732	-0.839585	1.22159	-0.687291	0.491899	0.917001
Clostridium	27745.6	0.375708	0.736616	0.510047	0.610019	0.941865
Rogunavirus	0.00453531	0.479341	3.0697	0.156152	0.875913	NA
Alkalilimnicola	0.397335	0.210181	2.53761	0.0828264	0.93399	NA
Methanoregula	0.151752	1.21043	3.04432	0.397604	0.690922	NA
Thermoactinomyces	0.41287	0.129939	2.09507	0.0620212	0.950546	NA
Lysinibacillus	159.088	0.363676	0.524675	0.693146	0.488218	0.917001
Natronorubrum	0.397733	-0.953486	2.54739	-0.3743	0.708181	NA
Cutibacterium	62.0239	-0.143687	0.862303	-0.166632	0.86766	0.980027
Stackebrandtia	0.376071	-0.0504586	2.58697	-0.0195049	0.984438	NA
Dialister	16.1137	-0.395247	0.948878	-0.416542	0.677014	0.951478
Methanolinea	0.141132	0.012648	3.06138	0.00413147	0.996704	NA
Thermogutta	0.0552404	1.13948	3.05924	0.372471	0.709542	NA
Xenorhabdus	110.092	-1.14908	0.6663	-1.72457	0.0846058	0.601935
Maricaulis	1.4894	-1.93201	1.55338	-1.24374	0.213594	NA
Mycolicibacterium	39.5276	2.55301	1.1021	2.31649	0.0205317	0.259688
Fluviicola	2.33831	-0.636562	1.33357	-0.477337	0.633122	NA
Thermovirga	0.585777	0.921453	2.10407	0.437938	0.661431	NA
Desulfococcus	6.9412	1.35322	0.954022	1.41844	0.156063	0.835197
Agarivorans	9.57573	-3.70305	1.13755	-3.25529	0.00113275	0.0467296
Pragia	57.5286	-0.610007	0.959554	-0.635719	0.52496	0.917001
Paguronivirus	0.280343	-0.174481	3.06501	-0.0569268	0.954604	NA
Fibrella	9.40619	-0.978934	1.17744	-0.831412	0.405741	0.917001
Actinomadura	2.46102	0.783735	1.27865	0.612939	0.539917	NA
Allochromatium	1.48046	0.987548	1.66673	0.592506	0.553512	NA
Roseiflexus	0.358263	0.3742	2.36835	0.158	0.874457	NA
Pseudogulbenkiania	0.440762	-1.13324	2.43998	-0.464445	0.642329	NA
Candidatus_Paracaedibacter	1.42151	-1.27265	1.54594	-0.823222	0.410382	NA
Desulfarculus	27.6606	1.26651	1.06093	1.19377	0.232568	0.892382
Candidatus_Nardonella	4.14826	0.512575	1.02595	0.499609	0.61735	NA
Twortvirus	0.560466	-1.1411	2.30103	-0.495905	0.619961	NA
Ignavibacterium	7.18443	-0.271204	0.943966	-0.287302	0.773881	0.955806
Ketobacter	0.203685	-0.132088	3.04395	-0.0433936	0.965388	NA
Anaeromassilibacillus	3.59995	-1.39911	1.26108	-1.10945	0.267234	NA
Oscillibacter	20.8698	-0.633643	0.896242	-0.707	0.479566	0.917001
Candidatus_Ishikawaella	10.7516	0.141424	0.781676	0.180924	0.856427	0.980027
Methylobacillus	0.771494	1.05572	1.86591	0.565796	0.571533	NA
Gilvibacter	0.376495	0.622278	2.35605	0.264119	0.791688	NA
Korravirus	0.00453531	0.479341	3.0697	0.156152	0.875913	NA
Methanococcoides	2.40707	0.531162	1.51987	0.34948	0.726729	NA
Acetobacterium	23.1152	0.419457	0.665027	0.630737	0.528212	0.920329
Blautia	307.054	-0.0877181	0.754025	-0.116333	0.907388	0.980027
Atlantibacter	14.968	0.506013	1.19156	0.424665	0.671081	0.951478
Acidianus	46.4585	0.35297	0.563125	0.626805	0.530787	0.922462
Thiobacillus	0.222728	0.237772	3.03805	0.0782645	0.937618	NA
Cloacibacillus	3.89973	0.917985	1.18332	0.77577	0.437885	NA
Terriglobus	5.95298	-1.66579	1.27122	-1.31039	0.190064	0.877016
Ramlibacter	1.12768	-0.949781	1.84654	-0.514357	0.607003	NA
Jedunavirus	0.00907061	0.567277	3.06805	0.184899	0.853309	NA
Methylophilus	0.310675	0.59603	2.74034	0.217502	0.827817	NA
Candidatus_Walczuchella	1.49646	-0.899568	1.80225	-0.499136	0.617684	NA
Chryseobacterium	1046.5	0.890495	0.650593	1.36874	0.171079	0.871994
Enhodamvirus	0.114245	1.56951	3.05102	0.514421	0.606957	NA
Janibacter	5.28228	-0.65072	1.16048	-0.560735	0.574978	0.941865
Tegunavirus	2.80976	-2.01936	1.65738	-1.2184	0.223071	NA
Desulfurobacterium	2.42145	-0.172111	1.39392	-0.123472	0.901733	NA
Confluentimicrobium	0.485423	-0.527599	2.22888	-0.23671	0.812882	NA
Crassaminicella	184.338	0.627479	0.49898	1.25752	0.208564	0.878054
Maribius	0.359374	-0.188137	2.37621	-0.0791752	0.936893	NA
Piscirickettsia	8.69401	-1.33043	0.988111	-1.34643	0.178163	0.877016
Catenovulum	43.0524	-3.92084	1.04112	-3.76597	0.000165903	0.0188853
Picrophilus	0.26258	0.143097	2.61611	0.0546984	0.956379	NA
Lacimicrobium	2.60139	-2.15632	1.42562	-1.51254	0.130396	NA
Nonomuraea	3.82963	1.37872	1.23932	1.11248	0.265932	NA
Carlavirus	0.00453531	0.479341	3.0697	0.156152	0.875913	NA
Diaminobutyricimonas	0.10023	0.803231	3.05274	0.263118	0.79246	NA
Asaia	0.116762	0.94073	3.0498	0.308457	0.757735	NA
Luzseptimavirus	0.0383457	0.0496233	3.06438	0.0161936	0.98708	NA
Turicibacter	1116.5	-1.92356	0.994765	-1.93368	0.0531524	0.435227
Blastomonas	0.673436	1.20616	2.36265	0.510511	0.609694	NA
Myxococcus	4.76259	-0.543833	1.12231	-0.484567	0.627984	NA
Sulfodiicoccus	0.843714	1.6818	2.1094	0.797289	0.425283	NA
Litoricola	0.16085	-0.0700934	3.04616	-0.0230104	0.981642	NA
Acetoanaerobium	100.314	0.0852584	0.584518	0.145861	0.884031	0.980027
Ammonifex	0.648949	-1.38193	2.08036	-0.664275	0.506514	NA
Persephonella	3.82874	0.350213	1.18181	0.296337	0.766973	NA
Waddlia	0.0952923	-0.289545	3.05671	-0.0947244	0.924534	NA
Actinoplanes	40.0022	0.560374	0.854018	0.656161	0.51172	0.917001
Gudongella	3.95517	-1.11322	1.21229	-0.91828	0.358472	NA
Cylindrospermum	27.8702	0.387531	0.963595	0.402172	0.687557	0.951478
Halohasta	0.970348	-2.11462	1.88307	-1.12297	0.261451	NA
Hepatovirus	0.00453531	0.479341	3.0697	0.156152	0.875913	NA
Gamaleyavirus	0.753529	0.0284848	2.07282	0.0137421	0.989036	NA
Thermodesulfatator	6.40323	-0.429386	1.15649	-0.371285	0.710425	0.951478
Fusarium	61.8988	-0.335662	0.634841	-0.528735	0.596989	0.941865
Baltimorevirus	0.00453531	0.479341	3.0697	0.156152	0.875913	NA
Zymoseptoria	8.17546	-0.665503	0.918464	-0.724583	0.468708	0.917001
Nocardiopsis	2.56015	-1.35132	1.41899	-0.952315	0.340937	NA
Fischerella	2.22071	-1.1035	1.13599	-0.971397	0.331351	NA
Actinotignum	0.0543596	0.733636	3.05864	0.239857	0.810441	NA
Sulfuricurvum	0.131529	0.453142	3.05431	0.148362	0.882057	NA
Metallosphaera	21.1982	0.154787	0.916257	0.168935	0.865848	0.980027
Sedimentitalea	0.956767	-1.5341	1.92512	-0.796884	0.425519	NA
Hylemonella	3.34161	-0.0294681	1.33377	-0.0220938	0.982373	NA
Homburgvirus	0.850034	1.08948	2.07444	0.52519	NA	NA
Aequorivita	7.14163	-1.40777	1.05484	-1.33458	0.182015	0.877016
Tunavirus	0.0325639	0.894868	3.06262	0.29219	0.770141	NA
Prevotella	161.618	-0.473993	0.704541	-0.672769	0.501094	0.917001
Winogradskyella	38.7112	0.307536	0.720248	0.426987	0.669389	0.951478
Propionibacterium	0.726089	0.528942	1.7147	0.308475	0.757721	NA
Aureitalea	0.0796232	0.291654	3.05668	0.0954153	0.923985	NA
Halobacterium	0.469986	0.0698581	2.62662	0.0265962	0.978782	NA
Komagataella	3.81659	-1.01304	1.08732	-0.931689	0.351497	NA
Thiomicrospira	7.1643	-0.790294	0.992154	-0.796544	0.425716	0.917001
Leadbetterella	2.98137	0.0124228	1.17268	0.0105936	0.991548	NA
Ignicoccus	3.66154	0.208342	1.37542	0.151475	0.879601	NA
Stigmatella	1.16987	1.00702	1.73865	0.579196	0.562457	NA
Halocella	57.4887	0.918675	0.679149	1.35269	0.176156	0.877016
Auritidibacter	0.0529794	0.371983	3.05918	0.121595	0.903219	NA
Chroococcidiopsis	1.14994	-1.44272	1.58182	-0.912067	0.361734	NA
Diaphorobacter	0.286919	0.012648	3.06138	0.00413147	0.996704	NA
Thermosediminibacter	4.14095	1.51508	1.39988	1.08229	0.279123	NA
Salinisphaera	0.123724	1.0065	3.04838	0.330175	0.741268	NA
Iltovirus	0.00453531	0.479341	3.0697	0.156152	0.875913	NA
Ionavirus	0.00453531	0.479341	3.0697	0.156152	0.875913	NA
Oceanobacillus	65.7907	0.851123	0.698524	1.21846	0.22305	0.878054
Candidatus_Accumulibacter	0.120435	0.379723	3.0505	0.124479	0.900936	NA
Candidatus_Desulfofervidus	7.79594	0.706923	1.01772	0.694618	0.487295	0.917001
Cypovirus	0.00453531	0.479341	3.0697	0.156152	0.875913	NA
Pecentumvirus	0.00453531	0.479341	3.0697	0.156152	0.875913	NA
Urechidicola	45.8168	-0.207132	0.813311	-0.254677	0.798972	0.961996
Faecalibacterium	128.824	-2.30001	0.892423	-2.57727	0.00995849	0.183828
Candidatus_Desulforudis	0.823964	-1.77732	1.95903	-0.907246	0.364277	NA
Pseudoalteromonas	349.548	-0.334496	0.704624	-0.474715	0.63499	0.941865
Cercospora	4.17453	-0.411427	1.18302	-0.347777	0.728008	NA
Mobiluncus	0.231178	0.0828703	2.50027	0.0331445	0.973559	NA
Agrococcus	1.68627	0.735209	1.45754	0.504416	0.613969	NA
Salinicoccus	3.07718	-0.49684	1.17955	-0.42121	0.673602	NA
Mosigvirus	4.74724	1.6027	2.95732	0.541944	0.587857	NA
Xylophilus	0.682644	-0.255732	1.9291	-0.132566	0.894537	NA
Merdibacter	4.67721	-2.54693	0.959797	-2.65361	0.00796357	NA
Adlercreutzia	0.976548	-1.26086	1.80055	-0.700262	0.483764	NA
Nickievirus	2.96902	4.24223	3.01099	1.40891	NA	NA
Robiginitalea	4.66694	0.0361197	1.34733	0.0268083	0.978613	NA
Mixta	18.0354	-2.69036	1.09867	-2.44874	0.0143357	0.226874
Hollowayvirus	0.00453531	0.479341	3.0697	0.156152	0.875913	NA
Gloeomargarita	0.612414	1.3216	2.67461	0.49413	0.621214	NA
Candidatus_Atelocyanobacterium	35.8815	0.741219	1.1658	0.635803	0.524905	0.917001
Cellulosilyticum	124.65	1.04594	0.920779	1.13593	0.255985	0.917001
Aliiarcobacter	21.4433	-0.593395	0.896796	-0.661683	0.508174	0.917001
Citricoccus	1.20943	-1.61578	1.71634	-0.941409	0.346496	NA
Paenisporosarcina	21.5392	0.35555	0.669788	0.530839	0.59553	0.941865
Coriobacterium	0.0317471	0.903554	3.06249	0.295039	0.767964	NA
Phaeodactylum	9.14767	-0.595941	0.846497	-0.704008	0.481428	0.917001
Zobellella	0.6835	0.44108	2.02441	0.21788	0.827522	NA
Cellulomonas	2.07198	0.445836	1.39074	0.320575	0.748533	NA
Aviadenovirus	0.00907061	0.567277	3.06805	0.184899	0.853309	NA
Microvirgula	0.173695	0.446559	3.0544	0.146202	0.883762	NA
Lwoffvirus	0.71896	-1.82496	2.14808	-0.849579	0.395559	NA
Ethanoligenens	0.943276	-1.1349	1.6659	-0.681253	0.495711	NA
Sulfuriflexus	0.273956	-0.265296	3.03769	-0.087335	0.930405	NA
Thermobacillus	1.36264	-2.05219	1.90738	-1.07592	0.281963	NA
Candidatus_Xiphinematobacter	0.275018	-1.26203	3.04451	-0.414525	0.678489	NA
Prosimiispumavirus	2.99341	3.44346	2.82614	1.21843	0.22306	NA
Dermatophilus	1.18607	0.153066	1.76961	0.0864972	0.931071	NA
Moonvirus	0.292693	1.00442	3.03234	0.331236	0.740466	NA
Antarcticibacterium	20.0588	-0.321963	0.854768	-0.376667	0.706421	0.951478
Mammarenavirus	0.042881	0.13756	3.06272	0.0449141	0.964176	NA
Pannonibacter	0.852876	-0.6944	1.80646	-0.384398	0.700683	NA
Slackia	0.489018	-0.203634	2.17233	-0.0937397	0.925316	NA
Empedobacter	24.0618	-0.302059	0.72578	-0.416185	0.677275	0.951478
Okubovirus	0.141132	0.012648	3.06138	0.00413147	0.996704	NA
Muriicola	35.6635	0.915708	1.15861	0.790347	0.429325	0.917001
Gryllotalpicola	0.0416345	1.00119	3.06109	0.32707	0.743615	NA
Starkeya	0.572637	0.563303	2.08764	0.269827	0.787293	NA
Staphylospora	0.136596	-0.0752881	3.06303	-0.0245796	0.98039	NA
Novibacillus	0.108438	0.278401	3.05186	0.0912233	0.927315	NA
Pidchovirus	0.0338104	-0.0495701	3.06636	-0.0161658	0.987102	NA
Thermovibrio	0.138985	1.78445	3.04711	0.585619	0.558132	NA
Silvanigrella	60.0305	1.22092	0.809364	1.50849	0.131429	0.802501
Xanthomonas	33.2849	-0.418808	0.81378	-0.514645	0.606801	0.941865
Sorangium	10.2009	0.011166	1.07449	0.0103919	0.991709	0.993163
Halorhabdus	0.537251	0.764715	2.35679	0.324473	0.74558	NA
Sebaldella	37.4667	0.705511	0.727269	0.970082	0.332006	0.917001
Oryzomicrobium	1.4181	-2.77421	1.91326	-1.44999	0.147061	NA
Longibaculum	50.8072	0.380055	0.758018	0.50138	0.616103	0.941865
Sagittula	0.293026	0.501818	2.80472	0.178919	0.858001	NA
Mycetohabitans	0.095695	0.763846	3.05322	0.250177	0.802451	NA
Roseomonas	2.19324	-0.548223	1.38107	-0.396957	0.6914	NA
Halostella	0.382977	1.01574	2.78409	0.364838	0.715232	NA
Solibacillus	110.143	0.511885	0.748517	0.683866	0.49406	0.917001
Candidatus_Portiera	0.00453531	0.479341	3.0697	0.156152	0.875913	NA
Methanofollis	0.143066	0.025368	3.0478	0.00832339	0.993359	NA
Epidermidibacterium	0.461582	0.452795	2.04421	0.221501	0.824702	NA
Pseudomonas	323.007	-0.601816	0.700631	-0.858963	0.390361	0.917001
Salegentibacter	40.4256	0.541459	0.757045	0.715227	0.474469	0.917001
Sinomonas	0.788341	-0.398441	1.88045	-0.211886	0.832196	NA
Alteromonas	95.1247	-0.581984	0.661523	-0.879763	0.378988	0.917001
Flaviflexus	0.943852	-1.58339	1.76796	-0.895607	0.370463	NA
Polymorphum	1.2609	-0.19414	1.88684	-0.102892	0.918049	NA
Methylovulum	6.77171	-0.5902	1.25622	-0.469821	0.638483	0.941865
Blastococcus	0.3398	0.960515	2.38808	0.402213	0.687528	NA
Peduovirus	0.0346728	0.91045	3.06239	0.297301	0.766237	NA
Geobacillus	39.8409	-0.143158	0.841351	-0.170152	0.86489	0.980027
Angelakisella	0.221486	-0.179908	3.04123	-0.0591563	0.952828	NA
Neospora	25.4591	-1.33396	1.02589	-1.30029	0.193502	0.877016
Camvirus	0.00453531	0.479341	3.0697	0.156152	0.875913	NA
Draconibacterium	12.4763	1.02361	0.801861	1.27655	0.201762	0.878054
Kluyveromyces	18.3636	-1.32239	0.9092	-1.45445	0.145821	0.802909
Cytophaga	3.93221	-0.30742	1.05195	-0.292239	0.770104	NA
Roseivivax	1.1053	-0.519819	1.75197	-0.296706	0.766691	NA
Drancourtella	27.9383	-0.00443914	0.858329	-0.00517184	0.995873	0.995873
Natrinema	0.694388	0.39574	2.0562	0.192462	0.84738	NA
Sporisorium	5.0931	-0.9593	1.21081	-0.792279	0.428198	NA
Cyclobacterium	8.06244	-0.0949082	0.925558	-0.102542	0.918327	0.980027
Pigmentiphaga	0.808474	-0.35494	1.66331	-0.213393	0.83102	NA
Grimontia	8.57412	-3.46037	1.16091	-2.98073	0.00287558	0.0853921
Psychromonas	29.7375	-1.75195	0.811105	-2.15995	0.0307762	0.318487
Gelderlandvirus	0.356831	-1.06792	2.89634	-0.368715	0.712341	NA
Intrasporangium	2.50134	0.217377	1.30377	0.16673	0.867583	NA
Enterococcus	445.824	0.076227	0.511546	0.149013	0.881543	0.980027
Medicago	1122.64	0.344087	0.45942	0.748958	0.453882	0.917001
Sulfurifustis	0.422685	1.24986	2.6909	0.464477	0.642306	NA
Seuratvirus	1.75209	-3.47486	3.00685	-1.15565	0.247825	NA
Leifsonia	624.055	0.603816	0.937333	0.644185	0.519456	0.917001
Pseudovibrio	1.30393	-1.50536	1.77493	-0.848121	0.396371	NA
Pleurocapsa	2.35493	-1.01453	1.21681	-0.833759	0.404417	NA
Brevibacillus	73.3259	-0.0291367	0.568044	-0.051293	0.959092	0.980629
Sulfurivermis	1.52773	0.744892	1.95473	0.381071	0.70315	NA
Intestinibaculum	10.1189	-2.07477	0.933761	-2.22195	0.0262868	0.299232
Finegoldia	49.7581	-0.825958	0.969897	-0.851594	0.394439	0.917001
Punica	445.878	0.298962	0.502704	0.594707	0.552039	0.941865
Arachidicoccus	37.5906	-0.0674153	0.632053	-0.106661	0.915058	0.980027
Rickettsiella	10.2276	-1.13493	0.90778	-1.25023	0.211216	0.878054
Aminobacterium	44.6046	3.53879	1.20549	2.93555	NA	NA
Thermocrinis	4.98919	0.0882439	1.33243	0.0662276	0.947197	NA
Olsenella	13.9679	-0.754311	1.01038	-0.746561	0.455329	0.917001
Cornellvirus	0.00453531	0.479341	3.0697	0.156152	0.875913	NA
Friunavirus	1.21576	2.46033	2.49088	0.987738	0.323281	NA
Collimonas	15.4037	0.595225	0.765826	0.777233	0.437021	0.917001
Halothermothrix	15.1086	-0.930933	0.894113	-1.04118	0.297792	0.917001
Granulosicoccus	2.48778	-1.9907	1.28329	-1.55125	0.120843	NA
Kurthia	82.9743	1.23805	0.878373	1.40948	0.158693	0.840212
Microcoleus	0.297331	0.586711	2.52047	0.232778	0.815933	NA
Methanosalsum	4.39889	0.998059	1.1477	0.869614	0.384511	NA
Sporomusa	1.94693	-0.940862	1.43951	-0.653597	0.513371	NA
Beta	1074.57	0.425513	0.481373	0.883957	0.37672	0.917001
Entomoplasma	109.226	0.968118	0.991951	0.975973	0.329078	0.917001
Limnochorda	0.13733	1.11418	3.04617	0.365766	0.71454	NA
Nitunavirus	0.00453531	0.479341	3.0697	0.156152	0.875913	NA
Cynara	768.998	0.208876	0.463906	0.450255	0.652527	0.948751
Blastochloris	0.612259	0.235538	1.89743	0.124135	0.901209	NA
Sus	18624.2	0.56304	0.716775	0.785518	0.43215	0.917001
Verminephrobacter	0.713053	-0.646246	1.78308	-0.362431	0.71703	NA
Pradoshia	12.9335	-0.199525	0.923635	-0.216021	0.828971	0.975254
Furovirus	0.00453531	0.479341	3.0697	0.156152	0.875913	NA
Niveispirillum	0.15022	0.43746	3.04627	0.143605	0.885812	NA
Dehalobacterium	44.3801	1.15105	0.866657	1.32815	0.18413	0.877016
Chondromyces	0.765174	0.132509	1.83554	0.0721905	0.94245	NA
Rhodovulum	3.35925	-0.0802157	1.1442	-0.0701063	0.944109	NA
Dickeya	45.3968	-2.61609	0.938678	-2.787	0.00531992	0.121117
Candidatus_Nitrosotalea	0.228444	2.1833	2.9449	0.741384	0.458461	NA
Cnuibacter	0.00453531	0.479341	3.0697	0.156152	0.875913	NA
Ktedonosporobacter	5.21729	-1.51466	1.15966	-1.30613	0.191508	NA
Leporipoxvirus	0.133587	1.10539	3.04635	0.362858	0.716711	NA
Taylorella	4.96279	-0.664265	1.02041	-0.650977	0.515061	NA
Sutterella	0.805584	-1.10348	2.08584	-0.529036	0.59678	NA
Kuttervirus	0.00453531	0.479341	3.0697	0.156152	0.875913	NA
Mycoplasma	14456.4	0.695179	1.05608	0.658263	0.510369	0.917001
Duncaniella	3.10147	0.195665	1.24503	0.157156	0.875122	NA
Tannerella	7.05594	-1.37011	0.925107	-1.48103	0.138599	0.802909
Thermosulfidibacter	1.09442	0.779653	1.88398	0.413832	0.678997	NA
Fabibacter	18.8827	1.54263	1.21267	1.27209	0.203341	0.878054
Metakosakonia	1.57291	1.34938	1.94459	0.693918	NA	NA
Candidatus_Planktophila	10.8676	-0.051234	0.882403	-0.0580619	0.953699	0.980629
Lachancea	0.904493	-0.636783	1.92744	-0.330378	0.741115	NA
Undibacterium	4.18075	-1.74996	1.20222	-1.45561	0.1455	NA
Rickettsia	214.248	1.02825	0.691123	1.48779	0.136806	0.802909
Luteimonas	2.83722	-0.909393	1.0535	-0.863209	0.388023	NA
Gammaretrovirus	0.0676207	-0.349223	3.06257	-0.114029	0.909215	NA
Bifidobacterium	26.0674	-0.860278	0.838695	-1.02573	0.305017	0.917001
Gallionella	5.92968	-1.44144	1.13746	-1.26724	0.205069	0.878054
Halobacteriovorax	94.0141	0.0232463	0.87966	0.0264265	0.978917	0.987935
Snodgrassella	10.2184	-1.00621	0.889384	-1.13136	0.257905	0.917001
Halostagnicola	0.363611	-0.474828	2.84362	-0.16698	0.867386	NA
Rhodobacter	5.47419	-0.606268	1.12684	-0.538027	0.590559	0.941865
Pikminvirus	0.0346728	0.91045	3.06239	0.297301	0.766237	NA
Clostridioides	1724.5	-0.36482	0.742682	-0.491219	0.623271	0.941865
Nocardia	17.6159	1.62103	0.871509	1.86002	0.0628825	0.493664
Teseptimavirus	0.132061	-0.174481	3.06501	-0.0569268	0.954604	NA
Micavibrio	0.58911	-0.598301	2.28008	-0.262403	0.79301	NA
Bibersteinia	375.519	-3.48014	1.07154	-3.24778	0.00116311	0.0467296
Cardiobacterium	4.26393	-3.96911	1.30663	-3.03767	0.00238416	NA
Rimavirus	0.762093	-0.720165	2.37259	-0.303535	0.761482	NA
Sphingomonas	157.927	0.799113	0.948256	0.842719	0.399386	0.917001
Nitratifractor	0.285386	-0.874051	2.58008	-0.338769	0.734784	NA
Thiolapillus	1.31102	-1.34191	1.71493	-0.782488	0.433928	NA
Barnyardvirus	0.00453531	0.479341	3.0697	0.156152	0.875913	NA
Nicotiana	1885.56	0.221079	0.421943	0.523955	0.60031	0.941865
Desulfocapsa	0.881467	-0.355821	1.69763	-0.209598	0.833981	NA
Potexvirus	0.00453531	0.479341	3.0697	0.156152	0.875913	NA
Ezakiella	64.3474	-0.789144	0.890103	-0.886577	0.375307	0.917001
Caldisericum	4.95013	1.57497	1.28983	1.22107	0.22206	NA
Gemella	199.39	0.883203	0.602061	1.46697	0.142385	0.802909
Gallaecimonas	4.58377	-2.62173	1.07002	-2.45017	0.0142789	NA
Camelina	1026.82	0.103478	0.480834	0.215204	0.829608	0.975254
Actinomyces	39.2649	-1.84121	0.779866	-2.36093	0.018229	0.253739
Arcticibacterium	4.52688	0.309127	1.26389	0.244583	0.806779	NA
Kluyvera	34.862	-0.0793248	1.20086	-0.0660565	0.947333	0.980629
Nitrosococcus	4.64693	-0.887425	1.10769	-0.801151	0.423045	NA
Sanguibacter	1.05064	-1.16191	2.01571	-0.576425	0.564328	NA
Jeotgalicoccus	8.17616	-0.760821	0.954681	-0.796938	0.425487	0.917001
Paucibacter	1.184	1.64864	1.7014	0.968994	0.332548	NA
Candidatus_Sneabacter	0.144312	-0.605334	3.0519	-0.198347	0.842774	NA
Laribacter	0.103903	0.227861	3.05258	0.0746454	0.940497	NA
Limnospira	0.181054	-0.411786	3.04604	-0.135187	0.892464	NA
Parashewanella	13.5023	-2.62208	1.11741	-2.34658	0.0189468	0.253739
Janthinobacterium	15.2363	-1.56299	0.905643	-1.72583	0.0843776	0.601935
Jesfedecavirus	0.0151515	0.149156	3.06872	0.0486052	0.961234	NA
Inhella	0.155855	0.168151	3.04589	0.0552058	0.955974	NA
Leclercia	58.7014	0.319914	1.07217	0.298378	0.765414	0.95553
Thermus	6.66741	0.432347	1.31936	0.327695	0.743142	0.95553
Dinoroseobacter	0.150935	1.21123	3.04431	0.397867	0.690728	NA
Acidihalobacter	1.42763	-0.855999	1.39027	-0.615709	0.538087	NA
Megasphaera	36.1101	-0.718651	0.882094	-0.814711	0.415238	0.917001
Fipvunavirus	0.277728	-0.569124	3.04989	-0.186604	0.851971	NA
Betabaculovirus	1.67381	-0.259263	1.5628	-0.165897	0.868238	NA
Prunus	538.081	-0.0734956	0.468892	-0.156743	0.875447	0.980027
Denitrovibrio	3.16784	-1.97492	1.40887	-1.40178	0.16098	NA
Peptoniphilus	60.1036	0.0373387	0.545429	0.0684576	0.945421	0.980629
Betaentomopoxvirus	3.33144	0.181944	1.05302	0.172783	0.862822	NA
Macavirus	0.352908	0.753233	3.04985	0.246974	0.804929	NA
Bruynoghevirus	0.00453531	0.479341	3.0697	0.156152	0.875913	NA
Methylococcus	0.0916194	0.409998	3.05492	0.134209	0.893237	NA
Nocardioides	10.2023	-0.446269	0.898714	-0.496563	0.619497	0.941865
Prasinovirus	1.72013	-0.691741	1.73154	-0.399495	0.689528	NA
Dechloromonas	1.71124	-1.04014	1.38884	-0.748923	0.453903	NA
Kocuria	4.89717	-1.17585	1.10623	-1.06293	0.287813	NA
Jeotgalibaca	77.9756	0.724654	0.571954	1.26698	NA	NA
Acetohalobium	7.88122	0.118911	0.949952	0.125176	0.900385	0.980027
Defluviimonas	0.296557	0.307124	2.73805	0.112169	0.91069	NA
Botrytis	33.5104	-0.0489934	0.792815	-0.0617967	0.950725	0.980629
Microbulbifer	43.5396	0.0868035	0.773922	0.11216	0.910696	0.980027
Spirochaeta	14.0555	-0.241286	0.761681	-0.316781	0.75141	0.95553
Moorea	4.93961	-0.651807	1.06064	-0.614542	0.538857	NA
Castellaniella	0.394179	0.438081	2.52555	0.173459	0.86229	NA
Ensifer	1.63239	0.581614	1.30964	0.444102	0.656969	NA
Candidatus_Bipolaricaulis	0.0181412	0.718553	3.0654	0.234407	0.814669	NA
Aquimarina	39.7771	0.288981	0.612827	0.471555	0.637245	0.941865
Dhillonvirus	4.24887	-1.54469	2.32395	-0.664682	0.506254	NA
Vequintavirus	3.46308	-2.43872	2.4726	-0.986301	0.323986	NA
Verrucomicrobium	2.21613	-0.563714	1.24085	-0.454297	0.649615	NA
Microchaete	25.9316	0.439085	1.10159	0.398591	0.690195	0.951478
Phaeovirus	0.00907061	0.567277	3.06805	0.184899	0.853309	NA
Neorhizobium	2.72605	-1.16468	1.15574	-1.00773	0.313585	NA
Desulfohalobium	2.04341	-3.82266	1.66434	-2.2968	0.0216303	NA
Rhodanobacter	0.92271	-0.270393	1.59079	-0.169974	0.865031	NA
Xylella	3.3839	-0.584973	1.18913	-0.491935	0.622765	NA
Alkalitalea	6.62043	-0.529594	1.06254	-0.498424	0.618185	0.941865
Actinoalloteichus	0.514131	1.0029	2.20656	0.454508	0.649463	NA
Proboscivirus	0.630429	0.701884	1.92506	0.364604	0.715407	NA
Advenella	4.53848	-1.12194	1.17975	-0.951001	0.341604	NA
Marivirga	1.90223	-0.675049	1.19096	-0.566809	0.570844	NA
Tardiphaga	0.301821	0.130863	2.50768	0.052185	0.958381	NA
Methanosarcina	219.301	0.826446	0.71491	1.15601	NA	NA
Methylocella	1.60528	1.48828	1.79322	0.829947	0.406568	NA
Desulfobulbus	0.427501	-0.364425	2.09409	-0.174025	0.861846	NA
Brachyspira	223.36	0.762	0.543264	1.40263	0.160726	0.841414
Tessaracoccus	3.89991	-0.806825	1.11316	-0.724804	0.468572	NA
Heliorestis	0.558857	-0.2305	1.84947	-0.124631	0.900816	NA
Mastadenovirus	1.90092	0.569143	1.39205	0.408853	0.682648	NA
Seunavirus	0.00453531	0.479341	3.0697	0.156152	0.875913	NA
Klebsiella	4007.63	-1.53711	1.3727	-1.11977	0.262813	0.917001
Jeotgalibacillus	7.3981	-1.3441	1.10771	-1.2134	0.224977	0.878054
Candidatus_Nitrosoglobus	5.86106	0.664179	1.11002	0.598351	0.549606	0.941865
Psychroflexus	6.14915	0.393504	0.921173	0.427177	0.66925	0.951478
Dyadobacter	2.62385	-1.12508	1.11492	-1.00911	0.312921	NA
Arenibacter	9.16851	0.0876479	0.851128	0.102978	0.91798	0.980027
Lutibacter	11.3051	-0.0544217	0.937554	-0.0580465	0.953712	0.980629
Mucilaginibacter	49.1953	-1.37834	0.696242	-1.97968	0.0477392	0.418024
Orthonairovirus	0.0287574	0.415449	3.06367	0.135605	0.892133	NA
Paraoceanicella	0.764823	-0.0175414	1.99919	-0.00877426	0.992999	NA
Aquifex	5.35793	1.01893	1.11737	0.911902	0.361821	0.917001
Pahexavirus	0.158332	-0.807484	3.05534	-0.264286	0.79156	NA
Sphaerochaeta	9.51595	-0.499434	1.0122	-0.493414	0.62172	0.941865
Mavirus	0.0693456	1.24157	3.05798	0.406011	0.684735	NA
Aureimonas	16.7232	1.34287	1.12462	1.19407	0.23245	0.892382
Pyrobaculum	1.0468	0.768778	1.74987	0.439335	0.660419	NA
Caminibacter	27.4071	0.220802	0.811244	0.272176	0.785486	0.958902
Immundisolibacter	3.80448	0.322479	1.25233	0.257503	0.796791	NA
Gynuella	1.6717	-3.04759	1.51317	-2.01405	0.0440042	NA
Unaquatrovirus	0.0841074	1.32627	3.05613	0.433971	0.66431	NA
Caldisphaera	10.0391	1.17974	0.938207	1.25744	0.208594	0.878054
Arachis	3361.84	0.570105	0.474839	1.20063	0.229895	0.892148
Salarchaeum	0.679517	0.90486	2.21574	0.408378	0.682996	NA
Pseudobacter	1.83362	-0.472441	1.21539	-0.388715	0.697487	NA
Wolinella	5.58272	-4.96406	1.37006	-3.62326	0.000290915	0.0248369
Micrococcus	5.26419	-0.397153	1.19085	-0.333502	0.738755	0.95553
Micromonas	3.09007	-1.21534	1.31212	-0.926238	0.354322	NA
Kingella	21.0074	-3.97837	1.04078	-3.82249	0.000132109	0.018087
Cohaesibacter	0.434424	-1.58742	2.47616	-0.64108	0.521471	NA
Sterolibacterium	0.367133	-0.401765	2.58541	-0.155397	0.876509	NA
Flintibacter	47.2218	-0.471191	0.94788	-0.4971	0.619119	0.941865
Raoultella	61.9948	1.34721	1.15767	1.16372	NA	NA
Halogeometricum	0.0634943	1.22443	3.05819	0.400376	0.688879	NA
Thioclava	0.649781	-0.240955	1.74599	-0.138005	0.890236	NA
Tlsvirus	0.00453531	0.479341	3.0697	0.156152	0.875913	NA
Pyrococcus	4.5114	-0.733627	1.101	-0.666329	0.505201	NA
Pyricularia	116.061	1.16322	0.735376	1.58181	0.113694	0.749316
Barnesiella	2.47821	-2.17566	1.18121	-1.8419	0.0654901	NA
Rhizorhabdus	1.3947	2.13044	1.92031	1.10942	0.267247	NA
Psychrobacter	245.299	-0.490545	0.965586	-0.508028	0.611434	0.941865
Rhadinovirus	0.00907061	0.567277	3.06805	0.184899	0.853309	NA
Orbivirus	0	0	0	0	1	NA
Candidatus_Methanomethylophilus	4.38813	-1.3427	1.18273	-1.13525	0.256272	NA
Rippkaea	6.83959	0.066879	1.08911	0.0614069	0.951035	0.980629
Gramella	61.5466	1.57814	0.966871	1.63222	NA	NA
Youhaiella	0.202127	0.0529079	3.042	0.0173925	0.986124	NA
Simiduia	4.01557	-2.9269	1.27551	-2.29469	0.0217508	NA
Pasteurella	1654.95	-3.62749	0.94595	-3.83476	0.000125689	0.018087
Acidibrevibacterium	0.182766	0.541144	3.05312	0.177243	0.859318	NA
Aparavirus	0.00453531	0.479341	3.0697	0.156152	0.875913	NA
Opitutus	2.43295	-0.419603	1.19726	-0.350471	0.725986	NA
Pedobacter	159.9	0.981126	0.662626	1.48066	0.138697	0.802909
Burkholderia	189.637	2.88457	1.04676	2.75571	NA	NA
Brachybacterium	9.5054	-0.857773	0.893389	-0.960133	0.336988	0.917001
Candidatus_Profftella	10.7437	0.854741	0.721085	1.18535	0.235877	0.895024
Euhalothece	1.83163	-1.21127	1.23022	-0.9846	0.324821	NA
Leptospirillum	0.730273	0.256118	1.98982	0.128714	0.897584	NA
Bixzunavirus	0.00453531	0.479341	3.0697	0.156152	0.875913	NA
Borreliella	163.454	0.238195	0.798779	0.298199	0.765552	0.95553
Candidatus_Deianiraea	0.490083	1.29111	2.16893	0.595276	0.551659	NA
Thermoplasma	1.74317	0.613035	1.14877	0.533645	0.593587	NA
Parachlamydia	5.89608	0.398858	1.11827	0.356673	0.721337	0.95553
Psychrobacillus	23.4193	-0.133934	0.814214	-0.164495	0.869342	0.980027
Martelella	0.688472	-0.715726	1.89241	-0.37821	0.705275	NA
Geosporobacter	29.2928	0.090186	0.835503	0.107942	0.914042	0.980027
Rathayibacter	9.00391	1.12713	1.00723	1.11903	0.263125	0.917001
Yoonia	0.0370992	0.949692	3.06182	0.310173	0.75643	NA
Babesia	51.9453	0.203874	0.579733	0.351668	0.725087	0.95553
Candidatus_Saccharimonas	1.36591	1.4205	1.45032	0.979437	0.327364	NA
Desulfurispirillum	0.468387	-1.11841	2.26976	-0.492744	0.622194	NA
Croceibacter	21.1291	0.155236	1.01118	0.153519	0.877989	0.980027
Demosthenesvirus	0.00453531	0.479341	3.0697	0.156152	0.875913	NA
Sneathia	24.9456	-0.0480342	0.921516	-0.0521252	0.958429	0.980629
Labilithrix	0.745123	-0.949876	2.02634	-0.468764	0.639238	NA
Variibacter	0.0993679	0.174182	3.05336	0.057046	0.954509	NA
Noviherbaspirillum	1.50442	-1.71799	1.35499	-1.2679	0.204835	NA
Slopekvirus	0.00907061	0.567277	3.06805	0.184899	0.853309	NA
Desulfoglaeba	0.293949	0.0918116	3.05996	0.0300042	0.976064	NA
Methanothrix	0.287697	0.286985	2.53298	0.1133	0.909793	NA
Desulfocurvibacter	0.205678	-0.682508	3.0463	-0.224045	0.822722	NA
Clavibacter	4.85926	1.28583	1.13975	1.12817	0.259249	NA
Deferribacter	58.8982	0.779459	0.664545	1.17292	0.240827	0.902795
Gammacoronavirus	0.00453531	0.479341	3.0697	0.156152	0.875913	NA
Methanohalobium	8.5005	0.690925	1.08032	0.639555	0.522462	0.917001
Allofrancisella	1.74848	-0.0178446	1.2121	-0.014722	0.988254	NA
Mimivirus	63.9192	1.18528	0.989249	1.19816	NA	NA
Avipoxvirus	4.47958	-0.516031	1.3729	-0.37587	0.707014	NA
Boseongicola	0.197081	0.958046	3.03964	0.315184	0.752622	NA
Qipengyuania	0.00907061	0.567277	3.06805	0.184899	0.853309	NA
Kosmotoga	4.7516	1.15661	0.966125	1.19717	0.231242	NA
Avunavirus	0.00453531	0.479341	3.0697	0.156152	0.875913	NA
Hawkeyevirus	0.0338104	-0.0495701	3.06636	-0.0161658	0.987102	NA
Cytorhabdovirus	0.00453531	0.479341	3.0697	0.156152	0.875913	NA
Brachypodium	3169.4	-0.19065	0.947487	-0.201217	0.840529	0.980027
Filomicrobium	0.0136059	0.646441	3.06663	0.210798	0.833045	NA
Alphamesonivirus	0.978858	-0.694326	2.28938	-0.303282	0.761675	NA
Candidatus_Solibacter	0.56203	0.228783	2.2809	0.100304	0.920103	NA
Christensenella	10.5602	-0.65055	1.17981	-0.551401	0.581359	0.941865
Pyrodictium	0.00453531	0.479341	3.0697	0.156152	0.875913	NA
Wphvirus	1.17935	1.00557	1.70928	0.588302	0.55633	NA
Trypanosoma	29.1984	0.151294	0.665059	0.22749	0.820043	0.971841
Dolichospermum	3.59158	-1.97035	1.34896	-1.46065	0.144112	NA
Varicellovirus	0.00453531	0.479341	3.0697	0.156152	0.875913	NA
Sulfurisphaera	59.8867	0.205736	0.900993	0.228344	0.819379	0.971841
Cyanobium	0.308899	0.79104	2.99702	0.263942	0.791824	NA
Halodesulfurarchaeum	0.200026	0.370471	3.05033	0.121453	0.903332	NA
Megamonas	20.9436	0.0937943	0.819495	0.114454	0.908878	0.980027
Betacoronavirus	0.00453531	0.479341	3.0697	0.156152	0.875913	NA
Xanthobacter	1.55128	-0.617833	1.67104	-0.36973	0.711584	NA
Iflavirus	0.00907061	0.567277	3.06805	0.184899	0.853309	NA
Thermofilum	2.5462	-0.127063	1.27027	-0.100028	0.920322	NA
Microvirga	4.5872	-1.58073	1.07514	-1.47025	0.141494	NA
Cajanus	1477.95	0.386718	0.544243	0.71056	0.477357	0.917001
Hydrogenobacter	4.43559	-0.215626	1.19447	-0.180521	0.856744	NA
Halotalea	1.0268	0.707456	1.88624	0.375061	0.707615	NA
Schaalia	2.80654	-2.15621	1.30786	-1.64865	0.0992184	NA
Mariniflexile	7.86648	0.0298921	1.04842	0.0285116	0.977254	0.987935
Tequintavirus	3.56332	3.83029	1.67952	2.28058	0.0225731	NA
Orthopoxvirus	1.15606	0.110329	1.4631	0.0754082	0.93989	NA
Glaciecola	16.424	-1.31232	0.907184	-1.44658	0.148014	0.802909
Siadenovirus	0.0280286	0.836211	3.06351	0.272958	0.784885	NA
Fusobacterium	993.355	-0.0894802	0.525637	-0.170232	0.864828	0.980027
Curtobacterium	7.51235	0.131036	0.955249	0.137175	0.890893	0.980027
Timquatrovirus	0.00453531	0.479341	3.0697	0.156152	0.875913	NA
Massilia	10.8965	-0.709271	0.871697	-0.813667	0.415836	0.917001
Candidatus_Phycorickettsia	6.27927	3.09853	1.24325	2.49228	NA	NA
Foveavirus	0.00453531	0.479341	3.0697	0.156152	0.875913	NA
Jiangella	1.52764	0.618218	1.62414	0.380644	0.703468	NA
Parageobacillus	7.51817	-0.179254	0.95766	-0.18718	0.85152	0.980027
Amycolatopsis	8.43766	-0.411983	0.985295	-0.418132	0.675851	0.951478
Gibbsiella	6.73832	0.142089	1.25183	0.113505	0.90963	0.980027
Erysipelothrix	38.1998	0.173588	0.610287	0.284437	0.776076	0.956787
Batrachovirus	0.0196868	0.248349	3.06674	0.0809815	0.935457	NA
Haloterrigena	2.19105	-1.00258	1.53079	-0.654942	0.512505	NA
Efquatrovirus	16.0169	-0.861802	1.16587	-0.739189	0.459792	0.917001
Haloactinobacterium	0.266194	-0.28582	2.631	-0.108635	0.913492	NA
Asteriusvirus	0.0524113	-0.174481	3.06501	-0.0569268	0.954604	NA
Singulisphaera	2.2928	-1.78025	1.33017	-1.33837	0.180777	NA
Oceanispirochaeta	1.39129	-0.658754	1.31115	-0.502426	0.615368	NA
Desulfotalea	0.105449	-0.0678182	3.05304	-0.0222133	0.982278	NA
Pluralibacter	24.3071	1.5652	1.29504	1.20861	NA	NA
Methylocystis	7.37236	-1.21684	0.978585	-1.24347	0.213696	0.878054
Methanospirillum	5.64083	-1.06679	1.25985	-0.846756	0.397131	0.917001
Sedimentisphaera	0.73501	-1.13837	1.99093	-0.571779	0.567472	NA
Anaerotignum	29.5893	0.225301	0.822287	0.273993	0.78409	0.958902
Melissococcus	59.3108	0.968163	0.747378	1.29541	0.195178	0.877016
Candidatus_Mancarchaeum	0.0181412	0.718553	3.0654	0.234407	0.814669	NA
Kolesnikvirus	0.0338104	-0.0495701	3.06636	-0.0161658	0.987102	NA
Candidatus_Nitrosocaldus	0.210732	0.145645	3.0401	0.0479081	0.96179	NA
Aromatoleum	0.164496	0.76804	3.0433	0.252371	0.800754	NA
Methanosphaerula	0.176468	0.871277	3.04126	0.286486	0.774506	NA
Chthonomonas	0.113382	0.851288	3.05183	0.278944	0.780288	NA
Pelistega	57.6643	-2.84922	0.98821	-2.88321	0.0039364	0.09602
Sodalis	26.8656	-1.02001	0.782603	-1.30336	0.192452	0.877016
Ferrimonas	1.9141	-3.11617	1.42848	-2.18145	0.0291498	NA
Ornithobacterium	26.1894	-1.41576	0.920551	-1.53795	0.124061	0.791903
Nitrososphaera	0.371959	0.597835	2.36374	0.252919	0.800331	NA
Saccharomonospora	6.05819	-0.239143	1.15088	-0.20779	0.835393	0.978685
Mesotoga	1.06197	0.515341	1.89378	0.272122	0.785528	NA
Sporosarcina	53.105	0.124859	0.701263	0.178049	0.858684	0.980027
Dehalogenimonas	0.532203	-0.633423	1.88043	-0.336849	0.736231	NA
Anabaenopsis	6.48814	-0.108077	0.940753	-0.114884	0.908537	0.980027
Risingsunvirus	0.00453531	0.479341	3.0697	0.156152	0.875913	NA
Candidatus_Fonsibacter	1.28835	-0.850696	1.40885	-0.603821	0.545963	NA
Propionimicrobium	0.648856	-0.655898	2.07314	-0.316379	0.751715	NA
Moniliophthora	0.0196868	0.248349	3.06674	0.0809815	0.935457	NA
Vhulanivirus	0.0226765	0.784856	3.06432	0.256127	0.797853	NA
Persicobacter	16.6505	0.563337	1.16069	0.485346	0.627431	0.941865
Auricoccus	46.0873	1.84299	1.0902	1.69051	NA	NA
Fromanvirus	0.0564869	0.355138	3.05899	0.116096	0.907576	NA
Candidatus_Nitrosomarinus	14.066	0.609142	0.692402	0.879752	0.378994	0.917001
Syntrophobotulus	0.777249	-0.655605	1.59136	-0.411978	0.680356	NA
Alloactinosynnema	2.07246	0.939864	1.47703	0.636322	0.524566	NA
Chapparvovirus	0.0346728	0.91045	3.06239	0.297301	0.766237	NA
Kayvirus	0.247967	0.161989	3.04357	0.0532234	0.957554	NA
Chlorovirus	1.75342	0.863847	1.56278	0.552764	0.580425	NA
Dehalobacter	7.05085	-0.874182	1.03916	-0.841236	0.400216	0.917001
Corallococcus	1.67097	-0.897942	1.63463	-0.549325	0.582782	NA
Roseibacterium	0.684915	1.62856	2.17349	0.749286	0.453685	NA
Sulfuricaulis	0.271959	0.346917	2.82428	0.122834	0.902239	NA
Microcella	0.722175	1.33126	2.13832	0.622575	0.533564	NA
Nitrosomonas	9.15527	-0.210245	0.849985	-0.247352	0.804636	0.96455
Herminiimonas	1.11799	-1.34142	1.69642	-0.790733	0.4291	NA
Anoxybacter	13.7326	-0.112615	0.645489	-0.174464	0.861501	0.980027
Flavivirus	0.0181412	0.718553	3.0654	0.234407	0.814669	NA
Oceanithermus	0.331555	-0.367869	2.25447	-0.163173	0.870382	NA
Paludibacter	10.1199	0.787324	0.88046	0.894219	0.371205	0.917001
Myroides	128.498	0.994599	0.612229	1.62455	0.104258	0.712083
Moineauvirus	4.15743	-0.327434	1.12911	-0.289992	0.771823	NA
Gallibacterium	380.277	-2.85524	0.940443	-3.03606	0.00239694	0.0744142
Cystobacter	1.29712	1.12345	1.65991	0.676811	0.498526	NA
Bacteroides	248.359	-1.07361	0.709664	-1.51284	0.13032	0.802501
Paenalcaligenes	21.8163	1.56874	1.29193	1.21426	0.224648	0.878054
Hartmannibacter	3.41059	1.05674	1.37621	0.767866	0.442567	NA
Methanobacterium	113.381	1.05123	0.736398	1.42753	NA	NA
Kitasatospora	2.36915	0.430372	1.2615	0.34116	0.732983	NA
Thermogladius	0.00453531	0.479341	3.0697	0.156152	0.875913	NA
Alphaendornavirus	0.184797	1.14275	3.04192	0.375668	0.707164	NA
Dictyostelium	131.527	0.372092	0.569996	0.652798	0.513886	0.917001
Pseudactinotalea	0.328216	0.34337	2.6735	0.128435	0.897805	NA
Chelatococcus	0.958555	-1.1799	1.65458	-0.713111	0.475777	NA
Carboxydothermus	2.57421	-0.75303	1.18425	-0.635868	0.524862	NA
Hydrogenobaculum	7.78282	0.392077	1.00469	0.390247	0.696354	0.951478
Thermodesulfobium	13.3411	0.612958	0.872239	0.702741	0.482217	0.917001
Cryptococcus	79.3048	-0.305695	1.13471	-0.269404	0.787619	0.958902
Papaver	2462.9	0.361769	0.442266	0.817989	0.413363	0.917001
Citrus	624.339	0.279482	0.51802	0.53952	0.589528	0.941865
Candidatus_Nitrosocosmicus	35.4355	0.830441	0.683816	1.21442	0.224586	0.878054
Sinorhizobium	7.65658	0.544497	1.05164	0.517762	0.604625	0.941865
Gardnerella	9.8922	-4.00834	1.18684	-3.37732	0.000731963	0.0333287
Vibrio	789.662	-1.21297	0.767681	-1.58004	0.114098	0.749316
Lactococcus	247.638	-0.178774	0.55522	-0.321988	0.747462	0.95553
Achromobacter	12.7983	-0.459557	0.915976	-0.501713	0.615869	0.941865
Oryza	1211.32	0.341357	0.503394	0.678111	0.497701	0.917001
Halomicronema	0.412379	1.05217	2.29983	0.457501	0.647311	NA
Kyrpidia	0.545524	-1.00163	2.04134	-0.490673	0.623658	NA
Baekduia	0.614668	0.0707946	1.94234	0.0364482	0.970925	NA
Mitsuaria	1.68253	-0.0147454	1.65994	-0.00888313	0.992912	NA
Thermodesulfobacterium	35.38	0.541219	0.686926	0.787886	0.430763	0.917001
Flavihumibacter	10.9703	0.294942	1.20336	0.245098	0.80638	0.96455
Kytococcus	0.52624	-0.101637	2.18948	-0.0464206	0.962975	NA
Methanofervidicoccus	1.20238	-0.823302	1.41913	-0.580146	0.561816	NA
Caldivirga	3.10303	0.110772	1.25863	0.0880098	0.929869	NA
Ceduovirus	0.753312	-1.47691	2.02695	-0.728636	0.466224	NA
Sourvirus	0.00453531	0.479341	3.0697	0.156152	0.875913	NA
Sulfuriferula	0.0874868	1.4104	3.05427	0.46178	0.644239	NA
Gustavvirus	0.00453531	0.479341	3.0697	0.156152	0.875913	NA
Porphyromonas	16.3303	-0.225	0.885678	-0.254043	0.799463	0.961996
Peptoclostridium	26.815	-0.623901	0.88046	-0.708608	0.478567	0.917001
Thermosipho	39.0147	0.348882	0.558689	0.624466	0.532322	0.922781
Aquiflexum	5.96898	-0.507171	0.975553	-0.519881	0.603146	0.941865
Anoxybacillus	33.8281	0.716396	0.79924	0.896346	0.370068	0.917001
Malassezia	7.71278	-1.22112	0.930905	-1.31176	0.189602	0.877016
Permianibacter	0.107691	0.855455	3.05173	0.280318	0.779233	NA
Allopseudarcicella	1.74023	0.465627	1.36974	0.339938	0.733904	NA
Candidatus_Evansia	2.15398	-0.851574	1.3451	-0.633091	0.526674	NA
Brevefilum	3.6707	1.90775	1.56408	1.21973	0.222568	NA
Alphaturrivirus	0.042881	0.13756	3.06272	0.0449141	0.964176	NA
Planococcus	34.0832	0.21218	0.64987	0.326496	0.744049	0.95553
Pochonia	5.45715	1.20968	1.11464	1.08527	0.277804	0.917001
Marinitoga	25.3045	0.466085	0.700231	0.665616	0.505656	0.917001
Streptococcus	1036.07	-0.231629	0.486966	-0.475658	0.634318	0.941865
Heliobacterium	0.612823	-0.0586936	1.93086	-0.0303977	0.97575	NA
Desulfallas	12.2549	-0.133946	0.980855	-0.136561	0.891378	0.980027
Ferriphaselus	0.184013	-0.202543	3.053	-0.0663423	0.947105	NA
Candidatus_Methylospira	0.462401	0.14864	1.9537	0.0760811	0.939355	NA
Candidatus_Mikella	0.918334	-0.198355	1.75733	-0.112873	0.910131	NA
Candidatus_Fukatsuia	7.06963	-2.59422	1.08785	-2.38473	0.0170917	0.248375
Pandoravirus	1.8329	0.578097	1.28345	0.450423	0.652405	NA
Rigallicvirus	0.00907061	0.567277	3.06805	0.184899	0.853309	NA
Geoglobus	0.164093	0.749947	3.04993	0.24589	0.805767	NA
Luteimicrobium	0.275172	0.127789	2.80987	0.0454787	0.963726	NA
Crocodylidpoxvirus	0.00453531	0.479341	3.0697	0.156152	0.875913	NA
Ruegeria	2.93242	-0.452948	1.34998	-0.335521	0.737232	NA
Azoarcus	5.12214	-0.870117	1.10337	-0.788598	0.430347	NA
Arcanobacterium	0.548291	-1.36656	2.29907	-0.5944	0.552245	NA
Spumavirus	0.00907061	0.567277	3.06805	0.184899	0.853309	NA
Cytomegalovirus	0.235426	-0.5875	3.04219	-0.193118	0.846867	NA
Thermaerobacter	4.67592	1.20024	1.28652	0.932935	0.350853	NA
Candidatus_Hamiltonella	14.9392	-2.03507	0.963222	-2.11278	0.0346198	0.342464
Muribaculum	11.0882	-0.770484	0.844272	-0.912601	0.361452	0.917001
Isosphaera	0.146266	0.37175	3.04689	0.12201	0.902891	NA
Marinomonas	24.1543	-1.67823	0.826514	-2.03049	0.0423071	0.385277
Methanothermococcus	4.94778	-2.70808	1.15167	-2.35145	0.0187004	NA
Romboutsia	5628.9	-1.49775	0.845146	-1.77218	0.076365	0.568334
Orthophasmavirus	3.2082	-0.132824	1.33354	-0.0996027	0.92066	NA
Sphingopyxis	12.2209	-1.30949	0.904783	-1.4473	0.147814	0.802909
Thiomicrorhabdus	28.1431	-0.149548	0.942174	-0.158726	0.873884	0.980027
Gottschalkia	104.738	0.412	0.589823	0.698516	0.484855	0.917001
Altererythrobacter	2.81828	0.124452	1.3338	0.0933063	0.92566	NA
Friedmanniella	1.73618	0.546558	1.54149	0.354565	0.722916	NA
Niabella	3.51885	-1.44103	1.21504	-1.18599	0.235627	NA
Frankia	6.62951	0.766136	1.06794	0.717398	0.473128	0.917001
Lelliottia	44.6879	-0.0740404	1.73197	-0.0427494	0.965901	0.982712
Chlorobium	4.80122	-0.931884	1.10864	-0.840566	0.400591	NA
Robigovirus	0.00453531	0.479341	3.0697	0.156152	0.875913	NA
Oxalobacter	1.71052	-1.02697	1.60604	-0.639438	0.522538	NA
Hoyosella	1.47579	-2.76047	1.94311	-1.42065	0.15542	NA
Mycobacterium	210.233	0.571093	0.876155	0.651817	0.51452	0.917001
Ziziphus	942.446	0.284769	0.604858	0.470804	0.637781	0.941865
Bergeyella	1.51833	-0.325846	1.62566	-0.200439	0.841137	NA
Acidimicrobium	0.072156	-0.25003	3.06059	-0.0816932	0.934891	NA
Trichodesmium	31.0447	0.538049	0.689623	0.780207	0.435269	0.917001
Shigella	590.06	4.53475	1.08925	4.16319	NA	NA
Methylotenera	32.0802	0.632509	0.769647	0.821816	0.411181	0.917001
Ruania	0.379764	1.38127	2.35847	0.585663	0.558102	NA
Tepidiforma	0.202154	0.036136	3.04929	0.0118506	0.990545	NA
Phietavirus	0.00453531	0.479341	3.0697	0.156152	0.875913	NA
Deltalipothrixvirus	0.147212	-0.358475	3.06241	-0.117056	0.906815	NA
Tateyamaria	0.343406	-0.0185986	2.90189	-0.00640913	0.994886	NA
Syntrophomonas	2.87609	-1.25292	1.3277	-0.943677	0.345335	NA
Lymphocryptovirus	0.0280286	0.836211	3.06351	0.272958	0.784885	NA
Coprothermobacter	0.548332	-1.77845	2.69507	-0.65989	0.509325	NA
Rubinisphaera	0.226894	-0.34135	3.04698	-0.112029	0.9108	NA
Ureaplasma	35.9128	0.338451	0.745047	0.454268	0.649636	0.948604
Flammeovirga	42.2832	0.640163	0.617012	1.03752	0.299493	0.917001
Muricauda	2.51506	-0.408174	1.29498	-0.315196	0.752613	NA
Hafnia	36.3303	-2.04659	0.864031	-2.36865	0.0178532	0.253739
Gemmatirosa	0.630075	-0.228839	2.08875	-0.109558	0.91276	NA
Alphatectivirus	0.0346728	0.91045	3.06239	0.297301	0.766237	NA
Gimesia	1.32552	-0.248523	1.91825	-0.129557	0.896917	NA
Gammapapillomavirus	0.666549	-1.55317	2.37105	-0.655058	0.512431	NA
Candidatus_Cloacimonas	4.05435	-1.65576	1.25652	-1.31773	0.187593	NA
Filimonas	3.92391	0.210636	1.36528	0.15428	0.877389	NA
Flexistipes	0.504088	0.792529	2.17447	0.36447	0.715507	NA
Ichnovirus	0.0196868	0.248349	3.06674	0.0809815	0.935457	NA
Candidatus_Thioglobus	13.8517	-0.460288	0.657518	-0.700039	0.483903	0.917001
Streptosporangium	2.9054	-0.0637371	1.20959	-0.052693	0.957977	NA
Spiribacter	2.24325	0.773314	1.50721	0.513077	0.607897	NA
Aurantimicrobium	0.253689	0.651661	2.65001	0.245909	0.805753	NA
Geoalkalibacter	1.72688	-0.18471	2.00336	-0.0922	0.926539	NA
Avibacterium	966.417	-3.87938	1.11201	-3.48861	0.000485543	0.0298748
Silicimonas	0.386945	0.845602	2.5252	0.334866	0.737726	NA
Rubrobacter	6.18318	1.92658	1.1974	1.60897	0.107622	0.727781
Nakamurella	1.46952	-0.922679	1.66194	-0.55518	0.578771	NA
Alphanecrovirus	0.00453531	0.479341	3.0697	0.156152	0.875913	NA
Caldithrix	2.02627	0.433526	1.25969	0.344154	0.73073	NA
Marinithermus	0.133995	-0.0809518	3.04934	-0.0265473	0.978821	NA
Natranaerobius	31.7842	1.06143	0.699963	1.5164	0.129418	0.802501
Escherichia	25805	2.95682	1.10343	2.67967	NA	NA
Candidatus_Phytoplasma	112.259	0.831447	1.02281	0.812901	0.416275	0.917001
Lysinimonas	0.699041	-0.753675	1.76737	-0.426438	0.669789	NA
Fimbriimonas	0.174755	0.337412	3.00106	0.112431	0.910482	NA
Edwardsiella	12.7894	-2.69609	1.05271	-2.5611	0.0104343	0.187542
Arcobacter	795.466	0.415769	0.611739	0.679651	0.496725	0.917001
Photobacterium	71.7403	-0.9698	0.650008	-1.49198	0.135704	0.802909
Cobetia	2.30873	-2.23893	1.25138	-1.78917	0.0735878	NA
Halomonas	37.7835	-0.389916	0.762568	-0.51132	0.609127	0.941865
Xylanimicrobium	0.169461	0.288504	3.04425	0.0947699	0.924498	NA
Dietzia	18.4218	-0.374374	0.941248	-0.397742	0.690821	0.951478
Arabia	0.238436	0.386767	3.04411	0.127054	0.898897	NA
Raineyella	0.241725	1.04502	3.04373	0.343335	0.731346	NA
Haloplanus	0.303457	1.51163	3.0312	0.498689	0.617998	NA
Halorubrum	0.973421	0.0629424	1.67288	0.0376252	NA	NA
Emaravirus	0.00453531	0.479341	3.0697	0.156152	0.875913	NA
Natronococcus	0.187301	0.584848	3.05255	0.191593	0.848061	NA
Ahniella	0.644161	1.71914	2.57541	0.667524	0.504438	NA
Rhodobaca	0.0226765	0.784856	3.06432	0.256127	0.797853	NA
Alphabaculovirus	5.16912	1.81703	1.14978	1.58033	0.114032	NA
Brochothrix	9.45811	-0.0367287	0.863437	-0.0425378	0.96607	0.982712
Minicystis	1.99433	-0.774388	1.37623	-0.562689	0.573647	NA
Agromyces	3.63097	0.308202	1.11591	0.27619	0.782402	NA
Ferrovibrio	0.413908	0.538282	2.46138	0.218691	0.826891	NA
Thermothielavioides	9.7468	-0.542543	0.92674	-0.585431	0.558258	0.941865
Bacillus	2312.78	0.480197	0.484991	0.990115	0.322118	0.917001
Nonanavirus	0.0346728	0.91045	3.06239	0.297301	0.766237	NA
Kordia	26.4997	-0.853595	0.940235	-0.907852	0.363956	0.917001
Chryseolinea	0.442221	-0.431933	2.26804	-0.190444	0.848962	NA
Citrobacter	7969.04	-1.59349	1.20684	-1.32038	0.186709	0.877016
Stappia	1.35703	0.359896	1.52864	0.235435	0.813871	NA
Phytoreovirus	0.132061	-0.174481	3.06501	-0.0569268	0.954604	NA
Aspergillus	12.09	-0.354373	0.873241	-0.405813	0.68488	0.951478
Bosea	20.0871	0.71477	1.06494	0.671181	0.502105	0.917001
Rhodomicrobium	1.79384	-0.61586	1.43058	-0.430497	0.666834	NA
Lentzea	0.731214	0.628098	2.00449	0.313346	0.754018	NA
Leptothrix	1.20224	-1.66782	1.69351	-0.98483	0.324707	NA
Candidatus_Nesciobacter	1.2719	0.169032	1.34157	0.125996	0.899735	NA
Candidatus_Annandia	0.487806	2.0744	1.99279	1.04095	0.297897	NA
Flagellimonas	8.83373	0.160622	1.08319	0.148286	0.882117	0.980027
Glycine	2334.98	0.359685	0.47372	0.759279	0.447686	0.917001
Halobacillus	14.3464	-0.868889	0.866229	-1.00307	0.315826	0.917001
Prosthecochloris	1.65202	-0.688401	1.45832	-0.47205	0.636891	NA
Coxiella	61.6383	3.17316	1.1547	2.74805	NA	NA
Salinigranum	0.223986	0.109322	3.03848	0.0359794	0.971299	NA
Chlamydia	124.692	-0.838353	0.796931	-1.05198	0.29281	0.917001
Avulavirus	0.0151515	0.149156	3.06872	0.0486052	0.961234	NA
Capnocytophaga	119.134	-0.0789773	0.652111	-0.12111	0.903604	0.980027
Bdellovibrio	12.2005	0.360796	0.839116	0.429971	0.667217	0.951478
Ostreococcus	1.66309	-0.0269478	1.49392	-0.0180383	0.985608	NA
Halopenitus	1.42505	-1.25369	1.6302	-0.769045	0.441867	NA
Jonquetella	0.145538	0.617318	3.04652	0.202631	0.839424	NA
Salmonella	408.116	0.672722	0.86732	0.775633	0.437966	0.917001
Vigna	3807.14	0.330051	0.510301	0.646777	0.517776	0.917001
Yatapoxvirus	0.0573493	1.15234	3.05908	0.376697	0.706399	NA
Thiodictyon	0.495467	-0.179699	2.3805	-0.0754881	0.939826	NA
Wigglesworthia	7.98804	0.449857	0.852242	0.527851	0.597603	0.941865
Jeongeupia	0.838252	0.240441	2.00027	0.120205	0.904321	NA
Emdodecavirus	0.0280286	0.836211	3.06351	0.272958	0.784885	NA
Halanaerobium	73.3863	0.150426	0.500055	0.30082	0.763552	0.95553
Lacinutrix	50.1537	0.207284	0.612228	0.338573	0.734931	0.95553
Oligotropha	0.0181412	0.718553	3.0654	0.234407	0.814669	NA
Oceanisphaera	13.9786	-2.39952	0.997979	-2.40438	0.0161999	0.240533
Dysosmobacter	1.1887	-0.929064	1.38573	-0.670449	0.502572	NA
Methanosphaera	16.1849	-0.666279	0.911601	-0.730889	0.464847	0.917001
Pandoraea	8.07756	-0.993944	0.876896	-1.13348	0.257013	0.917001
Lawsonia	0.631742	0.647628	2.02116	0.320424	0.748647	NA
Cellvibrio	12.8205	-1.00722	0.939532	-1.07205	0.283699	0.917001
Caulimovirus	0.00907061	0.567277	3.06805	0.184899	0.853309	NA
Parasaccharibacter	0.143002	1.436	3.0462	0.471405	0.637351	NA
Candidatus_Midichloria	0.386575	-0.140766	2.52769	-0.0556895	0.955589	NA
Zhongshania	0.634315	-1.52426	2.02824	-0.751518	0.452341	NA
Geobacter	13.9351	-1.75375	0.837157	-2.09488	0.0361815	0.343222
Alphapapillomavirus	0.00453531	0.479341	3.0697	0.156152	0.875913	NA
Lachnoclostridium	224.694	-0.378989	0.783428	-0.483758	0.628558	0.941865
Tibrovirus	0.0151515	0.149156	3.06872	0.0486052	0.961234	NA
Erythrobacter	3.22717	-1.06143	1.04722	-1.01357	0.31079	NA
Acaryochloris	0.452525	-0.779255	2.02806	-0.384236	0.700803	NA
Wenyingzhuangia	13.392	-0.0773703	0.904926	-0.085499	0.931865	0.980629
Desulfurococcus	0.00907061	0.567277	3.06805	0.184899	0.853309	NA
Candidatus_Endolissoclinum	3.25809	-0.423351	1.05572	-0.401008	0.688414	NA
Ogataea	1.41019	-0.581709	1.56282	-0.372218	0.709731	NA
Lachnoanaerobaculum	15.545	0.247796	0.887273	0.279278	0.780032	0.958726
Methylovorus	1.13225	-0.333231	1.67854	-0.198524	0.842635	NA
Sedimenticola	0.311375	-0.640589	2.49111	-0.25715	0.797063	NA
Torulaspora	5.84129	-1.47021	0.975047	-1.50784	0.131596	0.802501
Pelobacter	0.678288	0.511871	1.75972	0.290883	0.771141	NA
Pseudodesulfovibrio	2.71944	-1.24299	1.27655	-0.973705	0.330203	NA
Chania	9.12248	-2.84154	1.11916	-2.53899	0.0111172	0.192299
Debaryomyces	12.5937	0.210135	0.691929	0.303695	0.761361	0.95553
Gloeocapsa	17.8069	0.689742	1.06437	0.648027	0.516968	0.917001
Wizardvirus	0.0338104	-0.0495701	3.06636	-0.0161658	0.987102	NA
Thermococcus	14.8227	-1.35719	0.866352	-1.56655	0.117219	0.76248
Hyphomonas	0.718058	-0.933536	1.93884	-0.481492	0.630167	NA
Listeria	217.914	0.563098	0.541113	1.04063	0.298047	0.917001
Candidatus_Nitrosotenuis	0.359075	-0.547673	2.85359	-0.191924	0.847801	NA
Pyropia	0.00907061	0.567277	3.06805	0.184899	0.853309	NA
Plasmodium	1226.16	0.535049	0.499691	1.07076	0.284277	0.917001
Roseimaritima	0.607528	-1.21379	2.31248	-0.524886	0.599662	NA
Scheffersomyces	12.7484	-1.19921	0.829216	-1.4462	0.148121	0.802909
Methylibium	17.2119	0.959932	1.0209	0.940276	0.347076	0.917001
Siminovitchvirus	11.3218	-0.361335	1.0718	-0.337129	0.73602	0.95553
Desulfuromonas	0.84868	-1.03377	1.84435	-0.560506	0.575134	NA
Candidatus_Hoaglandella	0.811114	0.613554	2.16289	0.283673	0.776661	NA
Rhizobium	34.7016	0.324223	0.791126	0.409825	0.681934	0.951478
Rhodococcus	22.0087	-0.178344	0.793392	-0.224786	0.822146	0.971841
Besnoitia	78.7616	0.00918556	0.87598	0.010486	0.991634	0.993163
Cycloclasticus	2.0921	-2.64385	1.35974	-1.94438	0.0518495	NA
Intestinimonas	3.56822	-2.41008	1.29739	-1.85764	0.0632195	NA
Cannabis	1205.46	0.697709	0.529399	1.31793	0.187528	0.877016
Parabacteroides	3.69815	-1.95804	1.17891	-1.66089	0.096735	NA
Fletchervirus	11.2086	-0.606512	1.12544	-0.538909	0.589949	0.941865
Denitrobacterium	1.06818	0.0138352	1.67523	0.00825869	0.993411	NA
Roufvirus	1.20664	-2.77291	2.15079	-1.28925	0.197311	NA
Gordonia	11.258	-0.855706	0.9323	-0.917845	0.3587	0.917001
Candidatus_Moranella	0.350401	2.05695	2.88426	0.713164	0.475745	NA
Pseudopedobacter	11.7089	0.305767	0.980437	0.311868	0.755141	0.95553
Saccharospirillum	0.15878	0.176524	3.04578	0.057957	0.953783	NA
Tatumella	14.9509	-2.95197	1.07213	-2.75338	0.00589826	0.125289
Trueperella	14.1337	-2.50668	1.07857	-2.32407	0.0201218	0.259688
Runella	7.61021	-0.0447165	0.966877	-0.0462484	0.963112	0.982712
Asticcacaulis	1.89963	-0.200771	1.45107	-0.138361	0.889955	NA
Turneriella	0.144312	-0.605334	3.0519	-0.198347	0.842774	NA
Endozoicomonas	4.53329	-2.15202	1.20542	-1.78529	0.0742149	NA
Fragaria	384.557	0.687469	0.693706	0.99101	0.321681	0.917001
Lymphocystivirus	4.13971	0.380639	1.08817	0.349798	0.72649	NA
Terribacillus	1.876	0.8851	1.40067	0.63191	0.527446	NA
Thermotoga	12.0877	-1.09881	1.18513	-0.927167	0.35384	0.917001
Marivivens	0.318689	-0.44643	2.92738	-0.152501	0.878792	NA
Desulfurivibrio	0.805218	0.768948	1.79974	0.427256	0.669193	NA
Guillardia	2.03222	0.52972	1.36333	0.38855	0.697609	NA
Libanicoccus	0.0900787	0.768245	3.05357	0.251589	0.801359	NA
Enterovibrio	5.62543	-2.10503	1.24607	-1.68934	0.0911546	0.635292
Devosia	2.44087	-1.82925	1.34686	-1.35816	0.174412	NA
Halobacteroides	85.6978	1.31061	0.725875	1.80556	0.0709869	0.550955
Methanopyrus	0.66923	0.0164169	1.89907	0.00864474	0.993103	NA
Ureibacillus	15.8117	-0.233508	0.768317	-0.303921	0.761188	0.95553
Niastella	2.75369	-2.16707	1.30824	-1.65648	0.0976254	NA
Candidatus_Nitrosopelagicus	3.00556	1.0435	1.13415	0.920074	0.357534	NA
Dehalococcoides	4.25582	-0.579328	1.10352	-0.524983	0.599595	NA
Devriesea	0.307555	0.291654	3.05668	0.0954153	0.923985	NA
Glutamicibacter	3.99225	-0.569858	1.20123	-0.474397	0.635217	NA
Stella	0.285769	1.04528	3.03002	0.344976	0.730113	NA
Sorghum	828.226	-0.0707455	0.598842	-0.118137	0.905959	0.980027
Thiohalobacter	1.01097	-1.93882	2.22521	-0.871298	0.383592	NA
Leptospira	20.2665	-0.556971	0.776999	-0.716824	0.473483	0.917001
Alicyclobacillus	0.688876	-1.02035	2.40168	-0.424848	0.670947	NA
Eisenbergiella	12.0115	-1.68595	0.85446	-1.97312	0.0484817	0.419152
Salimicrobium	1.99199	0.576634	1.17419	0.491091	0.623362	NA
Georhizobium	0.132034	-0.125119	3.05015	-0.0410207	0.967279	NA
Archangium	0.662117	0.293303	2.1944	0.13366	0.893672	NA
Celeribacter	2.86729	-1.33358	1.20898	-1.10307	0.269998	NA
Basilea	14.9234	-3.02951	1.10766	-2.73506	0.00623696	0.125289
Desulfosarcina	43.377	2.94392	1.18087	2.49302	NA	NA
Siansivirga	2.68461	0.877555	1.19772	0.732685	0.46375	NA
Punavirus	0.631677	-2.28525	2.61237	-0.87478	0.381694	NA
Kangiella	12.3013	-1.93543	0.918475	-2.10722	0.0350988	0.342464
Orientia	11.0926	0.0243069	0.93485	0.0260008	0.979257	0.987935
Riemerella	11.237	-0.843562	0.921093	-0.915827	0.359757	0.917001
Rhodothermus	1.64876	2.4405	1.72531	1.41453	0.157205	NA
Planctopirus	0.260646	-0.550355	2.66151	-0.206783	0.83618	NA
Cinunavirus	0.0346728	0.91045	3.06239	0.297301	0.766237	NA
Methanothermobacter	0.0733817	1.30458	3.05662	0.426804	0.669522	NA
Candidatus_Amoebophilus	5.85719	0.163944	1.05966	0.154714	0.877047	0.980027
Yuyuevirus	0.0346728	0.91045	3.06239	0.297301	0.766237	NA
Methylomonas	55.1586	0.893298	0.963379	0.927255	0.353794	0.917001
Anaerolinea	0.905386	0.4885	1.80653	0.270408	0.786846	NA
Roseovarius	2.32558	-0.484515	1.22274	-0.396254	0.691918	NA
Sphaerotilus	0.378275	1.22024	2.32035	0.525885	0.598968	NA
Hungateiclostridium	128.396	0.90473	0.614867	1.47142	0.141176	0.802909
Brevundimonas	81.5238	2.4096	1.02594	2.34868	NA	NA
Melioribacter	4.7278	0.214156	1.11994	0.191221	0.848352	NA
Francisella	200.627	-0.251531	0.578365	-0.4349	0.663635	0.951478
Fijivirus	2.4563	0.439834	1.27544	0.344848	0.730208	NA
Bernardetia	5.71348	1.18846	0.979002	1.21395	0.224766	0.878054
Alphanudivirus	0.139719	-0.686375	3.05366	-0.224771	0.822157	NA
Betaretrovirus	0.00453531	0.479341	3.0697	0.156152	0.875913	NA
Eikenella	4.55225	-2.77032	1.21106	-2.28752	0.0221656	NA
Renibacterium	0.277849	-0.174481	3.06501	-0.0569268	0.954604	NA
Selenomonas	18.3349	0.133502	0.805323	0.165774	0.868335	0.980027
Thiocystis	2.05384	-1.67495	1.37463	-1.21847	0.223045	NA
Kineococcus	98.7303	1.05428	0.990181	1.06474	0.286994	0.917001
Raphidovirus	0.0775538	0.58582	3.05555	0.191723	0.847959	NA
Lacunisphaera	0.158327	0.735612	3.04396	0.241662	0.809042	NA
Fastidiosipila	6.18002	-0.689735	0.962525	-0.71659	0.473627	0.917001
Candidatus_Koribacter	0.145997	0.324294	3.04735	0.106419	0.91525	NA
Methanobrevibacter	123.857	0.403607	0.551006	0.73249	0.46387	0.917001
Neurospora	23.8002	-0.552179	0.743013	-0.743162	0.457384	0.917001
Pirellula	0.382614	0.350851	2.54515	0.137851	0.890358	NA
Candidatus_Sulcia	13.9472	-0.673637	0.872417	-0.77215	0.440026	0.917001
Egicoccus	0.559874	-0.966885	2.52349	-0.383154	0.701606	NA
Desulfobacter	14.5693	-0.190792	0.694938	-0.274545	0.783666	0.958902
Nitrosopumilus	8.09385	-0.300117	0.879537	-0.341222	0.732937	0.95553
Almendravirus	0.0907109	-0.174481	3.06501	-0.0569268	0.954604	NA
Obesumbacterium	8.03038	-4.42421	1.40076	-3.15843	0.0015862	0.0570196
Ralstonia	126.439	3.77251	1.2982	2.90595	NA	NA
Marmoricola	13.0997	1.02261	1.36553	0.748871	0.453935	0.917001
Ornithinimicrobium	2.00915	-0.682874	1.40204	-0.487059	0.626217	NA
Jannaschia	0.109301	0.888539	3.05097	0.291232	0.770874	NA
Candidatus_Doolittlea	0.944853	-0.537555	2.08968	-0.257243	0.796991	NA
Marinobacterium	1.43378	-1.39833	1.52871	-0.914716	0.360341	NA
Teredinibacter	0.0775538	0.58582	3.05555	0.191723	0.847959	NA
Octadecabacter	1.55245	1.12709	1.48328	0.759862	0.447337	NA
Calothrix	133.537	0.200796	0.597316	0.336164	0.736747	0.95553
Sphingobium	9.15771	-0.0491912	0.857426	-0.0573707	0.95425	0.980629
Pusillimonas	0.897205	0.816403	1.94283	0.420214	0.674329	NA
Kazachstania	55.4176	-1.365	0.771968	-1.76821	0.0770264	0.568334
Agathobaculum	3.23183	-1.45607	1.07152	-1.35888	0.174185	NA
Arthrospira	0.274651	-0.538975	3.03928	-0.177337	0.859244	NA
Vampirococcus	0.0383457	0.0496233	3.06438	0.0161936	0.98708	NA
Synechocystis	4.75814	-3.13926	1.12319	-2.79496	0.00519057	NA
Leuconostoc	135.051	0.495277	0.714184	0.693487	0.488004	0.917001
Mooglevirus	0.00453531	0.479341	3.0697	0.156152	0.875913	NA
Pulveribacter	1.25723	0.329866	1.79091	0.184189	0.853865	NA
Algoriphagus	4.87106	-0.412098	1.11478	-0.369669	0.711629	NA
Ereboglobus	3.76769	-1.92103	1.37876	-1.39331	0.163527	NA
Salinibacter	3.13742	-1.13809	1.19978	-0.948579	0.342835	NA
Salinivibrio	5.63847	-2.45545	1.25455	-1.95723	0.0503205	0.424257
Lautropia	0.693492	1.16753	2.40703	0.485052	0.62764	NA
Buttiauxella	22.9213	-1.1025	1.04789	-1.05211	0.29275	0.917001
Bracovirus	0.280761	0.0699837	2.81481	0.0248627	0.980164	NA
Neglecta	15.7927	-0.765432	0.83952	-0.91175	0.3619	0.917001
Epibacterium	0.997417	-1.50333	1.88418	-0.797868	0.424947	NA
Coopervirus	0.00907061	0.567277	3.06805	0.184899	0.853309	NA
Coraliomargarita	0.231429	-0.28408	3.04611	-0.0932599	0.925697	NA
Alloprevotella	16.8886	-1.7932	0.928809	-1.93064	0.0535272	0.435227
Cuniculiplasma	1.60668	1.33103	1.40932	0.944453	0.344938	NA
Kiritimatiella	0.459194	0.271547	2.0695	0.131214	0.895606	NA
Candidatus_Cardinium	1.48276	0.0741714	1.31438	0.0564308	0.954999	NA
Ndongobacter	0.641913	-1.0943	2.44658	-0.447277	0.654675	NA
Labrys	2.43958	0.46158	1.44887	0.31858	0.750045	NA
Methanocaldococcus	39.9278	-0.391368	0.758967	-0.515659	0.606093	0.941865
Nyceiraevirus	0.607879	1.2862	2.93588	0.438098	0.661315	NA
Exiguobacterium	19.4527	0.131513	0.847586	0.155162	0.876694	0.980027
Yarrowia	28.6511	0.86591	1.18381	0.731457	0.4645	0.917001
Candidatus_Cyclonatronum	0.287169	0.216977	2.765	0.0784728	0.937452	NA
Psychroserpens	4.7255	-0.252517	0.995654	-0.253619	0.79979	NA
Congregibacter	0.332295	-0.204776	2.93258	-0.069828	0.944331	NA
Nonagvirus	0.00453531	0.479341	3.0697	0.156152	0.875913	NA
Brevibacterium	2.76824	-0.475664	1.08961	-0.436546	0.662441	NA
Gillisia	19.178	0.843976	0.941409	0.896503	0.369984	0.917001
Pseudescherichia	10.728	1.46998	1.42794	1.02944	0.303273	0.917001
Parvibaculum	0.341365	-0.0763235	2.90786	-0.0262473	0.97906	NA
Granulibacter	1.59262	-2.00752	1.39941	-1.43454	0.151417	NA
Croceicoccus	0.599604	0.644655	2.10402	0.306392	0.759306	NA
Aerococcus	52.5155	-0.503471	0.696495	-0.722863	0.469764	0.917001
Paraphotobacterium	46.7978	0.071047	0.74754	0.0950411	0.924282	0.980629
Thalassotalea	16.3846	-2.42066	1.06698	-2.2687	0.0232865	0.279029
Caulobacter	8.23018	0.3701	0.986866	0.375026	0.707641	0.951478
Zunongwangia	33.5479	0.508761	0.695702	0.731292	0.464601	0.917001
Euzebyella	6.50006	-0.0943281	1.01589	-0.0928527	0.926021	0.980629
Orrella	0.283679	-0.0357076	2.55272	-0.0139881	0.98884	NA
Pseudonocardia	6.61728	0.358233	1.0296	0.347934	0.727889	0.95553
Orthobunyavirus	0.34321	-0.023024	2.60297	-0.0088453	0.992943	NA
Photorhabdus	47.7384	-1.51539	0.799288	-1.89592	0.0579702	0.460391
Nibribacter	1.84704	-2.39115	1.71177	-1.39689	0.162447	NA
Thermoanaerobacterium	103.678	0.230521	0.606734	0.379938	0.703992	0.951478
Kozakia	0.0948326	0.116912	3.05423	0.0382787	0.969465	NA
Breoghania	0.0362824	0.957232	3.06171	0.312646	0.754549	NA
Neomicrococcus	0.0383457	0.0496233	3.06438	0.0161936	0.98708	NA
Litorilituus	8.12329	-3.60811	1.27084	-2.83916	0.0045233	0.106532
Candidatus_Babela	11.2179	-0.0151089	0.928773	-0.0162676	0.987021	0.992835
Cronobacter	71.8742	-0.614198	1.22982	-0.499421	0.617483	0.941865
Olleya	30.1809	-0.485693	0.855765	-0.567554	0.570338	0.941865
Bicaudavirus	0.00453531	0.479341	3.0697	0.156152	0.875913	NA
Litoreibacter	0.181307	-0.0561948	2.94252	-0.0190975	0.984763	NA
Ehrlichia	49.6755	0.0199038	0.698606	0.0284907	0.977271	0.987935
Neptunomonas	1.5531	-1.46971	1.70932	-0.859823	0.389887	NA
Phascolarctobacterium	7.55388	-1.08876	0.889542	-1.22396	0.220967	0.878054
Fervidobacterium	14.6587	-0.0287	0.6913	-0.0415159	0.966885	0.982712
Rothia	7.43603	-2.12169	0.923712	-2.29692	0.0216233	0.266244
Phytobacter	33.8467	-0.647448	1.17285	-0.55203	0.580928	0.941865
Nibricoccus	0.605586	-0.100352	2.71786	-0.0369231	0.970546	NA
Cryobacterium	0.920143	-0.108042	1.49346	-0.0723436	0.942328	NA
Acidovorax	17.9695	-0.938338	0.887049	-1.05782	0.290138	0.917001
Endomicrobium	1.31755	0.205165	1.7111	0.119902	0.904561	NA
Caproiciproducens	1.10762	-0.582973	1.7304	-0.336901	0.736191	NA
Phicbkvirus	0.00907061	0.567277	3.06805	0.184899	0.853309	NA
Crinalium	29.2963	0.407776	0.893797	0.456228	0.648226	0.948604
Tistrella	1.50829	-1.97875	1.40908	-1.40428	0.160234	NA
Pelagibaca	0.739811	1.15357	2.13628	0.539993	0.589202	NA
Tetrasphaera	0.146784	0.0797259	3.04705	0.0261649	0.979126	NA
Aquisphaera	0.927527	-0.0015113	1.78043	-0.000848836	0.999323	NA
Mycoavidus	0.604191	-0.124256	2.28144	-0.0544636	0.956566	NA
Haloprofundus	0.237495	-0.337966	3.0413	-0.111125	0.911517	NA
Leisingera	2.63248	-1.07673	1.3717	-0.78496	0.432477	NA
Leishmania	44.0273	0.40939	0.869777	0.470684	0.637866	0.941865
Velarivirus	0.00453531	0.479341	3.0697	0.156152	0.875913	NA
Thalassospira	8.27607	0.530944	1.10434	0.480779	0.630674	0.941865
Ephemeroptericola	2.58783	-2.01954	1.46276	-1.38064	0.16739	NA
Thauera	1.21488	-0.328684	1.50259	-0.218745	0.826849	NA
Swingsia	0.642339	0.278278	2.06843	0.134536	0.892979	NA
Roseburia	85.4237	0.267685	0.604396	0.442897	0.65784	0.951478
Arabidopsis	230.287	0.209392	0.590242	0.354756	0.722773	0.95553
Xylanibacterium	0.233901	0.343227	3.04512	0.112714	0.910258	NA
Methylacidiphilum	19.8011	0.609704	0.992524	0.614297	0.539019	0.932026
Parvimonas	69.2511	-0.302178	0.731802	-0.412924	0.679662	0.951478
Beijerinckia	0.304963	1.90002	2.48692	0.764005	0.444864	NA
Sandaracinus	0.580063	1.257	2.09823	0.599075	0.549123	NA
Methanococcus	87.9658	-0.755842	0.749715	-1.00817	0.313371	0.917001
Herbaspirillum	4.57177	-0.972292	1.06369	-0.914075	0.360678	NA
Pontibacter	52.8023	0.515037	0.643121	0.800839	0.423225	0.917001
Zobellia	0.225366	0.314661	3.01768	0.104272	0.916953	NA
Desulfobacterium	4.17727	-2.061	1.02437	-2.01196	0.0442238	NA
Desulfatibacillum	0.218038	0.899019	2.7795	0.323447	0.746357	NA
Mucinivorans	30.9394	0.453851	1.00907	0.449773	0.652874	0.948751
Tetrapisispora	163.952	0.642771	0.705505	0.91108	0.362253	0.917001
Acidaminococcus	20.1108	0.273845	0.952381	0.287537	0.773701	0.955806
Emcibacter	19.2714	-2.07745	1.0007	-2.07599	0.0378945	0.349756
Haloarcula	0.555051	0.422395	2.52774	0.167104	0.867288	NA
Hahella	6.05078	0.0767785	1.01455	0.0756775	0.939676	0.980629
Odoribacter	74.2301	1.93494	1.10643	1.74881	0.0803236	0.583628
Pyrolobus	0.304293	-1.47067	3.0447	-0.483028	0.629076	NA
Bacteriovorax	5.2322	1.09689	0.874114	1.25486	0.209529	0.878054
Hoeflea	0.439468	0.522139	2.24456	0.232624	0.816054	NA
Candidatus_Symbiobacter	0.711219	-0.824078	1.9898	-0.414152	0.678763	NA
Bradymonas	2.07555	1.28588	1.55284	0.828083	0.407623	NA
Desulfotomaculum	13.1449	-0.300531	0.8715	-0.344844	0.730212	0.95553
Petrotoga	58.6363	2.72327	1.01635	2.67947	NA	NA
Moorella	0.752749	0.197654	1.80025	0.109792	0.912574	NA
Mahella	2.1763	-0.173543	1.33142	-0.130344	0.896294	NA
Nitrospira	1.71839	0.427484	1.64285	0.260208	0.794703	NA
Cryptosporidium	106.597	-0.0535394	0.722454	-0.0741077	0.940925	0.980629
Shewanella	263.706	-1.47818	0.605372	-2.44177	0.0146156	0.226874
Halalkaliarchaeum	0.276718	-0.106274	2.55925	-0.0415253	0.966877	NA
Pseudorhodoplanes	0.752852	-1.15512	2.03698	-0.567075	0.570663	NA
Leptolyngbya	31.5074	0.65968	0.773358	0.853007	0.393655	0.917001
Solimonas	54.0228	-0.0129487	1.10144	-0.0117561	0.99062	0.993163
Anaerotruncus	6.5293	-1.30571	1.04813	-1.24575	0.212857	0.878054
Ruminococcus	116.621	-0.417202	0.646971	-0.644855	0.519021	0.917001
Plantibacter	0.847492	0.377471	1.81128	0.2084	0.834917	NA
Xiamenvirus	0.00907061	0.567277	3.06805	0.184899	0.853309	NA
Shinella	0.832652	-0.789145	1.79825	-0.438839	0.660778	NA
Brussowvirus	0.529821	-1.70691	2.37319	-0.719246	0.471989	NA
Arsenicicoccus	1.11531	-0.184429	1.47379	-0.125139	0.900413	NA
Plesiomonas	13.8079	-2.56431	1.26906	-2.02064	0.0433168	0.389281
Commensalibacter	4.30131	-0.214084	0.968133	-0.221131	0.82499	NA
Petrimonas	1.0968	-0.173964	1.4834	-0.117274	0.906643	NA
Planctomyces	1.90445	0.255422	1.41333	0.180723	0.856585	NA
Alcaligenes	7.69633	0.767503	1.00045	0.767161	0.442986	0.917001
Oenococcus	7.85587	-2.0943	0.79946	-2.61965	0.00880208	0.171766
Kibdelosporangium	0.825963	1.87525	1.90874	0.982453	0.325877	NA
Muromegalovirus	0.286919	0.012648	3.06138	0.00413147	0.996704	NA
Oleiphilus	1.08077	-0.906021	1.62686	-0.556914	0.577586	NA
Butyricimonas	9.86096	-0.41883	0.923004	-0.453769	0.649995	0.948604
Acetomicrobium	17.5367	0.897907	1.23957	0.724372	0.468838	0.917001
Paenarthrobacter	0.00907061	0.567277	3.06805	0.184899	0.853309	NA
Agarilytica	3.01532	-2.79752	1.24826	-2.24113	0.0250178	NA
Pontimonas	0.0766913	-0.162093	3.05893	-0.0529902	0.95774	NA
Leptotrichia	306.004	0.644249	0.490231	1.31417	0.188787	0.877016
Actinobacillus	47341.7	-3.36511	0.987036	-3.40931	0.000651278	0.0317731
Paraburkholderia	21.9733	-0.952611	0.803477	-1.18561	0.235776	0.895024
Pectobacterium	192.014	0.657997	0.897299	0.733309	0.46337	0.917001
Candidatus_Kuenenia	2.13999	-1.08099	1.34655	-0.802788	0.422097	NA
Legionella	169.076	-0.118084	0.4793	-0.246367	0.805398	0.96455
Eggerthella	0.860962	-0.716504	1.96982	-0.363741	0.716051	NA
Brucella	2.48945	-1.68611	1.36137	-1.23854	0.215514	NA
Tetragenococcus	43.8014	-0.61611	0.526467	-1.17027	0.241891	0.902795
Rheinheimera	17.4835	-2.14176	0.985843	-2.17251	0.0298169	0.317244
Chitinolyticbacter	1.02385	-0.119286	1.67072	-0.0713979	0.943081	NA
Meiothermus	4.26116	1.17445	1.25018	0.939425	0.347513	NA
Histophilus	520.342	-3.54534	0.906386	-3.91152	9.17184e-05	0.018087
Palaeococcus	0.126988	0.980822	3.04892	0.321695	0.747684	NA
Physcomitrella	1579.85	0.414605	0.558077	0.742918	0.457531	0.917001
Saliniradius	1.97424	-3.07025	1.57582	-1.94835	0.0513729	NA
Anaerobutyricum	42.6504	-0.624783	0.780282	-0.800714	0.423297	0.917001
Nitratiruptor	11.7103	1.09714	1.12337	0.976648	0.328744	0.917001
Vividuovirus	0.0346728	0.91045	3.06239	0.297301	0.766237	NA
Cyanothece	1.69736	-0.781888	1.49015	-0.524704	0.599789	NA
Massilimicrobiota	45.7779	0.298707	0.845622	0.35324	0.723909	0.95553
Pseudobutyrivibrio	14.814	-0.662469	0.8971	-0.738456	0.460238	0.917001
Pichia	58.8806	-1.06728	0.762105	-1.40043	0.161384	0.841414
Filifactor	24.4899	0.0510491	0.727327	0.0701873	0.944045	0.980629
Geitlerinema	0.111319	1.55906	3.05122	0.510962	0.609378	NA
Lawsonella	1.44705	-0.0855375	1.5955	-0.0536118	0.957244	NA
Melittangium	1.56437	0.296463	1.67529	0.176963	0.859538	NA
Natronolimnobius	0.654914	-1.04012	2.2188	-0.468774	0.639231	NA
Cyanidioschyzon	0.772183	-0.740624	1.81089	-0.408983	0.682552	NA
Magnetospira	0.0614819	0.012648	3.06138	0.00413147	0.996704	NA
Dermacoccus	4.58912	3.77801	2.76815	1.36481	0.172312	NA
Antarctobacter	0.370081	0.550233	2.18455	0.251875	0.801137	NA
Afipia	0.721266	0.983638	2.33719	0.420863	0.673855	NA
Haematospirillum	0.0272118	0.846284	3.06336	0.27626	0.782348	NA
Candidatus_Gullanella	3.63583	3.28195	1.44576	2.27005	0.0232045	NA
Kagunavirus	0.642299	0.0810433	2.26487	0.0357827	0.971456	NA
Methanohalophilus	11.401	0.341734	1.14235	0.299149	0.764826	0.95553
Ketogulonicigenium	1.01184	-0.34721	1.93634	-0.179313	0.857692	NA
Serpentinomonas	0.270892	-0.218044	3.03709	-0.0717938	0.942766	NA
Candidatus_Arthromitus	228.062	1.24025	0.848689	1.46137	0.143913	0.802909
Ichthyobacterium	7.64405	2.78244	1.24922	2.22734	NA	NA
Phaseolus	1393.01	0.561725	0.533465	1.05297	0.292353	0.917001
Polaribacter	169.66	-0.341021	0.522055	-0.653228	0.513609	0.917001
Saccharopolyspora	3.89477	-1.3173	1.04186	-1.26437	0.206096	NA
Helianthus	2543.16	0.288265	0.445595	0.646921	0.517683	0.917001
Machinavirus	2.37706	-3.457	1.79693	-1.92384	0.0543749	NA
Scardovia	5.11406	0.585578	1.29349	0.452712	0.650756	NA
Izhakiella	9.68681	0.159946	1.24862	0.128098	0.898071	0.980027
Corynebacterium	1107.8	-0.349626	0.86252	-0.405355	0.685217	0.951478
Ruminiclostridium	66.059	0.745445	0.762273	0.977924	0.328112	0.917001
Totivirus	0.00453531	0.479341	3.0697	0.156152	0.875913	NA
Candidatus_Nucleicultrix	0.0997815	0.012648	3.06138	0.00413147	0.996704	NA
Halapricum	0.0997815	0.012648	3.06138	0.00413147	0.996704	NA
Methanomethylovorans	0.142658	1.17093	3.04507	0.384534	0.700583	NA
Erwinia	64.4379	-1.90937	0.75665	-2.52346	0.0116208	0.193585
Candidatus_Blochmannia	31.508	-0.0633329	0.653623	-0.0968952	0.92281	0.980629
Dictyoglomus	79.3756	1.62743	0.7381	2.20489	0.0274619	0.307483
Nitratireductor	1.11314	1.0748	1.98734	0.540824	0.588629	NA
Vulgatibacter	0.176928	0.60816	3.04173	0.199939	0.841529	NA
Tolumonas	2.08485	-1.71242	1.259	-1.36014	0.173785	NA
Mailhella	0.485521	1.59652	2.17387	0.734411	0.462699	NA
Dokdonia	44.0402	0.235737	0.703601	0.335044	0.737592	0.95553
Acidothermus	0.0226765	0.784856	3.06432	0.256127	0.797853	NA
Tatlockia	3.24264	-0.355721	1.09635	-0.324459	0.745591	NA
Thalassococcus	0.720853	1.0363	2.32949	0.444863	0.656419	NA
Microbacterium	98.6499	0.261797	0.872236	0.300145	0.764066	0.95553
Syntrophus	0.140301	1.77639	3.04725	0.582948	0.559928	NA
Arsenophonus	69.112	0.0958038	0.878335	0.109074	0.913143	0.980027
Desulfomicrobium	1.60653	-0.824176	1.25236	-0.658098	0.510475	NA
Kochikohdavirus	0.0569466	-0.0752881	3.06303	-0.0245796	0.98039	NA
Suicoccus	7.0432	0.508833	1.17065	0.434657	0.663811	0.951478
Sphingosinicella	0.475977	-0.259841	2.42517	-0.107143	0.914675	NA
Ilyobacter	33.3477	0.537714	0.602895	0.891886	0.372454	0.917001
Sphaerospermopsis	23.9907	-0.481049	0.967333	-0.497295	0.618981	0.941865
Hippea	5.20149	0.388221	1.08649	0.357316	0.720855	NA
Phaeobacter	4.5672	-0.909923	0.990109	-0.919013	0.358089	NA
Amphibacillus	22.9842	0.666939	0.827736	0.805739	0.420393	0.917001
Hydrogenovibrio	6.62543	-2.86436	1.27946	-2.23872	0.0251743	0.291716
Syntrophobacter	0.175778	0.303279	3.04408	0.0996291	0.920639	NA
Mycetocola	0.163775	-0.0623278	3.04605	-0.0204618	0.983675	NA
Methanoplanus	3.50867	-0.222604	1.05275	-0.21145	0.832536	NA
Lonsdalea	4.69768	-2.84044	1.37945	-2.05911	0.0394838	NA
Fuerstia	1.31059	1.7626	2.08855	0.843934	0.398706	NA
Emergencia	3.38243	-0.205814	1.17449	-0.175237	0.860893	NA
Ananas	699.178	0.255926	0.519996	0.492169	0.6226	0.941865
Auraticoccus	0.201208	0.559288	3.03837	0.184075	0.853954	NA
Gloeobacter	0.271087	-0.00105822	2.5824	-0.000409784	0.999673	NA
Oceanihabitans	2.26612	-1.52558	1.20677	-1.26418	0.206165	NA
Changchengzhania	37.1622	2.04008	1.33892	1.52367	NA	NA
Calditerrivibrio	2.09018	-0.1177	1.17047	-0.100558	0.919901	NA
Agrobacterium	98.0224	0.0617123	0.940853	0.0655919	0.947703	0.980629
Plantactinospora	4.80453	0.546909	1.18978	0.459673	0.645751	NA
Skunavirus	6.58275	-1.29044	1.03824	-1.24291	0.2139	0.878054
Comamonas	21.6375	0.872987	1.08488	0.804686	0.421001	0.917001
Mardivirus	0.0383457	0.0496233	3.06438	0.0161936	0.98708	NA
Glycocaulis	1.42388	0.206309	2.15395	0.0957818	0.923694	NA
Aquitalea	1.19945	0.18115	1.80073	0.100598	0.91987	NA
Polaromonas	1.56537	-0.356287	1.39209	-0.255936	0.798	NA
Pelosinus	91.6773	1.07181	0.873003	1.22773	NA	NA
Erysipelatoclostridium	50.1048	-1.43238	0.979155	-1.46288	0.143501	0.802909
Curvibacter	0.283348	-0.371204	2.81123	-0.132043	0.89495	NA
Synechococcus	20.0791	-2.02538	0.733358	-2.76179	0.0057485	0.125289
Thalassolituus	10.0183	-2.06251	1.16786	-1.76605	0.0773866	0.568334
Salinarchaeum	0.9911	1.52088	1.98835	0.764895	0.444334	NA
Haemophilus	3850.36	-3.65762	0.948285	-3.85709	0.000114745	0.018087
Bradyrhizobium	45.9896	1.00145	0.953664	1.05011	0.293667	0.917001
Arenimonas	0.134864	0.832424	3.04808	0.273098	0.784778	NA
Nakaseomyces	27.3083	-0.578612	0.738086	-0.783936	0.433078	0.917001
Kerstersia	0.492416	1.58266	2.35766	0.671282	0.502041	NA
Candidatus_Azobacteroides	6.72143	-0.462394	0.963363	-0.479979	0.631242	0.941865
Spirosoma	217.122	1.01791	0.740424	1.37477	0.169204	0.871994
Eubacterium	246.814	0.613007	0.544659	1.12549	0.260382	0.917001
Thioalkalivibrio	1.86488	-0.965781	1.30905	-0.737773	0.460652	NA
Salinispira	1.72983	-1.83519	1.40015	-1.31071	0.189957	NA
Panicum	652.887	-0.190011	0.590806	-0.321613	0.747746	0.95553
Zymomonas	7.7784	-0.0777763	0.998106	-0.0779239	0.937889	0.980629
Ictalurivirus	0.0346728	0.91045	3.06239	0.297301	0.766237	NA
Salipiger	0.635478	0.115349	2.24163	0.0514577	0.958961	NA
Nonlabens	44.1619	0.718314	0.675671	1.06311	0.287731	0.917001
Proteus	171.93	-1.9224	0.79756	-2.41035	0.0159373	0.240533
Phlebovirus	0.0346728	0.91045	3.06239	0.297301	0.766237	NA
Candidatus_Purcelliella	0.715949	0.507468	2.05124	0.247395	0.804602	NA
Seonamhaeicola	36.582	-0.127516	0.781367	-0.163196	0.870364	0.980027
Anaerococcus	10.3932	-0.389833	0.957544	-0.407118	0.683922	0.951478
Lentibacillus	0.985182	-0.937577	1.59108	-0.589269	0.555681	NA
Neoasaia	0.0522507	0.718699	3.05885	0.234957	0.814242	NA
Mageeibacillus	2.16669	-0.182481	1.42524	-0.128036	0.898121	NA
Carnobacterium	210.391	0.407003	0.508872	0.799813	0.423819	0.917001
Truepera	0.129505	0.464192	3.04942	0.152223	0.879011	NA
Flavobacterium	329.304	0.355223	0.478822	0.74187	0.458166	0.917001
Cucurbita	533.99	0.202192	0.529471	0.381875	0.702554	0.951478
Pimelobacter	4.35059	-0.565054	1.24942	-0.452252	0.651088	NA
Novosphingobium	3.91458	-0.135611	1.09815	-0.123491	0.901719	NA
Pseudolabrys	2.57828	-1.85294	1.47172	-1.25903	0.208021	NA
Thermanaerovibrio	0.92422	1.27172	2.19749	0.578712	0.562784	NA
Alphacoronavirus	0.0338104	-0.0495701	3.06636	-0.0161658	0.987102	NA
Geovibrio	1.50454	1.5369	1.69349	0.90753	0.364126	NA
Iodobacter	4.1412	-0.355131	1.21277	-0.292827	0.769655	NA
Rhodoluna	0.0474163	0.216723	3.06131	0.0707944	0.943561	NA
Nautilia	45.9087	0.556417	0.840791	0.661779	0.508113	0.917001
Methanomassiliicoccus	1.23346	-1.50209	1.35467	-1.10882	0.267507	NA
Otagovirus	0.00453531	0.479341	3.0697	0.156152	0.875913	NA
Hyperthermus	0.50851	-1.91586	2.56819	-0.745999	0.455668	NA
Aminobacter	1.63372	-0.986044	1.35962	-0.725234	0.468308	NA
Kushneria	1.13063	-1.31183	1.57692	-0.831894	0.405469	NA
Geodermatophilus	1.279	-0.633851	1.55907	-0.406558	0.684333	NA
Badnavirus	0.0136059	0.646441	3.06663	0.210798	0.833045	NA
Schizotequatrovirus	0.0543596	0.733636	3.05864	0.239857	0.810441	NA
Sextaecvirus	0.165871	-0.540947	3.0593	-0.17682	0.859649	NA
Dyella	2.5343	-0.749256	1.11765	-0.670383	0.502614	NA
Psychromicrobium	0.239752	0.362436	2.95422	0.122684	0.902357	NA
Cellulophaga	103.505	0.053222	0.694726	0.0766086	0.938935	0.980629
Gluconacetobacter	0.418219	0.0662393	2.27864	0.0290696	0.976809	NA
Neisseria	222.096	-3.13418	0.820052	-3.82194	0.000132408	0.018087
Candidatus_Nasuia	0.085704	0.003235	3.05654	0.00105839	0.999156	NA
Malus	939.446	0.557288	0.576134	0.967289	0.333399	0.917001
Gordonibacter	3.05192	-2.42702	1.34728	-1.80142	0.0716369	NA
Gemmatimonas	0.332073	-0.153968	2.45659	-0.0626758	0.950025	NA
Weeksella	2.1675	0.791385	1.35889	0.582375	0.560314	NA
Geminocystis	97.4385	0.558895	0.707277	0.790207	0.429407	0.917001
Rufibacter	5.23011	-1.01974	1.09531	-0.931	0.351853	0.917001
Planktothrix	36.4224	4.45621	1.34766	3.30663	NA	NA
Natrialba	0.0136059	0.646441	3.06663	0.210798	0.833045	NA
Deinococcus	17.2374	0.682717	0.839464	0.813277	0.416059	0.917001
Pseudopropionibacterium	1.71234	-0.29666	1.30655	-0.227056	0.82038	NA
Aquicella	2.10377	-1.31852	1.21	-1.08969	0.27585	NA
Candidatus_Hodgkinia	1.47074	0.308707	1.31878	0.234084	0.81492	NA
Begomovirus	0.193051	1.7367	3.04119	0.571058	0.56796	NA
Mannheimia	1865.48	-3.18576	0.858303	-3.71169	0.000205878	0.0200878
Campylobacter	1026.48	-0.0658248	0.52519	-0.125335	0.900258	0.980027
Natronobacterium	0.369871	0.892452	2.79966	0.318772	0.749899	NA
Phyllobacterium	0.217823	-0.469081	3.04904	-0.153846	0.877732	NA
Gossypium	5663.69	0.359597	0.463539	0.775763	0.437889	0.917001
Orthohantavirus	0.00907061	0.567277	3.06805	0.184899	0.853309	NA
Streptacidiphilus	1.6815	-1.66048	1.6097	-1.03155	0.302283	NA
Cryptobacterium	2.53028	-2.62094	1.50167	-1.74535	0.0809238	NA
Murdochiella	0.439895	0.701687	2.24702	0.312274	0.754832	NA
Chivirus	0.00907061	0.567277	3.06805	0.184899	0.853309	NA
Elvirus	0.0151515	0.149156	3.06872	0.0486052	0.961234	NA
Archaeoglobus	2.46574	-0.768318	1.16195	-0.661229	0.508465	NA
Paracoccus	9.53689	-0.410026	0.902688	-0.454228	0.649665	0.948604
Candidatus_Methylopumilus	21.3164	-0.853397	0.747538	-1.14161	0.253616	0.917001
Salinivirga	8.48502	-0.122116	1.0422	-0.117172	0.906724	0.980027
Wolbachia	22.8207	1.08624	0.875722	1.2404	0.214828	0.878054
Phikzvirus	0.00453531	0.479341	3.0697	0.156152	0.875913	NA
Roseateles	1.27678	-1.4673	1.86654	-0.786108	0.431804	NA
Microcystis	104.781	0.275671	0.900921	0.305988	0.759614	0.95553
Paraprevotella	4.9656	1.17429	1.14959	1.02149	0.307022	NA
Felixounavirus	5.10347	0.660858	1.17319	0.563301	0.57323	NA
Naumovozyma	107.11	-0.532677	0.637515	-0.835553	0.403406	0.917001
Methanothermus	13.6725	-0.524186	0.965164	-0.543106	0.587057	0.941865
Halorussus	0.444816	0.833783	2.43268	0.342742	0.731793	NA
Azospira	5.39931	0.228088	1.17804	0.193616	0.846477	0.980027
Sugiyamaella	28.9745	0.625173	0.858615	0.728117	0.466542	0.917001
Desulfitobacterium	30.5593	0.36974	0.631125	0.585844	0.55798	0.941865
Tardibacter	0.0775538	0.58582	3.05555	0.191723	0.847959	NA
Halovivax	3.57424	0.935251	1.31345	0.712056	0.47643	NA
Tepidanaerobacter	12.501	-0.129062	0.892782	-0.144562	0.885057	0.980027
Basfia	728.844	-4.10861	1.15826	-3.54723	0.000389309	0.0265898
Halothiobacillus	1.13375	-0.399115	1.82454	-0.218749	0.826846	NA
Acidithiobacillus	2.69722	-1.52516	1.03819	-1.46905	0.141818	NA
Laceyella	1.36862	0.392696	1.67716	0.234143	0.814874	NA
Enterobacter	495.233	0.644112	1.06303	0.605919	0.544568	0.938925
Chloracidobacterium	0.30302	0.230226	3.05764	0.0752953	0.93998	NA
Anseongella	4.82725	-0.411168	1.21814	-0.337537	0.735712	NA
Hirschia	0.491409	1.4155	2.00336	0.706561	0.47984	NA
Cloacibacterium	8.37146	-0.207124	0.918378	-0.225532	0.821565	0.971841
Cicer	1236.99	0.420134	0.528333	0.795206	0.426494	0.917001
Lightbulbvirus	0.607879	1.2862	2.93588	0.438098	0.661315	NA
Setaria	664.093	-0.101813	0.677774	-0.150217	0.880593	0.980027
Candidatus_Fokinia	4.10022	-1.15489	1.41805	-0.814418	0.415405	NA
Microlunatus	2.88263	-0.521453	1.07517	-0.484994	0.62768	NA
Thioflavicoccus	0.216992	1.09984	3.03719	0.362123	0.71726	NA
Mariprofundus	8.1277	-2.32406	1.15411	-2.01372	0.0440387	0.390629
Defluviitoga	12.6432	-0.520196	0.75794	-0.686329	0.492506	0.917001
Paraflavitalea	5.06433	-1.44232	1.09796	-1.31364	0.188967	NA
Halobiforma	0.2994	0.359586	2.7608	0.130247	0.896371	NA
Populus	860.713	0.429366	0.512758	0.837366	0.402387	0.917001
Desulfobacca	0.337725	0.0540841	2.66426	0.0202999	0.983804	NA
Segniliparus	0.286919	0.012648	3.06138	0.00413147	0.996704	NA
Komagataeibacter	5.72723	-1.51614	1.00493	-1.5087	0.131376	0.802501
Chloriridovirus	3.38457	0.695535	1.24024	0.560806	0.57493	NA
Saccharomyces	69.8138	-0.144143	0.840502	-0.171496	0.863834	0.980027
Theobroma	665.574	0.599842	0.557852	1.07527	0.282253	0.917001
Pelagibacterium	0.406369	-1.56262	2.72925	-0.572545	0.566953	NA
Acidisarcina	0.974117	-2.26241	1.78894	-1.26466	0.205992	NA
Candidatus_Ruthia	2.82712	-2.23717	1.22972	-1.81924	0.0688746	NA
Sulfuricella	0.386643	-0.0254493	2.57441	-0.00988547	0.992113	NA
Hemiselmis	23.817	0.832779	1.7681	0.471001	0.63764	0.941865
Vagococcus	132.812	0.623808	0.592792	1.05232	0.292652	0.917001
Blattabacterium	67.7343	0.792432	0.559286	1.41686	0.156523	0.835197
Oceanicola	0.0750879	0.230226	3.05764	0.0752953	0.93998	NA
Frateuria	0.667404	-1.6491	2.43424	-0.67746	0.498114	NA
Pseudohongiella	2.67398	-3.71969	1.54499	-2.40759	0.0160582	NA
Petrocella	22.6011	0.403104	0.951464	0.423668	0.671808	0.951478
Kafunavirus	0.738433	-2.14684	2.34768	-0.914453	0.360479	NA
Methanotorris	6.89743	0.641428	0.844957	0.759126	0.447777	0.917001
Quercus	1673.79	0.139246	0.499583	0.278725	0.780456	0.958726
Rosa	517.38	0.446217	0.515364	0.865828	0.386585	0.917001
Acidipropionibacterium	1.65621	2.36618	1.57977	1.4978	0.134184	NA
Halomicrobium	0.112456	0.645953	3.05125	0.211701	0.83234	NA
Protaetiibacter	0.15758	1.252	3.04356	0.41136	0.680809	NA
Agatevirus	0.190723	-0.31543	3.04399	-0.103624	0.917468	NA
Haloquadratum	0.412313	-0.0781411	2.48122	-0.031493	0.974876	NA
Pseudothermotoga	27.9823	1.33712	1.048	1.27588	NA	NA
Candidatus_Kinetoplastibacterium	47.6139	-0.199945	0.752955	-0.265547	0.790588	0.959097
Halopiger	0.514463	1.1321	1.86533	0.606916	0.543907	NA
Vulcanisaeta	0.521619	-0.224869	1.83925	-0.122261	0.902692	NA
Thalassiosira	25.3875	-0.476659	0.876902	-0.543571	0.586737	0.941865
Caldanaerobacter	13.4033	-0.70397	1.03875	-0.67771	0.497956	0.917001
Sphaerobacter	0.0943149	0.477074	3.05341	0.156243	0.875841	NA
Elusimicrobium	0.50166	0.0224112	2.16041	0.0103736	0.991723	NA
Manihot	973.307	0.258503	0.527139	0.49039	0.623858	0.941865
Miniimonas	0.523231	0.799367	2.342	0.341319	0.732864	NA
Aeribacillus	30.6246	0.676274	0.903351	0.748628	0.454081	0.917001
Glossinavirus	0.0346728	0.91045	3.06239	0.297301	0.766237	NA
Tulanevirus	0.00453531	0.479341	3.0697	0.156152	0.875913	NA
Aneurinibacillus	8.52738	-0.166143	0.982911	-0.169032	0.865772	0.980027
Moritella	35.6985	-2.38812	0.872265	-2.73784	0.0061844	0.125289
Candidatus_Cytomitobacter	10.1134	0.33941	0.926587	0.366302	0.71414	0.954516
Pistricoccus	0.287958	0.742694	2.76956	0.268163	0.788574	NA
Modestobacter	2.13759	1.00205	1.6342	0.613177	0.539759	NA
Gilliamella	99.5751	0.605436	0.912312	0.663629	0.506928	0.917001
Labilibaculum	47.2112	2.27662	1.0513	2.16554	NA	NA
Bombella	0.171094	0.28088	3.04443	0.0922601	0.926491	NA
Allokutzneria	1.99775	-0.281434	1.24731	-0.225633	0.821487	NA
Panacibacter	3.44297	1.70363	1.35361	1.25858	0.208182	NA
Acinetobacter	795.315	0.109393	0.62772	0.174271	0.861652	0.980027
Acidobacterium	0.739403	1.6375	2.14806	0.762318	0.44587	NA
Leminorella	5.54577	-1.45163	1.38036	-1.05163	0.29297	0.917001
Desulfosporosinus	31.1971	0.466493	0.846968	0.55078	0.581785	0.941865
Prymnesiovirus	0.926104	-0.807448	1.95051	-0.413967	0.678898	NA
Oblitimonas	36.0233	0.155672	0.772223	0.201589	0.840238	0.980027
Simonsiella	24.7086	-3.68581	1.1563	-3.18759	0.00143462	0.054436
Betatorquevirus	0.00907061	0.567277	3.06805	0.184899	0.853309	NA
Yersinia	270.452	-0.989323	0.788063	-1.25539	0.209339	0.878054
Zymobacter	1.25413	-0.377163	1.98488	-0.190019	0.849295	NA
Asparagus	1506.73	0.259086	0.531584	0.487386	0.625985	0.941865
Bocaparvovirus	23.1682	1.60079	1.76612	0.906388	0.36473	0.917001
Krylovvirus	0.00907061	0.567277	3.06805	0.184899	0.853309	NA
Thermoclostridium	11.5059	0.756506	0.957173	0.790355	0.429321	0.917001
Oligella	12.4138	2.7395	1.2239	2.23833	0.0251995	0.291716
Zhihengliuella	0.167448	-0.611628	3.04933	-0.200578	0.841029	NA
Formosa	76.1224	0.0773994	0.588588	0.1315	0.89538	0.980027
Limnohabitans	2.31522	-1.98832	1.65698	-1.19997	0.230152	NA
Marinovum	0.427722	-0.278616	2.11841	-0.131521	0.895363	NA
Narnavirus	0	0	0	0	1	NA
Jatrophihabitans	0.233901	0.343227	3.04512	0.112714	0.910258	NA
Salicibibacter	2.15732	-1.21376	1.22292	-0.99251	0.320949	NA
Hathewaya	155.264	0.377542	0.81949	0.460704	0.645011	0.948604
Oscillatoria	6.32727	-0.0270772	1.03445	-0.0261755	0.979117	0.987935
Theileria	52.1951	0.971794	0.708608	1.37141	0.170246	0.871994
Thermobifida	0.0761737	0.267812	3.05643	0.0876223	0.930177	NA
Ambidensovirus	0.0151515	0.149156	3.06872	0.0486052	0.961234	NA
Methanoculleus	1.88353	-0.246817	1.3115	-0.188194	0.850724	NA
Capripoxvirus	5.54967	0.0659167	1.25355	0.0525839	0.958063	0.980629
Methylorubrum	33.475	-0.723051	0.778238	-0.929087	0.352844	0.917001
Flavonifractor	10.1284	-1.82912	0.936712	-1.95271	0.0508544	0.424257
Nostoc	233.273	0.283167	0.576876	0.490863	0.623523	0.941865
Rummeliibacillus	9.23313	0.80058	0.934338	0.856843	0.391532	0.917001
Stygiolobus	22.9803	0.310145	0.903381	0.343316	0.731361	0.95553
Candidatus_Tachikawaea	1.66099	2.16807	1.41186	1.53561	0.124635	NA
Simkania	0.236191	0.167967	2.71582	0.0618476	0.950684	NA
Thermochromatium	0.657869	0.707059	2.48303	0.284757	0.775831	NA
Thermobaculum	2.68773	-2.57363	1.32601	-1.94089	0.0522722	NA
Caloramator	141.529	1.02905	0.647988	1.58807	0.11227	0.749316
Ottowia	0.711446	-0.267598	1.97549	-0.135459	0.892249	NA
Simplexvirus	0.042881	0.13756	3.06272	0.0449141	0.964176	NA
Egibacter	0.26651	1.20284	3.04086	0.39556	0.69243	NA
Musa	683.488	0.378294	0.578651	0.653751	0.513272	0.917001
Brenneria	27.206	-2.61577	1.04355	-2.5066	0.0121897	0.198228
Symbiobacterium	0.539263	0.419289	2.12367	0.197435	0.843487	NA
Solitalea	9.22354	0.267389	0.77207	0.346328	0.729096	0.95553
Oleispira	5.14599	-0.789093	1.08083	-0.730077	NA	NA
Betasatellite	0.00907061	0.567277	3.06805	0.184899	0.853309	NA
Morganella	22.0274	-2.86966	0.994302	-2.8861	0.00390047	0.09602
Cetia	6.38794	-0.407416	0.988839	-0.412014	0.680329	0.951478
Anaerohalosphaera	0.0519516	0.288835	3.06008	0.0943881	0.924801	NA
Streptobacillus	34.8578	0.101998	0.679595	0.150086	0.880697	0.980027
Sporanaerobacter	44.8668	0.464562	0.544253	0.853577	0.393339	0.917001
Thermomonas	1.01277	0.362894	1.91686	0.189317	0.849845	NA
Steroidobacter	0.293741	-0.0867274	2.76503	-0.0313659	0.974978	NA
Helicobacter	720.571	-1.92626	0.623101	-3.0914	0.00199212	0.068031
Yangia	11.0445	0.826767	1.05452	0.784022	0.433027	0.917001
Polybotosvirus	0.00453531	0.479341	3.0697	0.156152	0.875913	NA
Cupriavidus	42.3061	0.274218	0.731681	0.374778	0.707825	0.951478
Chlorobaculum	17.2351	1.10592	0.883593	1.25162	0.210709	0.878054
Pararhodospirillum	0.174405	1.37178	3.04146	0.451025	0.651971	NA
Collinsella	54.5249	-1.71799	0.901221	-1.90629	0.0566125	0.454898
Candidatus_Nanopelagicus	8.60035	0.879987	1.02876	0.855387	0.392337	0.917001
Mycobacteroides	9.36055	0.817633	0.96658	0.845903	0.397607	0.917001
Fusicatenibacter	16.1835	-1.56026	0.881476	-1.77005	0.0767191	0.568334
Neokomagataea	0.842617	-1.42221	2.51036	-0.566537	0.571029	NA
Agricanvirus	0.105966	-0.496478	3.05645	-0.162436	0.870962	NA
Anabaena	68.4232	0.100721	0.861328	0.116937	0.90691	0.980027
Mariniblastus	0.0136059	0.646441	3.06663	0.210798	0.833045	NA
Rahnella	61.8929	0.821262	1.14694	0.716044	0.473964	0.917001
Subdoligranulum	54.9748	-2.10241	0.893534	-2.35292	0.0186266	0.253739
Sediminispirochaeta	6.40097	1.11495	1.17999	0.944883	0.344719	0.917001
Bathycoccus	10.3458	-0.617805	0.801487	-0.770824	0.440811	0.917001
Acetobacter	13.0289	-0.611671	0.827908	-0.738815	0.460019	0.917001
Paramecium	1.54392	1.28673	1.48941	0.863922	NA	NA
Haematobacter	0.13565	0.534952	3.04841	0.175485	0.860698	NA
Luteitalea	0.560719	-0.807282	2.3255	-0.347143	0.728484	NA
Arthrobacter	10.8108	-0.314986	0.883053	-0.356701	0.721316	0.95553
Vitis	1273.58	0.697622	0.59829	1.16603	0.243604	0.904247
Azospirillum	11.1394	-0.282349	0.91994	-0.306921	0.758903	0.95553
Olea	2061.59	0.397465	0.528173	0.752528	0.451734	0.917001
Paraglaciecola	65.8293	0.710517	1.05038	0.676441	NA	NA
Marichromatium	0.743938	1.66779	2.13861	0.779847	0.435481	NA
Alcanivorax	5.66934	-2.24747	1.03593	-2.16952	0.0300431	0.317244
Rhodopseudomonas	2.54709	-0.212194	1.29058	-0.164417	0.869403	NA
Thermobispora	0.477044	-0.620993	2.41713	-0.256913	0.797246	NA
Leucobacter	1.36811	-0.580599	1.47246	-0.394305	0.693356	NA
Tamlana	7.66303	0.200314	1.05878	0.189194	0.849941	0.980027
Veillonella	86.4455	-0.82318	0.617675	-1.33271	0.182628	0.877016
Paraliobacillus	31.0276	-0.845464	0.911513	-0.92754	0.353646	0.917001
Tsukamurella	2.81467	-0.0358517	1.25619	-0.0285401	0.977231	NA
Novosibvirus	0.00907061	0.567277	3.06805	0.184899	0.853309	NA
Paenibacillus	382.182	0.572371	0.511375	1.11928	0.263021	0.917001
Streptomyces	1108.28	0.590722	0.826037	0.715127	0.47453	0.917001
Akkermansia	2.93386	-1.93336	1.15204	-1.6782	0.0933075	NA
Gemmata	1.42764	0.871496	1.69233	0.514969	0.606575	NA
Salinibacterium	0.583491	0.871998	1.92596	0.45276	0.650722	NA
Rhodopirellula	0.0993679	0.174182	3.05336	0.057046	0.954509	NA
Anaeromyxobacter	1.68055	0.590877	1.35271	0.436811	0.662248	NA
Candida	226.454	0.382924	0.516806	0.740944	0.458727	0.917001
Gracilibacillus	23.6928	0.378498	0.749751	0.504831	0.613678	0.941865
Halioglobus	3.94181	-2.93313	1.20346	-2.43725	0.0147995	NA
Whispovirus	0.0136059	0.646441	3.06663	0.210798	0.833045	NA
Orthoavulavirus	0.00453531	0.479341	3.0697	0.156152	0.875913	NA
Silviavirus	1.46948	-0.503412	1.57338	-0.319957	0.749001	NA
Limihaloglobus	3.6904	-0.219684	1.18021	-0.18614	0.852335	NA
Azorhizobium	0.350436	0.03547	2.8832	0.0123023	0.990184	NA
Andromedavirus	0.0338104	-0.0495701	3.06636	-0.0161658	0.987102	NA
Prochlorococcus	167.412	0.370992	0.653044	0.568097	0.569969	0.941865
Brevirhabdus	0.0911597	0.722627	3.05374	0.236637	0.812939	NA
Parvularcula	0.145667	0.0918116	3.05996	0.0300042	0.976064	NA
Ipomoea	1073.04	0.601902	0.595968	1.00996	0.312516	0.917001
Pseudarthrobacter	13.8129	0.521426	0.863105	0.604128	0.545759	0.938925
Halothece	1.85018	0.798123	1.52605	0.523	0.600974	NA
Candidatus_Promineofilum	1.72266	-0.0906013	1.643	-0.0551437	0.956024	NA
Alicycliphilus	0.568503	-0.0974245	1.82359	-0.0534246	0.957394	NA
Dhakavirus	0.940896	0.0984509	1.76848	0.0556698	0.955605	NA
Bordetella	12.6189	-0.329846	0.857406	-0.384702	0.700458	0.951478
Paeniclostridium	955.141	-0.203484	0.794493	-0.256118	0.79786	0.961996
Candidatus_Korarchaeum	0.62602	1.51353	2.61469	0.578856	0.562686	NA
Roseitalea	0.730039	2.27777	2.27145	1.00278	0.315965	NA
Serratia	233.494	0.756775	1.07263	0.705533	0.480479	0.917001
Trichormus	3.76629	0.845442	1.20775	0.700012	0.48392	NA
Butyricicoccus	62.9423	-0.0493701	0.871326	-0.056661	0.954815	0.980629
Enterovirus	2.16846	-1.00696	1.52409	-0.660696	0.508807	NA
Magnetospirillum	9.69426	-0.813643	0.983085	-0.827642	0.407873	0.917001
Hapavirus	0.0338104	-0.0495701	3.06636	-0.0161658	0.987102	NA
Labrenzia	4.91521	-1.77833	1.04072	-1.70875	0.0874969	NA
Scytonema	11.5124	-0.264492	0.836389	-0.316231	0.751827	0.95553
Serinicoccus	16.6361	0.339945	0.904512	0.375833	0.707041	0.951478
Limdunavirus	0.0226765	0.784856	3.06432	0.256127	0.797853	NA
Elaeis	2156.9	0.31132	0.486008	0.640565	0.521805	0.917001
Moraxella	97.9684	-0.97955	0.664248	-1.47468	0.1403	0.802909
Chelativorans	1.42847	-2.53045	2.12561	-1.19046	0.233865	NA
Prauserella	0.0876523	0.739472	3.05393	0.242138	0.808673	NA
Pipefishvirus	0.00453531	0.479341	3.0697	0.156152	0.875913	NA
Vogesella	0.949518	-1.16339	1.91263	-0.608267	0.54301	NA
Oceanicoccus	1.28232	-1.95767	1.60328	-1.22104	0.222069	NA
Crocosphaera	28.0099	0.537485	0.976295	0.550535	0.581952	0.941865
Phikmvvirus	0.00453531	0.479341	3.0697	0.156152	0.875913	NA
Pseudorhodobacter	0.160741	0.695223	3.04537	0.228288	0.819422	NA
Coccolithovirus	0.124567	-0.598524	3.05491	-0.195922	0.844671	NA
Macrococcus	56.0482	0.92164	0.754538	1.22146	0.221911	0.878054
Flavisolibacter	8.1755	-0.592036	1.0355	-0.571737	0.5675	0.941865
Syntrophothermus	1.35229	0.211464	1.71203	0.123516	0.901698	NA
Sediminicola	38.4562	4.01989	1.31235	3.06312	NA	NA
Weissella	61.718	-0.158507	0.593945	-0.266871	0.789568	0.959097
Magnetococcus	0.23795	0.584324	3.03438	0.192568	0.847297	NA
Mogibacterium	13.9037	-0.751958	0.903084	-0.832656	0.405039	0.917001
Aeromonas	72.8023	-1.09873	0.735573	-1.49371	0.135252	0.802909
Raphidiopsis	40.6826	3.68223	1.21043	3.04209	0.00234939	0.0744142
Alistipes	12.6299	0.549268	0.863859	0.635831	0.524887	0.917001
Cedecea	28.2384	0.939645	1.18057	0.795923	0.426077	0.917001
Phenylobacterium	2.46612	0.381068	1.53506	0.248243	0.803947	NA
Sulfurovum	258.274	0.626854	1.17335	0.534244	0.593173	0.941865
Simplicispira	0.198481	0.678319	3.05139	0.222298	0.824082	NA
Toxoplasma	49.7416	0.849941	0.780291	1.08926	0.276038	0.917001
Herbinix	15.8248	0.367602	0.890666	0.412728	0.679806	0.951478
Sulfurimonas	22.0706	-1.44444	0.859705	-1.68016	0.0929262	0.641097
Maritalea	0.369787	0.737159	2.88445	0.255563	0.798288	NA
Luteipulveratus	1.1835	1.25047	1.61877	0.77248	0.43983	NA
Dichelobacter	7.01518	-2.80623	1.30716	-2.14682	0.0318073	0.324245
Pamexvirus	0.00453531	0.479341	3.0697	0.156152	0.875913	NA
Vhmlvirus	0.072156	-0.25003	3.06059	-0.0816932	0.934891	NA
Atopobium	0.664881	0.838959	2.20707	0.380123	0.703854	NA
Salinicola	2.48709	0.417734	1.42009	0.294161	0.768635	NA
Kutzneria	0.512716	0.368303	2.14782	0.171478	0.863848	NA
Hendrixvirus	2.48135	2.60987	1.79381	1.45493	NA	NA
Marseillevirus	17.4716	0.921399	1.13451	0.812158	0.416701	0.917001
Sulfolobus	17.8575	-0.21377	0.791079	-0.270226	0.786986	0.958902
Actinosynnema	4.40773	-0.141061	0.996048	-0.141621	0.887379	NA
Pantoea	109.217	-1.57594	0.754615	-2.08841	0.0367612	0.343944
Isoptericola	2.16453	0.454652	1.41759	0.32072	0.748422	NA
Pajaroellobacter	0.0416345	1.00119	3.06109	0.32707	0.743615	NA
Centapoxvirus	0.321161	0.453143	3.05431	0.148362	0.882057	NA
Hyphomicrobium	1.62345	-0.774625	1.51854	-0.510111	0.609974	NA
Seoulvirus	0.204098	-0.430709	3.04757	-0.141329	0.88761	NA
Thiomonas	4.537	-1.95036	1.15513	-1.68844	0.0913274	NA
Wenzhouxiangella	0.318171	0.044779	2.96644	0.0150952	0.987956	NA
Rivularia	26.5904	-1.15439	0.982145	-1.17537	0.239845	0.902795
Pediococcus	65.4711	-0.4013	0.67977	-0.590347	0.554958	0.941865
Saccharophagus	5.15544	-1.67973	1.18175	-1.4214	0.1552	NA
Roseolovirus	1.68469	0.470091	1.41834	0.331437	0.740314	NA
Paraclostridium	840.968	-0.315329	0.814634	-0.387081	0.698696	0.951478
Halobellus	0.403483	0.672772	2.13427	0.315224	0.752592	NA
Sulfurihydrogenibium	22.1046	1.17726	0.756527	1.55613	0.119677	0.771125
Spongiibacter	2.77092	-1.17201	1.33697	-0.876616	0.380695	NA
Marinobacter	18.6831	-2.5729	0.891928	-2.88465	0.00391847	0.09602
Methanocella	2.65166	0.154594	1.16945	0.132194	0.894831	NA
Zygosaccharomyces	9.14535	-1.10209	1.04397	-1.05567	0.291118	0.917001
Candidatus_Aquiluna	0.202971	0.028595	3.0494	0.00937724	0.992518	NA
Thornevirus	0.789552	3.42393	2.43004	1.409	0.158835	NA
Pseudoflavonifractor	6.92387	-0.0934859	1.20978	-0.0772752	0.938405	0.980629
Cetovirus	0.753595	0.4863	2.18837	0.22222	0.824142	NA
Phreatobacter	2.59637	-0.559503	1.17635	-0.475627	0.63434	NA
Thermomicrobium	0.188475	-0.00688826	3.04573	-0.00226161	0.998195	NA
Acidilobus	0.0655575	0.473836	3.05716	0.154992	0.876828	NA
Chondrocystis	66.4817	0.687999	0.973836	0.706483	0.479888	0.917001
Dactylococcopsis	4.62478	2.35214	1.36154	1.72756	0.0840673	NA
Marinilactibacillus	21.1774	-0.0708244	0.7171	-0.0987651	0.921325	0.980629
Sulfurospirillum	31.1382	-2.05	0.808852	-2.53446	0.011262	0.192299
Chitinophaga	40.584	0.167204	0.738002	0.226563	0.820764	0.971841
Rodentibacter	347.449	-3.73699	1.08095	-3.45713	0.00054597	0.0298748
Apibacter	31.4092	-0.0746221	0.704677	-0.105895	0.915665	0.980027
Micropruina	0.917181	-0.781643	2.14141	-0.365013	0.715102	NA
Candidatus_Izimaplasma	53.4137	0.720495	0.854576	0.843102	0.399171	0.917001
Orthotospovirus	0.0392081	0.964628	3.0616	0.315073	0.752706	NA
Haliangium	2.86251	-0.390224	1.0652	-0.36634	0.714111	NA
Paraoerskovia	0.0181412	0.718553	3.0654	0.234407	0.814669	NA
Haloferax	1.24062	-0.847479	1.6956	-0.499812	0.617208	NA
Indioceanicola	1.27494	0.520681	1.98647	0.262114	0.793234	NA
Oceanimonas	1.83677	-2.86242	1.70257	-1.68123	0.0927182	NA
Neorickettsia	20.1879	0.632887	1.12447	0.56283	0.573551	0.941865
Vitreoscilla	2.01642	-1.50123	1.2928	-1.16122	0.245551	NA
Megalocytivirus	0.00453531	0.479341	3.0697	0.156152	0.875913	NA
Hydrogenophaga	32.9427	0.853064	0.881091	0.96819	0.332949	0.917001
Pithovirus	0.457504	-0.994709	2.44398	-0.407004	0.684005	NA
Parolsenella	1.92752	-2.13223	1.35556	-1.57294	0.115732	NA
Olivibacter	2.83851	-0.00247214	1.29278	-0.00191228	0.998474	NA
Algibacter	62.159	0.426861	0.748055	0.570628	0.568252	0.941865
Micromonospora	34.0031	-0.234635	0.900707	-0.260501	0.794477	0.961996
Desulfomonile	0.164955	-0.106197	3.04542	-0.034871	0.972183	NA
Thermoanaerobacter	111.119	0.382223	0.520696	0.734062	0.462911	0.917001
Sesamum	727.665	0.585566	0.506203	1.15678	0.247362	0.913235
Sigmavirus	0.0524113	-0.174481	3.06501	-0.0569268	0.954604	NA
Faecalitalea	11.9103	-0.831632	0.899029	-0.925034	0.354948	0.917001
Tomitella	0.18513	-0.0717528	3.04355	-0.0235753	0.981191	NA
Firehammervirus	1.55103	-0.919715	1.5851	-0.580226	0.561763	NA
Sphingobacterium	165.274	1.1695	0.864135	1.35337	NA	NA
Staphylococcus	1091.67	0.186886	0.480517	0.388926	0.697331	0.951478
Saprospira	0.271427	0.157175	2.60625	0.0603069	0.951911	NA
Chamaesiphon	1.06718	-1.65149	1.69349	-0.975199	0.329462	NA
Fluoribacter	2.31151	-1.56173	1.24817	-1.25122	0.210853	NA
Gemykrogvirus	0.0431801	0.605219	3.06055	0.197749	0.843242	NA
Providencia	279.72	-1.47693	0.756613	-1.95202	0.0509356	0.424257
Pseudanabaena	42.3582	0.751027	0.959487	0.782739	0.433781	0.917001
Euzebya	0.640337	-0.265214	2.03945	-0.130042	0.896533	NA
Mordavella	5.11248	-0.996668	1.00841	-0.988356	0.322979	NA
Sepunavirus	2.4781	-2.36464	1.3737	-1.72137	0.0851845	NA
Natronomonas	1.5129	0.687599	1.63535	0.42046	0.674149	NA
Thermanaeromonas	6.75104	0.454637	1.17605	0.386579	0.699068	0.951478
Chloroherpeton	0.876934	0.132511	1.83599	0.0721738	0.942464	NA
Cyanobacterium	71.814	0.790435	1.08943	0.725546	0.468117	0.917001
Mesorhizobium	16.2451	-0.652135	0.931336	-0.700215	0.483793	0.917001
Delftia	6.89082	-2.03727	0.970956	-2.09821	0.0358863	0.343222
Otariodibacter	164.11	-2.89816	0.990058	-2.92726	0.00341958	0.09602
Rhodoferax	8.16726	-1.48765	1.13412	-1.31172	0.189613	0.877016
Certrevirus	0.00453531	0.479341	3.0697	0.156152	0.875913	NA
Gracilaria	0.0693456	1.24157	3.05798	0.406011	0.684735	NA
Asfivirus	0.0474163	0.216723	3.06131	0.0707944	0.943561	NA
Pelolinea	5.59725	1.44122	1.11022	1.29814	0.19424	0.877016
Verrucosispora	0.24856	0.255575	2.93885	0.0869642	0.9307	NA
Caldicellulosiruptor	89.012	0.159771	0.538415	0.296744	0.766662	0.95553
Halalkalicoccus	0.325265	-0.277043	2.95144	-0.0938672	0.925215	NA
Saccharibacillus	0.476352	0.472413	2.20755	0.213998	0.830548	NA
Pseudoxanthomonas	1.87704	-2.05069	1.39947	-1.46533	0.142831	NA
Colletotrichum	13.2316	-0.345402	0.96348	-0.358494	0.719974	0.95553
Terasakiella	0.845535	1.10416	1.95939	0.563523	0.573079	NA
Desulfofarcimen	10.9251	-0.585726	0.889092	-0.658791	0.51003	0.917001
Aeropyrum	0.141132	0.012648	3.06138	0.00413147	0.996704	NA
Hungatella	84.7135	0.386981	1.04246	0.37122	0.710474	0.951478
Sulfitobacter	4.46326	-1.42142	1.15908	-1.22633	0.220076	NA
Erskinevirus	1.06884	-0.202109	1.91619	-0.105474	0.916	NA
Desulfurella	3.90272	-0.363852	1.00021	-0.363774	0.716027	NA
Methanocorpusculum	0.475777	-1.48096	2.66619	-0.555458	0.578581	NA
Thermosynechococcus	0.532788	0.188225	2.34587	0.080237	0.936049	NA
Mesoplasma	426.987	0.61683	0.935274	0.659517	0.509564	0.917001
Nodularia	5.86142	0.371118	1.15199	0.322155	0.747335	0.95553
Bafinivirus	0.00453531	0.479341	3.0697	0.156152	0.875913	NA
Woeseia	0.249685	1.07597	3.04315	0.353571	0.723661	NA
Phoenicibacter	0.47857	-0.499368	2.3881	-0.209106	0.834365	NA
Bartonella	48.1362	0.0150764	0.715113	0.0210825	0.98318	0.99043
Actinopolymorpha	0.863012	0.645017	1.92304	0.335415	0.737312	NA
Beggiatoa	13.8469	-2.94536	1.01773	-2.89405	0.00380305	0.09602
Virgibacillus	108.918	-0.0505944	0.476039	-0.106282	0.915359	0.980027
Candidatus_Phaeomarinobacter	7.14461	3.65496	2.96149	1.23416	NA	NA
Tumebacillus	2.7375	-1.90545	1.21924	-1.56281	0.118096	NA
Desulfobacula	4.90551	-0.0436738	1.07606	-0.0405867	0.967625	NA
Rhizobacter	0.768406	-0.498998	1.8646	-0.267616	0.788995	NA
Stenotrophomonas	24.3919	0.125624	0.72915	0.172288	0.863211	0.980027
Oerskovia	0.124976	0.753233	3.04985	0.246974	0.804929	NA
Tequatrovirus	1.48681	2.81422	1.70302	1.65249	0.0984356	NA
Belliella	6.54719	-0.28989	1.00697	-0.287883	0.773436	0.955806
Capsicum	5501.26	0.417481	0.498796	0.836979	0.402604	0.917001
Skermanella	0.305978	-0.197755	2.73779	-0.0722317	0.942418	NA
Pelodictyon	0.279144	-0.0750111	2.56346	-0.0292616	0.976656	NA
Methylophaga	6.3797	-2.78291	1.07161	-2.59695	0.00940543	0.178442
Thermodesulfovibrio	39.2087	0.634604	0.839139	0.756256	0.449496	0.917001
Gluconobacter	3.0319	-2.69993	1.20598	-2.23879	0.0251695	NA
Bigelowiella	0.754095	0.896154	2.36603	0.378759	0.704867	NA
Caeruleovirus	0.378289	0.933984	2.61053	0.357775	0.720512	NA
Eneladusvirus	0.948168	-0.925942	1.65928	-0.558037	0.576819	NA
Alphaentomopoxvirus	1.8771	-0.695346	1.2293	-0.565646	0.571634	NA
Butyrivibrio	102.515	0.435347	0.563739	0.772248	0.439967	0.917001
Porphyrobacter	2.7451	0.352801	1.21327	0.290786	0.771215	NA
Phycisphaera	0.897721	0.352834	1.94622	0.181292	0.856139	NA
Lupinus	1759.63	0.288086	0.507805	0.567317	0.570499	0.941865
Faecalibaculum	0.641126	-0.788566	2.42939	-0.324595	0.745488	NA
Daucus	1190.1	0.493507	0.586877	0.840904	0.400402	0.917001
Polynucleobacter	23.9001	-1.47989	0.872	-1.69712	0.0896748	0.631421
Vitivirus	0.0383457	0.0496233	3.06438	0.0161936	0.98708	NA
Tropheryma	0.596969	-0.247229	2.73063	-0.0905395	0.927859	NA
Fervidicoccus	1.44962	-1.03035	1.615	-0.637985	0.523483	NA
Candidatus_Carsonella	4.06069	2.49742	1.21808	2.05029	NA	NA
Dokdonella	0.128719	0.760414	3.04969	0.249342	0.803097	NA
Fibrobacter	1.54076	-0.224553	1.52108	-0.147628	0.882637	NA
Conexibacter	0.608438	0.214632	1.79837	0.119348	0.905	NA
Dolosigranulum	9.09321	0.455491	0.878466	0.518507	0.604105	0.941865
Frischella	24.1803	0.119072	0.991336	0.120113	0.904394	0.980027
Caedibacter	0.0196868	0.248349	3.06674	0.0809815	0.935457	NA
Thermothelomyces	47.32	1.29899	0.991956	1.30953	0.190356	0.877016
Rhodospirillum	1.91643	-0.693384	1.38686	-0.499966	0.617099	NA
Crenobacter	0.052814	1.1091	3.05963	0.362493	0.716984	NA
Flavivirga	106.398	0.184612	0.822646	0.224413	0.822436	0.971841
Actinobaculum	0.104248	1.20732	3.0507	0.395751	0.692288	NA
Cafeteriavirus	1.91866	0.820993	1.26049	0.651329	0.514834	NA
Spiroplasma	1201.98	0.717377	0.810837	0.884735	0.376299	0.917001
Iridovirus	0.182728	1.3631	3.04161	0.44815	0.654045	NA
Georgenia	1.94332	-0.837718	1.36553	-0.613473	0.539564	NA
Tabrizicola	0.0408178	1.00777	3.061	0.32923	0.741982	NA
Candidatus_Riesia	1.18723	-1.41019	1.49943	-0.940486	0.346968	NA
Aeromicrobium	3.57835	-0.0579909	1.22573	-0.0473113	0.962265	NA
Thermoproteus	0.104317	0.0918116	3.05996	0.0300042	0.976064	NA
Candidatus_Protochlamydia	36.9519	0.687495	1.0225	0.67237	0.501348	0.917001
Limnobaculum	24.6943	0.194296	0.930632	0.208778	0.834622	0.978685
Aquaspirillum	0.216947	0.643855	3.03672	0.212023	0.832089	NA
Tymovirus	0.00453531	0.479341	3.0697	0.156152	0.875913	NA
Glaesserella	8551.19	-3.43723	0.997412	-3.44615	0.000568628	0.0298748
Candidatus_Syntrophocurvum	60.1162	0.562934	0.591178	0.952224	0.340983	0.917001
Salinispora	0.502287	0.676129	1.8908	0.357588	0.720652	NA
Sulfuritalea	0.178985	-0.157074	3.0447	-0.0515894	0.958856	NA
Suipoxvirus	4.25966	0.259934	1.27897	0.203238	0.838949	NA
Methylobacterium	410.259	-0.479118	0.823616	-0.581725	0.560752	0.941865
Anaplasma	0.504357	-1.06649	2.16578	-0.492431	0.622415	NA
Pontibacillus	28.7576	0.431351	1.02923	0.419099	0.675144	0.951478
Thermomonospora	1.38511	1.80311	1.7598	1.02461	0.305547	NA
Salinimonas	9.99078	-0.921988	0.96212	-0.958288	0.337918	0.917001
Hymenobacter	29.0426	0.479125	0.811687	0.590283	0.555001	0.941865
Thermacetogenium	1.95736	-0.0367091	1.63709	-0.0224234	0.98211	NA
Fictibacillus	13.8324	-0.271043	0.930294	-0.291352	0.770782	0.955806
Phycicoccus	0.203731	-0.15721	3.0424	-0.0516729	0.958789	NA
Aquabacterium	0.640673	-0.721776	2.25468	-0.320124	0.748874	NA
Drulisvirus	0.396183	-1.62546	3.04215	-0.534313	0.593125	NA
Rudivirus	0.0242221	0.336285	3.06509	0.109715	0.912636	NA
Melaminivora	17.4506	6.84607	2.98523	2.29332	0.0218297	0.266244
Salasvirus	0.0392081	0.964628	3.0616	0.315073	0.752706	NA
Caldilinea	0.142709	-0.29301	3.0495	-0.0960844	0.923454	NA
Owenweeksia	1.36736	-0.498621	1.35176	-0.36887	0.712225	NA
Acholeplasma	245.061	0.84864	0.664979	1.27619	0.201888	0.878054
Maribacter	65.8201	0.404409	0.562407	0.719069	0.472098	0.917001
Vesivirus	0.00453531	0.479341	3.0697	0.156152	0.875913	NA
Agarophyton	0.849592	1.24865	2.69742	0.462907	0.643431	NA
Halocynthiibacter	0.156728	-0.415993	3.05205	-0.136299	0.891585	NA
Haliscomenobacter	31.8233	0.27984	0.924278	0.302766	0.762068	0.95553
Bacterioplanes	0.65824	0.0327383	1.89351	0.0172897	0.986205	NA
Holdemania	0.935862	-1.59075	2.2717	-0.700245	0.483774	NA
Luteibacter	4.78437	-0.406846	1.24865	-0.325827	0.744555	NA
Coffea	1482.55	0.66221	0.500791	1.32233	0.186059	0.877016
Beutenbergia	0.718859	0.0715402	2.04304	0.0350166	0.972067	NA
Hydrocarboniclastica	0.220607	0.679519	2.76556	0.245707	0.805909	NA
Ruthenibacterium	45.8514	1.81801	1.20548	1.50812	NA	NA
Methylosinus	1.89634	0.121299	1.46055	0.0830501	0.933812	NA
Acidiferrobacter	0.443156	-1.51707	2.44547	-0.62036	0.535021	NA
Staphylothermus	32.0003	-1.22492	1.12801	-1.08591	0.277518	0.917001
Nitrincola	0.69057	0.0659682	1.7607	0.037467	0.970113	NA
Variovorax	5.82198	0.0585706	1.04591	0.0559999	0.955342	0.980629
Sporolactobacillus	0.676633	-0.897777	1.89337	-0.474169	0.635379	NA
Parascardovia	0.0866244	0.679377	3.0543	0.222433	0.823977	NA
Sellimonas	7.97268	-2.32815	1.07408	-2.16757	0.0301916	0.317244
Sulfuritortus	0.132244	-0.260498	3.04998	-0.0854096	0.931936	NA
Cellulosimicrobium	0.965343	0.296031	1.73018	0.171098	0.864147	NA
Humibacter	0.911516	-0.192106	1.56363	-0.122859	0.902219	NA
Halorhodospira	0.79275	-0.0568534	1.80829	-0.0314404	0.974918	NA
Streptomonospora	0.144337	1.81063	3.04667	0.594298	0.552313	NA
Frondihabitans	1.21118	0.765315	1.42338	0.537674	0.590802	NA
Methylomusa	1.48688	-0.719426	1.34788	-0.533748	0.593516	NA
Liberibacter	46.6722	0.359625	0.924981	0.388792	0.69743	0.951478
Neochlamydia	2.71896	-1.80319	1.30541	-1.38133	0.167179	NA
Betalipothrixvirus	0.00453531	0.479341	3.0697	0.156152	0.875913	NA
Tenuivirus	1.40617	0.388534	1.80214	0.215596	0.829303	NA
Nymphaea	434.271	0.303103	0.474445	0.638857	0.522916	0.917001
Thioploca	5.7139	-1.46788	1.1015	-1.33261	0.182658	0.877016
Alkaliphilus	114.547	0.670808	0.790776	0.84829	0.396277	0.917001
Slashvirus	0.00453531	0.479341	3.0697	0.156152	0.875913	NA
Paludisphaera	0.263258	0.588053	3.03166	0.193971	0.846199	NA
Bythopirellula	0.503014	-0.723961	2.37041	-0.305416	0.76005	NA
Chromohalobacter	1.32597	-1.77295	1.67692	-1.05726	0.290391	NA
Solanum	3361.47	0.288749	0.452018	0.6388	0.522953	0.917001
Granulicella	0.505803	0.300169	2.01485	0.148979	0.88157	NA
Lederbergvirus	2.82169	4.78195	3.01807	1.58444	0.113094	NA
Carboxydocella	0.113733	0.334453	3.05154	0.109601	0.912726	NA
Echinicola	5.99017	0.220022	0.910572	0.241631	0.809066	0.96607
Azotobacter	47.2474	0.50576	1.02501	0.493418	NA	NA
Xylanimonas	0.40486	0.547707	2.74912	0.19923	0.842083	NA
Bequatrovirus	0.072156	-0.25003	3.06059	-0.0816932	0.934891	NA
Stanieria	36.9906	-0.201174	0.918663	-0.218985	0.826661	0.975146
Nitrobacter	0.310953	0.429623	2.71188	0.158423	0.874124	NA
Saccharothrix	4.31102	1.30485	1.38736	0.940527	0.346947	NA
Potyvirus	0.00453531	0.479341	3.0697	0.156152	0.875913	NA
Aliivibrio	82.8259	-1.17958	0.663449	-1.77796	0.0754107	0.568334
Schizosaccharomyces	51.3725	0.506281	0.869378	0.582348	0.560332	0.941865
Idiomarina	16.7107	-2.30333	1.08627	-2.12041	0.0339718	0.341217
Nitrosospira	3.53259	-2.50042	1.18548	-2.10921	0.0349267	NA
Zea	1265.16	0.245545	0.564855	0.434705	0.663777	0.951478
Saccharolobus	11.588	0.316022	1.24752	0.253321	0.80002	0.961996
Alcyoneusvirus	0.140128	0.592546	3.04766	0.194427	0.845842	NA
Thermincola	1.53146	-1.12732	1.55625	-0.724383	0.468831	NA
Buchnera	620.933	0.760859	0.688381	1.10529	0.269035	0.917001
Cohnella	8.74029	-0.136451	0.852991	-0.159968	0.872906	0.980027
Catenulispora	7.58448	0.492219	1.36029	0.361847	0.717466	0.95553
Lactobacillus	97694	-2.59813	1.12076	-2.31819	0.0204391	0.259688
Colwellia	101.448	-0.80359	0.849062	-0.946444	0.343922	0.917001
Aminomonas	0.117923	0.291654	3.05668	0.0954153	0.923985	NA
Cyprinivirus	0.0820891	0.633866	3.0549	0.207492	0.835626	NA
Cryptomonas	0.0272118	0.846284	3.06336	0.27626	0.782348	NA
Desulfovibrio	12.7797	-0.0651163	0.785414	-0.0829069	0.933926	0.980629
Gemmobacter	0.158787	0.451041	3.04517	0.148117	0.882251	NA
Ancylobacter	0.812702	0.463295	1.68862	0.274363	0.783806	NA
Proteiniphilum	6.63561	0.542915	1.04628	0.518902	0.603829	0.941865
