# Supplementary material for: Temporal and nutritional effects on the weaner pig ileal microbiota
Source: Anim Microbiome. 2021 Aug 28;3:58. doi: 10.1186/s42523-021-00119-y (PMC8403407; doi:10.1186/s42523-021-00119-y)
Supplement: Supplementary file 5 — Additional file 5. Pig metadata. [file 42523_2021_119_MOESM5_ESM.xlsx]

## Sheet: Round 1 - Pig Metadata
Pig Metadata - Experimental Round 1
Baseline Pigs
Pig ID	Litter	Sex	Weaning Weight (kg)		Mean Weaning Weight by Dietary Treatment
1580	3275	F	8.4
1581	3274	F	10.8		LP	8.66 kg
1582	3291	M	10.6		HP	8.62 kg
1583	3278	M	8.05
Housed Pigs
Pig ID	Litter	Sex	Weaning Weight	Room	Pen	Diet
1584	3278	M	8	4	1	LP
1596	3291	F	9.34	4	1	LP
1608	3274	M	10.43	4	1	LP
1620	3275	F	6.02	4	1	LP
1591	3278	F	9.6	4	2	HP
1603	3291	M	10.47	4	2	HP
1614	3274	F	6.54	4	2	HP
1628	3275	M	7.6	4	2	HP
1585	3278	M	8.47	3	6	HP
1597	3291	F	9.45	3	6	HP
1610	3274	M	9.45	3	6	HP
1622	3275	F	7.36	3	6	HP
1592	3278	F	9.2	3	7	LP
1605	3291	M	8.73	3	7	LP
1613	3274	F	10.94	3	7	LP
1627	3275	M	6.63	3	7	LP

## Sheet: Round 2 - Pig Metadata
Pig Metadata - Experimental Round 2
Baseline Pigs
Pig ID	Litter	Sex	Weaning Weight (kg)		Mean Weaning Weight by Dietary Treatment
1714	BF408	F	11.44
1715	BF465	M	10.88		LP	9.31 kg
1716	BF349	F	9.93		HP	9.64 kg
1717	BF459	M	8.99
Housed Pigs
Pig ID	Litter	Sex	Weaning Weight (kg)	Room	Pen	Diet
945	BF408	F	10.21	3	1	LP
952	BF465	M	7.15	3	1	LP
925	BF349	F	10.16	3	1	LP
936	BF459	M	8	3	1	LP
947	BF408	M	9.9	3	2	HP
957	BF465	F	7.14	3	2	HP
926	BF349	M	11.42	3	2	HP
934	BF459	F	10.82	3	2	HP
951	BF408	F	7.85	4	5	HP
954	BF465	M	11.28	4	5	HP
931	BF349	F	10.69	4	5	HP
941	BF459	M	8.01	4	5	HP
946	BF408	M	10.93	4	6	LP
958	BF465	F	11.19	4	6	LP
927	BF349	M	7.07	4	6	LP
937	BF459	F	9.75	4	6	LP

## Sheet: Round 3 - Pig Metadata
Pig Metadata - Experimental Round 3
Baseline Pigs
Pig ID	Litter	Sex	Weaning Weight (kg)		Mean Weaning Weight by Dietary Treatment
1718	BF286	F	8.16
1719	BF263	F	7.7		LP	9.09 kg
1720	BF260	M	9.04		HP	9.31 kg
1721	BF193	M	9.03
Housed Pigs
Pig ID	Litter	Sex	Weaning Weight (kg)	Room	Pen	Diet
1124	BF193	M	8.61	3	2	LP
1129	BF260	F	8.85	3	2	LP
1147	BF263	M	6.67	3	2	LP
1159	BF286	F	7.49	3	2	LP
1120	BF193	F	8.76	3	4	HP
1133	BF260	F	8.99	3	4	HP
1139	BF263	M	11.41	3	4	HP
1153	BF286	M	8.03	3	4	HP
1117	BF193	F	10.22	4	5	LP
1135	BF260	M	9.99	4	5	LP
1143	BF263	F	12.2	4	5	LP
1149	BF286	M	8.71	4	5	LP
1121	BF193	M	11.06	4	6	HP
1136	BF260	M	9.87	4	6	HP
1145	BF263	F	8.2	4	6	HP
1151	BF286	F	8.19	4	6	HP

## Sheet: Round 4 - Pig Metadata
Pig Metadata - Experimental Round 3
Baseline Pigs
Pig ID	Litter	Sex	Weaning Weight (kg)		Mean Weaning Weight by Dietary Treatment
4356	BF262	F	9.95
4357	BF430	F	8.03		LP	9.04 kg
4358	BF157	M	9.45		HP	8.86 kg
4359	3256	M	8.17
Housed Pigs
Pig ID	Litter	Sex	Weaning Weight (kg)	Room	Pen	Diet
4362	BF262	F	8.91	4	1	LP
4375	BF430	M	9.45	4	1	LP
4387	BF157	F	9.22	4	1	LP
4400	3256	M	8.2	4	1	LP
4367	BF262	F	9.26	4	4	HP
4381	BF430	M	8.85	4	4	HP
4388	BF157	F	9.22	4	4	HP
4397	3256	M	6.93	4	4	HP
4366	BF262	M	10.43	3	6	LP
4378	BF430	F	7.36	3	6	LP
4385	BF157	M	10.14	3	6	LP
4401	3256	F	8.6	3	6	LP
4369	BF262	M	10.27	3	7	HP
4377	BF430	F	7.75	3	7	HP
4390	BF157	M	9.74	3	7	HP
4394	3256	F	8.85	3	7	HP

## Sheet: Metagenomics + ADWG Metadata 
Supplementary Figure 5: Metadata associated with pigs sampled at Day 13, for which metagenomic sequencing and DMM was carried out. Average daily weight gain (ADWG) is expressed as grams per day normalised to weaning weight.
Pig ID	Experiment ID	Sampling Point	Litter	Sex	ADWG (g/d/kg at weaning)	Submitted for WGS?	Diet	DMM Partition
1608	Round 1	Day 13	3274	M	44.32	Yes (failed WGS)	LP	Partition 2
1620	Round 1	Day 13	3275	F	58.52		LP	Partition 2
1614	Round 1	Day 13	3274	F	62.57		HP	Not run - no ileal contents
1628	Round 1	Day 13	3275	M	57.29		HP	Not run - no ileal contents
1585	Round 1	Day 13	3278	M	35.6		HP	Not run - no ileal contents
1622	Round 1	Day 13	3275	F	40.97	Yes	HP	Partition 1
1592	Round 1	Day 13	3278	F	32.78	Yes	LP	Partition 2
1605	Round 1	Day 13	3291	M	34.54		LP	Partition 2
925	Round 2	Day 13	BF349	F	19.07	Yes	LP	Partition 2
952	Round 2	Day 13	BF465	M	26.14		LP	Not run - no ileal contents
934	Round 2	Day 13	BF459	F	26.16	Yes	HP	Partition 2
947	Round 2	Day 13	BF408	M	15.85		HP	Partition 2
931	Round 2	Day 13	BF349	F	17.05		HP	Partition 2
954	Round 2	Day 13	BF465	M	29.5	Yes	HP	Partition 2
937	Round 2	Day 13	BF459	F	34.48	Yes	LP	Partition 2
946	Round 2	Day 13	BF408	M	18.09		LP	Partition 2
1129	Round 3	Day 13	BF260	F	11.73	Yes	LP	Partition 2
1159	Round 3	Day 13	BF286	F	37.69		LP	Not run - no ileal contents
1153	Round 3	Day 13	BF260	F	42.63		HP	Partition 1
1139	Round 3	Day 13	BF263	M	39.84	Yes	HP	Partition 2
1117	Round 3	Day 13	BF193	F	23.93	Yes (failed WGS)	LP	Partition 2
1149	Round 3	Day 13	BF286	M	30.82		LP	Partition 2
1121	Round 3	Day 13	BF193	M	30.32		HP	Not run - no ileal contents
1145	Round 3	Day 13	BF263	F	37.15	Yes	HP	Partition 2
4400	Round 4	Day 13	3256	M	48.78		LP	Not run - no ileal contents
4362	Round 4	Day 13	BF262	F	38.94		LP	Not run - no ileal contents
4388	Round 4	Day 13	BF157	F	28.03	Yes	HP	Partition 2
4381	Round 4	Day 13	BF430	M	19.9		HP	Partition 2
4401	Round 4	Day 13	3256	F	38.82		LP	Partition 2
4366	Round 4	Day 13	BF262	M	23.52	Yes	LP	Partition 2
4390	Round 4	Day 13	BF157	M	12.16	Yes	HP	Partition 2
4377	Round 4	Day 13	BF430	F	18.16		HP	Partition 2
